# Supplementary material for: Crystal structure of bis­[4-(di­methyl­amino)­pyridinium] aqua­bis­(oxalato)oxidovanadate(IV) dihydrate
Source: Acta Crystallogr E Crystallogr Commun. 2016 Jun 21;72(Pt 7):1002–5. doi: 10.1107/S2056989016009695 (PMC4992925; doi:10.1107/S2056989016009695)
Supplement: Supplementary file 1 [file e-72-01002-sup1.cif]

##############################################################################
#                                                                            #
# This CIF contains the data in a paper accepted for publication in          #
# Acta Crystallographica Section E. It conforms to the requirements of       #
# Notes for Authors for Acta Crystallographica Section E, and has been       #
# peer reviewed under the auspices of the IUCr Commission on Journals.       #
#                                                                            #
# Full details of the Crystallographic Information File format               #
# are given in the paper "The Crystallographic Information File (CIF):       #
# a New Standard Archive File for Crystallography" by S. R. Hall, F. H.      #
# Allen and I. D. Brown [Acta Cryst. (1991), A47, 655-685].                  #
#                                                                            #
# The current version of the core CIF dictionary is obtainable from          #
# ftp://ftp.iucr.org/pub/cif_core.dic.                                       #
#                                                                            #
# Software is freely available for graphical display of the structure(s)     #
# in this CIF. For information consult the CIF software page                 #
# http://www.iucr.org/resources/cif/software.                                #
#                                                                            #
# This file may be used for bona fide research purposes within the           #
# scientific community so long as proper attribution is given to the journal # 
# article from which it was obtained.                                        #
#                                                                            #
##############################################################################
data_I
_audit_creation_method     'SHELXL-2014/7'
_journal_date_recd_electronic     2016-06-03
_journal_date_accepted     2016-06-15
_journal_name_full     'Acta Crystallographica, Section E'
_journal_year     2016
_journal_volume     72
_journal_issue      7
_journal_page_first     1002
_journal_page_last     1005
_journal_paper_category     GM
_journal_paper_doi     10.1107/S2056989016009695
_journal_coeditor_code     WM5298
_publ_contact_author_name     'Mohamed Faouzi Zid'
_publ_contact_author_address
;
  Laboratoire de Mat\'eriaux et Cristallochimie
  Facult\'e des Sciences de Tunis
  Universit\'e de Tunis El Manar
  2092 Manar II Tunis, Tunisia
;
_publ_contact_author_email     'faouzi.zid@fst.rnu.tn'
_publ_contact_author_fax     '216 71 88 34 24'
_publ_contact_author_phone     '216 71 87 26 00'
_publ_section_title
;
Crystal structure of bis[4-(dimethylamino)pyridinium]
aquabis(oxalato)oxidovanadate(IV) dihydrate
;
loop_
    _publ_author_name
    _publ_author_footnote
    _publ_author_address
    'Sehimi, Hiba' .
;
 Laboratoire de Mat\'eriaux et Cristallochimie
 Facult\'e des Sciences de Tunis
 Universit\'e de Tunis El Manar
 2092 Manar II Tunis, Tunisia
 Universit\'e de Gab\`es
 Facult\'e des Sciences de Gab\`es
 Campus Universitaire
 Cit\'e Erriadh Zrig, Gab\`es, 6072, Tunisia
;
    'Ch\'erif, Ichraf' .
;
  Laboratoire de Mat\'eriaux et Cristallochimie
  Facult\'e des Sciences de Tunis
  Universit\'e de Tunis El Manar
  2092 Manar II Tunis, Tunisia
 Universit\'e de Gab\`es
 Facult\'e des Sciences de Gab\`es
 Campus Universitaire
 Cit\'e Erriadh Zrig, Gab\`es, 6072, Tunisia
;
    'Zid, Mohamed Faouzi' .
;
 Laboratoire de Mat\'eriaux et Cristallochimie
 Facult\'e des Sciences de Tunis
 Universit\'e de Tunis El Manar
 2092 Manar II Tunis, Tunisia
;
_publ_section_synopsis
;
The vanadium(IV) atom in the title compound is located on a twofold rotation
axis and has a distorted octahedral coordination sphere made up from two
symmetry-related oxalate ligands, one vanadyl O atom and a water molecule.
;
_database_code_depnum_ccdc_archive     'CCDC 1485722'
_chemical_name_systematic
;
Bis[4-(dimethylamino)pyridinium] aquabis(oxalato)oxidovanadate(IV) dihydrate
;
_chemical_name_common     ?
_chemical_formula_moiety     '2(C7 H11 N2 +), C4 H2 O10 V 2-, 2(H2 O)'
_chemical_formula_sum     'C18 H28 N4 O12 V'
_chemical_formula_iupac     '(C7 H11 N2)2 [V (C2 O4)2 O (H2 O)], 2H2 O'
_chemical_formula_weight     543.38
_chemical_melting_point     ?
_shelx_space_group_comment
;
The symmetry employed for this shelxl refinement is uniquely defined
by the following loop, which should always be used as a source of
symmetry information in preference to the above space-group names.
They are only intended as comments.
;
_space_group_crystal_system     monoclinic
_space_group_name_H-M_alt     'C 2/c'
_space_group_name_Hall     '-C 2yc'
loop_
    _space_group_symop_operation_xyz
    'x, y, z'
    '-x, y, -z+1/2'
    'x+1/2, y+1/2, z'
    '-x+1/2, y+1/2, -z+1/2'
    '-x, -y, -z'
    'x, -y, z-1/2'
    '-x+1/2, -y+1/2, -z'
    'x+1/2, -y+1/2, z-1/2'
_cell_length_a     14.682(2)
_cell_length_b     7.689(4)
_cell_length_c     21.280(3)
_cell_angle_alpha     90
_cell_angle_beta     97.197(10)
_cell_angle_gamma     90
_cell_volume     2383.3(13)
_cell_formula_units_Z     4
_cell_measurement_reflns_used     25
_cell_measurement_theta_min     10
_cell_measurement_theta_max     15
_cell_measurement_temperature     298(2)
_exptl_crystal_description     Prism
_exptl_crystal_colour     Purple
_exptl_crystal_size_max     0.46
_exptl_crystal_size_mid     0.28
_exptl_crystal_size_min     0.21
_exptl_crystal_density_diffrn     1.514
_exptl_crystal_density_meas     ?
_exptl_crystal_density_method     ?
_exptl_crystal_F_000     1132
_exptl_absorpt_coefficient_mu     0.486
_exptl_absorpt_correction_type     psi-scan
_exptl_absorpt_process_details
;
(North <i>et al.</i>, 1968)
;
_shelx_estimated_absorpt_T_min     ?
_shelx_estimated_absorpt_T_max     ?
_exptl_absorpt_correction_T_min     0.8411
_exptl_absorpt_correction_T_max     0.9079
_diffrn_ambient_temperature     298(2)
_diffrn_radiation_type     MoK\a
_diffrn_radiation_wavelength     0.71073
_diffrn_measurement_device_type     'Enraf--Nonius CAD-4'
_diffrn_measurement_method     '\w/2\q'
_diffrn_detector_area_resol_mean     ?
_diffrn_reflns_number     4165
_diffrn_reflns_av_R_equivalents     0.0277
_diffrn_reflns_theta_min     2.797
_diffrn_reflns_theta_max     26.968
_diffrn_reflns_theta_full     25.242
_diffrn_measured_fraction_theta_max     1.000
_diffrn_measured_fraction_theta_full     1.000
_diffrn_reflns_limit_h_min     -18
_diffrn_reflns_limit_h_max     5
_diffrn_reflns_limit_k_min     -1
_diffrn_reflns_limit_k_max     9
_diffrn_reflns_limit_l_min     -27
_diffrn_reflns_limit_l_max     27
_diffrn_standards_number     2
_diffrn_standards_interval_count     120
_diffrn_standards_interval_time     ?
_diffrn_standards_decay_%     1.4
loop_
    _diffrn_standard_refln_index_h
    _diffrn_standard_refln_index_k
    _diffrn_standard_refln_index_l
    -2 -4 -1
    -2 -4 1
_refine_special_details
;
 Refinement of F^2^ against ALL reflections.  The weighted R-factor wR and
 goodness of fit S are based on F^2^, conventional R-factors R are based
 on F, with F set to zero for negative F^2^. The threshold expression of
 F^2^ > 2sigma(F^2^) is used only for calculating R-factors(gt) etc. and is
 not relevant to the choice of reflections for refinement.  R-factors based
 on F^2^ are statistically about twice as large as those based on F, and R-
 factors based on ALL data will be even larger.
;
_reflns_number_total     2599
_reflns_number_gt     1850
_reflns_threshold_expression     'I > 2\s(I)'
_refine_ls_structure_factor_coef     Fsqd
_refine_ls_matrix_type     full
_refine_ls_R_factor_all     0.0683
_refine_ls_R_factor_gt     0.0380
_refine_ls_wR_factor_gt     0.0940
_refine_ls_wR_factor_ref     0.1064
_refine_ls_goodness_of_fit_ref     1.013
_refine_ls_restrained_S_all     1.012
_refine_ls_number_reflns     2599
_refine_ls_number_parameters     174
_refine_ls_number_restraints     4
_refine_ls_hydrogen_treatment     mixed
_refine_ls_weighting_scheme     calc
_refine_ls_weighting_details
              'w=1/[\s^2^(Fo^2^)+(0.0482P)^2^+1.2556P] where P=(Fo^2^+2Fc^2^)/3'
_atom_sites_solution_hydrogens     mixed
_atom_sites_solution_primary     heavy
_atom_sites_solution_secondary     difmap
_refine_ls_shift/su_max     0.000
_refine_ls_shift/su_mean     0.000
_refine_diff_density_max     0.250
_refine_diff_density_min     -0.257
loop_
    _atom_type_symbol
    _atom_type_description
    _atom_type_scat_dispersion_real
    _atom_type_scat_dispersion_imag
    _atom_type_scat_source
    'C' 'C' 0.0033 0.0016
                         'International Tables Vol C Tables 4.2.6.8 and 6.1.1.4'
    'H' 'H' 0.0000 0.0000
                         'International Tables Vol C Tables 4.2.6.8 and 6.1.1.4'
    'N' 'N' 0.0061 0.0033
                         'International Tables Vol C Tables 4.2.6.8 and 6.1.1.4'
    'O' 'O' 0.0106 0.0060
                         'International Tables Vol C Tables 4.2.6.8 and 6.1.1.4'
    'V' 'V' 0.3005 0.5294
                         'International Tables Vol C Tables 4.2.6.8 and 6.1.1.4'
_computing_data_collection
;
CAD-4 EXPRESS (Duisenberg, 1992)
;
_computing_cell_refinement
;
CAD-4 EXPRESS (Duisenberg, 1992)
;
_computing_data_reduction
;
XCAD4 (Harms & Wocadlo, 1995)
;
_computing_structure_solution
;
SHELXS97 (Sheldrick, 2008)
;
_computing_structure_refinement
;
SHELXL2014 (Sheldrick, 2015)
;
_computing_molecular_graphics
;
DIAMOND (Brandenburg, 2006)
;
_computing_publication_material
;
WinGX (Farrugia, 2012) and publCIF (Westrip, 2010)
;
loop_
    _atom_site_type_symbol
    _atom_site_label
    _atom_site_fract_x
    _atom_site_fract_y
    _atom_site_fract_z
    _atom_site_U_iso_or_equiv
    _atom_site_adp_type
    _atom_site_calc_flag
    _atom_site_occupancy
    _atom_site_disorder_assembly
    _atom_site_disorder_group
    V V1 0.0000 0.84234(7) 0.7500 0.03574(16) Uani d 1 . .
    O O1 -0.02877(10) 0.7977(2) 0.65720(7) 0.0446(4) Uani d 1 . .
    O OW1 0.0000 0.5482(3) 0.7500 0.0707(9) Uani d 1 . .
    O O2 0.12736(10) 0.8022(2) 0.73095(7) 0.0477(4) Uani d 1 . .
    O O3 0.0000 1.0504(3) 0.7500 0.0583(7) Uani d 1 . .
    O O4 0.03921(12) 0.7053(3) 0.57518(8) 0.0618(5) Uani d 1 . .
    O O5 0.20402(11) 0.7168(3) 0.65270(8) 0.0604(5) Uani d 1 . .
    C C10 0.04062(15) 0.7502(3) 0.63017(10) 0.0424(5) Uani d 1 . .
    C C11 0.13301(15) 0.7551(3) 0.67444(11) 0.0430(5) Uani d 1 . .
    H HW1A -0.0389(16) 0.480(3) 0.7310(12) 0.072(9) Uiso d 1 . .
    O OW2 0.88723(13) 0.3042(3) 0.68686(11) 0.0639(5) Uani d 1 . .
    H HW2A 0.9136(14) 0.216(2) 0.7059(11) 0.056(8) Uiso d 1 . .
    H HW2B 0.8295(7) 0.290(3) 0.6839(15) 0.081(10) Uiso d 1 . .
    N N1 0.34041(15) 0.3258(3) 0.39759(9) 0.0522(5) Uani d 1 . .
    N N2 0.21437(16) 0.5684(3) 0.53481(11) 0.0596(6) Uani d 1 . .
    H H2 0.1881 0.6207 0.5634 0.071 Uiso calc 1 . .
    C C1 0.4371(2) 0.2774(4) 0.40787(15) 0.0690(8) Uani d 1 . .
    H H1A 0.4496 0.2154 0.4472 0.103 Uiso calc 1 . .
    H H1B 0.4743 0.3805 0.4095 0.103 Uiso calc 1 . .
    H H1C 0.4512 0.2046 0.3737 0.103 Uiso calc 1 . .
    C C2 0.2904(3) 0.2816(4) 0.33610(12) 0.0774(10) Uani d 1 . .
    H H2A 0.2329 0.2286 0.3420 0.116 Uiso calc 1 . .
    H H2B 0.3261 0.2017 0.3146 0.116 Uiso calc 1 . .
    H H2C 0.2792 0.3853 0.3112 0.116 Uiso calc 1 . .
    C C3 0.29925(15) 0.4045(3) 0.44227(10) 0.0387(5) Uani d 1 . .
    C C4 0.20526(16) 0.4499(4) 0.43279(12) 0.0520(6) Uani d 1 . .
    H H4 0.1699 0.4248 0.3945 0.062 Uiso calc 1 . .
    C C5 0.16691(18) 0.5297(4) 0.47941(14) 0.0609(7) Uani d 1 . .
    H H5 0.1050 0.5586 0.4725 0.073 Uiso calc 1 . .
    C C6 0.30270(19) 0.5261(4) 0.54591(12) 0.0558(7) Uani d 1 . .
    H H6 0.3352 0.5526 0.5851 0.067 Uiso calc 1 . .
    C C7 0.34650(15) 0.4462(3) 0.50226(10) 0.0463(5) Uani d 1 . .
    H H7 0.4083 0.4181 0.5116 0.056 Uiso calc 1 . .
loop_
    _atom_site_aniso_label
    _atom_site_aniso_U_11
    _atom_site_aniso_U_22
    _atom_site_aniso_U_33
    _atom_site_aniso_U_12
    _atom_site_aniso_U_13
    _atom_site_aniso_U_23
    V1 0.0295(3) 0.0374(3) 0.0388(3) 0.000 -0.0018(2) 0.000
    O1 0.0299(7) 0.0617(10) 0.0400(8) 0.0049(7) -0.0041(6) -0.0010(7)
    OW1 0.0651(18) 0.0359(14) 0.098(2) 0.000 -0.0396(16) 0.000
    O2 0.0287(7) 0.0703(12) 0.0423(8) -0.0025(7) -0.0032(7) -0.0066(8)
    O3 0.0657(16) 0.0377(13) 0.0698(16) 0.000 0.0018(13) 0.000
    O4 0.0446(10) 0.0979(15) 0.0415(9) 0.0084(10) -0.0004(8) -0.0118(9)
    O5 0.0311(9) 0.0928(14) 0.0571(10) 0.0038(9) 0.0048(8) -0.0131(10)
    C10 0.0340(12) 0.0502(14) 0.0414(12) 0.0018(10) -0.0016(9) 0.0011(11)
    C11 0.0310(11) 0.0501(14) 0.0467(12) -0.0023(10) -0.0003(9) -0.0008(11)
    OW2 0.0418(10) 0.0568(12) 0.0867(14) -0.0043(9) -0.0175(10) 0.0098(10)
    N1 0.0532(12) 0.0595(13) 0.0433(10) 0.0013(11) 0.0041(9) -0.0075(9)
    N2 0.0658(15) 0.0561(14) 0.0621(13) 0.0034(12) 0.0287(12) -0.0001(11)
    C1 0.0564(17) 0.0740(19) 0.0806(19) 0.0109(15) 0.0245(15) -0.0059(16)
    C2 0.105(3) 0.081(2) 0.0440(15) -0.010(2) 0.0019(16) -0.0155(14)
    C3 0.0365(11) 0.0384(11) 0.0399(10) -0.0019(9) -0.0001(9) 0.0043(9)
    C4 0.0416(13) 0.0595(16) 0.0517(13) 0.0012(12) -0.0068(11) 0.0096(12)
    C5 0.0406(14) 0.0618(17) 0.0824(19) 0.0131(13) 0.0158(14) 0.0190(15)
    C6 0.0608(17) 0.0625(17) 0.0440(12) -0.0085(14) 0.0067(12) -0.0042(12)
    C7 0.0353(12) 0.0585(15) 0.0435(11) -0.0018(11) -0.0011(9) -0.0017(11)
_geom_special_details
;
 All esds (except the esd in the dihedral angle between two l.s. planes)
 are estimated using the full covariance matrix.  The cell esds are taken
 into account individually in the estimation of esds in distances, angles
 and torsion angles; correlations between esds in cell parameters are only
 used when they are defined by crystal symmetry.  An approximate (isotropic)
 treatment of cell esds is used for estimating esds involving l.s. planes.
;
loop_
    _geom_bond_atom_site_label_1
    _geom_bond_atom_site_label_2
    _geom_bond_site_symmetry_2
    _geom_bond_distance
    _geom_bond_publ_flag
    V1 O3 1_555 1.600(3) y
    V1 O2 2_556 1.986(2) y
    V1 O2 1_555 1.986(2) y
    V1 O1 1_555 1.9970(10)
                         y
    V1 O1 2_556 1.9970(10)
                         y
    V1 OW1 1_555 2.262(3) y
    O1 C10 . 1.284(3) ?
    OW1 HW1A . 0.842(10) ?
    O2 C11 . 1.268(3) ?
    O4 C10 . 1.218(3) ?
    O5 C11 . 1.228(3) ?
    C10 C11 . 1.552(3) ?
    OW2 HW2A . 0.855(9) ?
    OW2 HW2B . 0.848(10) ?
    N1 C3 . 1.334(3) ?
    N1 C1 . 1.458(3) ?
    N1 C2 . 1.458(3) ?
    N2 C5 . 1.326(3) ?
    N2 C6 . 1.329(3) ?
    N2 H2 . 0.8600 ?
    C1 H1A . 0.9600 ?
    C1 H1B . 0.9600 ?
    C1 H1C . 0.9600 ?
    C2 H2A . 0.9600 ?
    C2 H2B . 0.9600 ?
    C2 H2C . 0.9600 ?
    C3 C7 . 1.411(3) ?
    C3 C4 . 1.413(3) ?
    C4 C5 . 1.348(4) ?
    C4 H4 . 0.9300 ?
    C5 H5 . 0.9300 ?
    C6 C7 . 1.343(3) ?
    C6 H6 . 0.9300 ?
    C7 H7 . 0.9300 ?
loop_
    _geom_angle_atom_site_label_1
    _geom_angle_atom_site_label_2
    _geom_angle_atom_site_label_3
    _geom_angle_site_symmetry_1
    _geom_angle_site_symmetry_3
    _geom_angle
    _geom_angle_publ_flag
    O3 V1 O2 . 2_556 98.94(6) ?
    O3 V1 O2 . . 98.94(6) ?
    O2 V1 O2 2_556 . 162.13(11) ?
    O3 V1 O1 . . 99.90(5) ?
    O2 V1 O1 2_556 . 95.01(6) ?
    O2 V1 O1 . . 81.91(6) ?
    O3 V1 O1 . 2_556 99.90(5) ?
    O2 V1 O1 2_556 2_556 81.91(6) ?
    O2 V1 O1 . 2_556 95.01(6) ?
    O1 V1 O1 . 2_556 160.21(10) ?
    O3 V1 OW1 . . 180.0 ?
    O2 V1 OW1 2_556 . 81.06(6) ?
    O2 V1 OW1 . . 81.06(6) ?
    O1 V1 OW1 . . 80.10(5) ?
    O1 V1 OW1 2_556 . 80.10(5) ?
    C10 O1 V1 . . 114.24(13) ?
    V1 OW1 HW1A . . 128.7(19) ?
    C11 O2 V1 . . 114.38(14) ?
    O4 C10 O1 . . 126.3(2) ?
    O4 C10 C11 . . 119.9(2) ?
    O1 C10 C11 . . 113.77(19) ?
    O5 C11 O2 . . 125.8(2) ?
    O5 C11 C10 . . 118.9(2) ?
    O2 C11 C10 . . 115.2(2) ?
    HW2A OW2 HW2B . . 108.9(15) ?
    C3 N1 C1 . . 121.9(2) ?
    C3 N1 C2 . . 121.5(2) ?
    C1 N1 C2 . . 116.5(2) ?
    C5 N2 C6 . . 119.7(2) ?
    C5 N2 H2 . . 120.2 ?
    C6 N2 H2 . . 120.2 ?
    N1 C1 H1A . . 109.5 ?
    N1 C1 H1B . . 109.5 ?
    H1A C1 H1B . . 109.5 ?
    N1 C1 H1C . . 109.5 ?
    H1A C1 H1C . . 109.5 ?
    H1B C1 H1C . . 109.5 ?
    N1 C2 H2A . . 109.5 ?
    N1 C2 H2B . . 109.5 ?
    H2A C2 H2B . . 109.5 ?
    N1 C2 H2C . . 109.5 ?
    H2A C2 H2C . . 109.5 ?
    H2B C2 H2C . . 109.5 ?
    N1 C3 C7 . . 122.2(2) ?
    N1 C3 C4 . . 122.1(2) ?
    C7 C3 C4 . . 115.7(2) ?
    C5 C4 C3 . . 119.8(2) ?
    C5 C4 H4 . . 120.1 ?
    C3 C4 H4 . . 120.1 ?
    N2 C5 C4 . . 122.4(2) ?
    N2 C5 H5 . . 118.8 ?
    C4 C5 H5 . . 118.8 ?
    N2 C6 C7 . . 122.0(2) ?
    N2 C6 H6 . . 119.0 ?
    C7 C6 H6 . . 119.0 ?
    C6 C7 C3 . . 120.4(2) ?
    C6 C7 H7 . . 119.8 ?
    C3 C7 H7 . . 119.8 ?
loop_
    _geom_torsion_atom_site_label_1
    _geom_torsion_atom_site_label_2
    _geom_torsion_atom_site_label_3
    _geom_torsion_atom_site_label_4
    _geom_torsion_site_symmetry_1
    _geom_torsion_site_symmetry_2
    _geom_torsion_site_symmetry_3
    _geom_torsion_site_symmetry_4
    _geom_torsion
    _geom_torsion_publ_flag
    V1 O1 C10 O4 . . . . 175.1(2) ?
    V1 O1 C10 C11 . . . . -5.5(2) ?
    V1 O2 C11 O5 . . . . -177.1(2) ?
    V1 O2 C11 C10 . . . . 4.0(3) ?
    O4 C10 C11 O5 . . . . 1.5(4) ?
    O1 C10 C11 O5 . . . . -178.0(2) ?
    O4 C10 C11 O2 . . . . -179.5(2) ?
    O1 C10 C11 O2 . . . . 1.1(3) ?
    C1 N1 C3 C7 . . . . 0.1(4) ?
    C2 N1 C3 C7 . . . . 179.2(2) ?
    C1 N1 C3 C4 . . . . -179.3(2) ?
    C2 N1 C3 C4 . . . . -0.2(4) ?
    N1 C3 C4 C5 . . . . -179.8(2) ?
    C7 C3 C4 C5 . . . . 0.8(4) ?
    C6 N2 C5 C4 . . . . -0.9(4) ?
    C3 C4 C5 N2 . . . . 0.1(4) ?
    C5 N2 C6 C7 . . . . 0.8(4) ?
    N2 C6 C7 C3 . . . . 0.1(4) ?
    N1 C3 C7 C6 . . . . 179.7(2) ?
    C4 C3 C7 C6 . . . . -0.9(4) ?
loop_
    _geom_hbond_atom_site_label_d
    _geom_hbond_atom_site_label_h
    _geom_hbond_atom_site_label_a
    _geom_hbond_site_symmetry_d
    _geom_hbond_site_symmetry_h
    _geom_hbond_site_symmetry_a
    _geom_hbond_distance_dh
    _geom_hbond_distance_ha
    _geom_hbond_distance_da
    _geom_hbond_angle_dha
    _geom_hbond_publ_flag
    OW1 HW1A OW2 1_555 1_555 1_455 0.842(10) 1.904(11) 2.740(3) 172(3) y
    OW2 HW2A O3 1_555 1_555 1_645 0.855(9) 1.954(10) 2.792(3) 166(2) y
    OW2 HW2B O5 1_555 1_555 3_545 0.848(10) 1.962(14) 2.779(2) 161(3) y
    N2 H2 O4 1_555 1_555 1_555 0.86 2.32 3.002(3) 135.9 y
    N2 H2 O5 1_555 1_555 1_555 0.86 2.02 2.777(3) 145.7 y
_shelx_hkl_file
;
 -18   0  10 -1.8237 6.40461   1-0.09480-0.74134 0.19494-0.19482 0.95669-0.72996
 -18   0   9-2.39878 5.75207   1-0.12531-0.71505 0.18574-0.18562 0.95124-0.75818
 -18   0   8  16.005 6.73266   1-0.15709-0.68748 0.17595-0.17584 0.94449-0.78509
 -18   0   7-3.52362 6.59209   1-0.19002-0.65877 0.16562-0.16551 0.93632-0.81060
 -18   0   6 11.0799 6.41465   1-0.22397-0.62904 0.15478-0.15467 0.92664-0.83458
 -18   0   5 0.58026 6.38286   1-0.25877-0.59845 0.14349-0.14338 0.91533-0.85694
 -18   0   4  43.078 3.82976   1-0.29426-0.56717 0.13178-0.13167 0.90233-0.87760
 -18   0   3-11.5627 6.11838   1-0.33024-0.53541 0.11974-0.11963 0.88758-0.89652
 -18   0   2 55.1663 4.87975   1-0.36652-0.50334 0.10743-0.10732 0.87105-0.91366
 -18   0   1 8.70836 5.02777   1-0.40289-0.47119 0.09491-0.09481 0.85273-0.92901
 -18   0   0-8.17205 6.50001   1-0.43914-0.43914 0.08228-0.08217 0.83264-0.94258
 -18   0  -1 1.76447 6.02681   1-0.47508-0.40742 0.06959-0.06949 0.81082-0.95443
 -18   0  -2 1.78409 6.75448   1-0.51052-0.37620 0.05694-0.05684 0.78733-0.96461
 -18   0  -3-4.81947 6.37556   1-0.54525-0.34568 0.04439-0.04429 0.76226-0.97321
 -18   0  -4 106.073 7.21445   1-0.57913-0.31601 0.03201-0.03191 0.73571-0.98032
 -18   2   8 12.8366 6.77929   1-0.12231-0.72228 0.27957-0.09458 0.92952-0.77012
 -18   2   7 3.02837  6.4384   1-0.15636-0.69245 0.26902-0.08403 0.92333-0.79759
 -18   2   6 10.2337    6.89   1-0.19172-0.66130 0.25784-0.07286 0.91555-0.82348
 -18   2   5 22.9246 3.58663   1-0.22823-0.62901 0.24610-0.06111 0.90603-0.84763
 -18   2   4 -2.9887 5.88705   1-0.26569-0.59576 0.23384-0.04885 0.89468-0.86994
 -18   2   3 11.3465 6.40411   1-0.30389-0.56178 0.22113-0.03614 0.88138-0.89032
 -18   2   2 9.02796 3.09086   1-0.34258-0.52730 0.20805-0.02307 0.86609-0.90869
 -18   2   1 3.59444 6.22574   1-0.38154-0.49256 0.19470-0.00972 0.84877-0.92504
 -18   2   0 -11.441 6.73231   1-0.42049-0.45782 0.18116 0.00382 0.82942-0.93935
 -18   2  -1 48.1466 3.85957   1-0.45920-0.42333 0.16752 0.01746 0.80807-0.95167
 -17   3  10 7.27718 6.12465   1 0.00903-0.79642 0.35926-0.08183 0.92700-0.69416
 -17   3   9 5.37839 6.78741   1-0.02324-0.76836 0.34986-0.07243 0.92626-0.72708
 -17   3   8 44.3142 3.69434   1-0.05751-0.73830 0.33961-0.06219 0.92424-0.75873
 -17   3   7 7.59174 6.42378   1-0.09369-0.70634 0.32854-0.05111 0.92073-0.78889
 -17   3   6 12.1799 7.03201   1-0.13163-0.67261 0.31667-0.03925 0.91551-0.81734
 -17   3   5 8.08268 6.05513   1-0.17115-0.63730 0.30405-0.02663 0.90838-0.84387
 -17   3   4 63.7378  5.0721   1-0.21203-0.60064 0.29075-0.01334 0.89915-0.86831
 -17   3   3-2.87588 6.16807   1-0.25400-0.56288 0.27685 0.00057 0.88767-0.89050
 -17   3   2-0.57515 7.29782   1-0.29677-0.52433 0.26244 0.01497 0.87383-0.91032
 -17   3   1 13.5769  3.4177   1-0.34001-0.48530 0.24764 0.02978 0.85756-0.92771
 -17   3   0 28.4317 3.50676   1-0.38339-0.44614 0.23255 0.04486 0.83883-0.94266
 -17   3  -1 28.5631 3.31518   1-0.42657-0.40717 0.21732 0.06009 0.81768-0.95517
 -17   3  -2 17.1361 7.21289   1-0.46921-0.36874 0.20206 0.07535 0.79418-0.96534
 -17   3  -3 0.59885 6.42192   1-0.51101-0.33116 0.18690 0.09051 0.76846-0.97329
 -17   3  -4 30.6591 3.78416   1-0.55169-0.29470 0.17195 0.10546 0.74068-0.97917
 -17   1  14 11.0591 6.89659   1 0.08107-0.85158 0.28637-0.19381 0.95734-0.58983
 -17   1  13-1.20208 6.36083   1 0.05602-0.83074 0.27970-0.18714 0.95794-0.62410
 -17   1  12-2.35571 6.96828   1 0.02915-0.80808 0.27230-0.17975 0.95787-0.65769
 -17   1  11 0.57796 5.69219   1 0.00046-0.78361 0.26418-0.17163 0.95696-0.69045
 -17   1  10 25.1121 3.19989   1-0.03001-0.75735 0.25532-0.16277 0.95505-0.72221
 -17   1   9 7.83105 6.61844   1-0.06220-0.72938 0.24572-0.15317 0.95196-0.75279
 -17   1   8 2.20851 5.99763   1-0.09603-0.69977 0.23541-0.14287 0.94753-0.78202
 -17   1   7 52.7691 4.33219   1-0.13137-0.66864 0.22442-0.13187 0.94157-0.80974
 -17   1   6 30.6161 3.44741   1-0.16807-0.63615 0.21277-0.12023 0.93394-0.83577
 -17   1   5 52.5668 4.33556   1-0.20596-0.60248 0.20053-0.10799 0.92449-0.85999
 -17   1   4 3.22611 6.17754   1-0.24482-0.56783 0.18776-0.09522 0.91310-0.88227
 -17   1   3 44.3667 3.43186   1-0.28442-0.53244 0.17453-0.08199 0.89968-0.90251
 -17   1   2  12.883 7.20182   1-0.32451-0.49657 0.16094-0.06840 0.88415-0.92065
 -17   1   1 0.53827 5.61972   1-0.36482-0.46047 0.14706-0.05452 0.86651-0.93667
 -17   1   0 9.20084 6.05109   1-0.40509-0.42442 0.13301-0.04047 0.84674-0.95057
 -17   1  -1 -0.5463 5.80727   1-0.44504-0.38868 0.11887-0.02634 0.82491-0.96241
 -17   1  -2 17.1396 6.51849   1-0.48442-0.35351 0.10476-0.01223 0.80108-0.97225
 -17   1  -3 105.168  6.6859   1-0.52300-0.31915 0.09077 0.00177 0.77537-0.98020
 -17   1  -4 4.55574 5.80744   1-0.56054-0.28582 0.07698 0.01555 0.74790-0.98640
 -17   1  -5  227.11 13.1861   1-0.59686-0.25371 0.06349 0.02904 0.71883-0.99100
 -17   1  -6 60.2069 5.40985   1-0.63180-0.22299 0.05036 0.04216 0.68833-0.99416
 -17   1  -7 68.6887 5.41163   1-0.66523-0.19378 0.03767 0.05486 0.65656-0.99606
 -17  -1  14 15.0141 3.14228   1 0.04177-0.81226 0.18183-0.27415 0.97995-0.61245
 -17  -1  13 6.00873 6.18637   1 0.01638-0.79108 0.17487-0.26719 0.97877-0.64494
 -17  -1  12-1.17794 6.39783   1-0.01060-0.76832 0.16726-0.25958 0.97678-0.67662
 -17  -1  11 4.04615 5.86627   1-0.03913-0.74400 0.15900-0.25133 0.97385-0.70735
 -17  -1  10 19.8889 7.34349   1-0.06916-0.71818 0.15010-0.24243 0.96984-0.73701
 -17  -1   9 2.79875 6.55171   1-0.10060-0.69095 0.14058-0.23291 0.96461-0.76545
 -17  -1   8    0.00  5.5804   1-0.13336-0.66241 0.13046-0.22279 0.95803-0.79253
 -17  -1   7 63.2352 5.22852   1-0.16731-0.63267 0.11977-0.21210 0.94997-0.81814
 -17  -1   6 38.9482 3.44242   1-0.20230-0.60189 0.10856-0.20089 0.94032-0.84215
 -17  -1   5 44.3579 3.74536   1-0.23817-0.57025 0.09687-0.18921 0.92897-0.86448
 -17  -1   4 -10.215 6.42918   1-0.27472-0.53791 0.08478-0.17711 0.91587-0.88504
 -17  -1   3 43.2889 3.43772   1-0.31175-0.50509 0.07234-0.16467 0.90094-0.90377
 -17  -1   2 37.5894 3.66834   1-0.34906-0.47199 0.05963-0.15196 0.88415-0.92066
 -17  -1   1  5.3869 4.87805   1-0.38643-0.43884 0.04672-0.13906 0.86552-0.93569
 -17  -1   0 6.50019 4.59633   1-0.42364-0.40584 0.03371-0.12605 0.84505-0.94889
 -17  -1  -1 4.37126 6.32513   1-0.46048-0.37322 0.02066-0.11300 0.82281-0.96031
 -17  -1  -2 13.2674 6.63372   1-0.49675-0.34116 0.00766-0.10000 0.79885-0.97002
 -17  -1  -3 89.9374 6.81129   1-0.53226-0.30987-0.00521-0.08713 0.77328-0.97812
 -17  -1  -4 3.41489 5.57649   1-0.56683-0.27951-0.01789-0.07446 0.74621-0.98471
 -17  -1  -5 211.989 13.3845   1-0.60032-0.25023-0.03030-0.06204 0.71775-0.98992
 -17  -1  -6 58.5641 5.11951   1-0.63260-0.22217-0.04239-0.04995 0.68804-0.99388
 -17  -1  -7 65.0827 4.62734   1-0.66356-0.19542-0.05411-0.03824 0.65722-0.99673
 -16   0  16 10.2077 7.47558   1 0.15793-0.87120 0.25499-0.25488 0.96623-0.52529
 -16   0  15-2.33562 6.75921   1 0.13586-0.85335 0.24953-0.24942 0.96826-0.56098
 -16   0  14   20.23 2.98135   1 0.11193-0.83363 0.24336-0.24325 0.96990-0.59629
 -16   0  13-5.55235 5.82335   1 0.08611-0.81202 0.23645-0.23634 0.97100-0.63105
 -16   0  12 49.7539   4.428   1 0.05838-0.78850 0.22879-0.22869 0.97140-0.66512
 -16   0  11-3.71916 5.17856   1 0.02875-0.76309 0.22037-0.22026 0.97093-0.69832
 -16   0  10 34.7286 3.43796   1-0.00274-0.73581 0.21118-0.21107 0.96942-0.73048
 -16   0   9-6.65694 5.72514   1-0.03603-0.70674 0.20122-0.20111 0.96668-0.76141
 -16   0   8 83.0816 7.14325   1-0.07103-0.67596 0.19051-0.19041 0.96253-0.79092
 -16   0   7-3.99008 5.55396   1-0.10760-0.64360 0.17909-0.17899 0.95678-0.81884
 -16   0   6 86.7738 6.33671   1-0.14558-0.60984 0.16700-0.16690 0.94927-0.84499
 -16   0   5-0.49128 4.78838   1-0.18478-0.57485 0.15429-0.15419 0.93984-0.86923
 -16   0   4  28.371 3.08796   1-0.22497-0.53888 0.14103-0.14093 0.92837-0.89143
 -16   0   3-1.95115 5.89395   1-0.26589-0.50216 0.12731-0.12721 0.91477-0.91150
 -16   0   2  167.77 10.9706   1-0.30729-0.46498 0.11321-0.11311 0.89897-0.92936
 -16   0   1 4.89036 5.03493   1-0.34887-0.42761 0.09884-0.09875 0.88095-0.94501
 -16   0   0 17.2224 6.24365   1-0.39035-0.39035 0.08431-0.08421 0.86073-0.95846
 -16   0  -1 4.97143 4.97143   1-0.43144-0.35347 0.06971-0.06962 0.83837-0.96976
 -16   0  -2 283.992 13.8449   1-0.47188-0.31725 0.05516-0.05507 0.81395-0.97901
 -16   0  -3 -9.7092 6.83685   1-0.51142-0.28192 0.04076-0.04067 0.78760-0.98633
 -16   0  -4 389.778  15.329   1-0.54983-0.24773 0.02660-0.02652 0.75946-0.99186
 -16   0  -5-7.93893 6.14947   1-0.58691-0.21486 0.01277-0.01269 0.72972-0.99578
 -16   0  -6 277.588 13.9789   1-0.62251-0.18348-0.00065 0.00074 0.69853-0.99826
 -16   0  -7-2.20895 6.39261   1-0.65650-0.15371-0.01361 0.01370 0.66609-0.99949
 -16   0  -8-6.22253 5.90592   1-0.68877-0.12565-0.02605 0.02613 0.63259-0.99966
 -16   0  -9-8.70491 6.43615   1-0.71926-0.09937-0.03793 0.03801 0.59821-0.99894
 -16   0 -10 20.8776 7.98068   1-0.74793-0.07492-0.04922 0.04930 0.56312-0.99751
 -16   0 -11 4.30068 5.66433   1-0.77476-0.05230-0.05989 0.05997 0.52747-0.99553
 -16   2  15 11.4547 7.10782   1 0.17524-0.89274 0.35300-0.16801 0.93378-0.52650
 -16   2  14 3.52735 6.59906   1 0.15246-0.87418 0.34740-0.16241 0.93706-0.56344
 -16   2  13 13.7889 7.31264   1 0.12758-0.85352 0.34101-0.15602 0.94002-0.60007
 -16   2  12-4.49741 6.55605   1 0.10055-0.83070 0.33379-0.14881 0.94250-0.63621
 -16   2  11  22.774 3.27171   1 0.07133-0.80570 0.32573-0.14074 0.94430-0.67168
 -16   2  10 4.86636  5.6967   1 0.03992-0.77850 0.31678-0.13180 0.94522-0.70626
 -16   2   9 11.6941 5.47268   1 0.00633-0.74913 0.30696-0.12198 0.94503-0.73974
 -16   2   8 20.2497   3.057   1-0.02936-0.71765 0.29624-0.11126 0.94349-0.77188
 -16   2   7  18.629 7.60522   1-0.06705-0.68417 0.28466-0.09968 0.94038-0.80243
 -16   2   6 -3.0793 6.15861   1-0.10660-0.64884 0.27224-0.08726 0.93546-0.83118
 -16   2   5  57.001 4.50513   1-0.14779-0.61186 0.25904-0.07406 0.92850-0.85789
 -16   2   4 11.1882 6.06013   1-0.19040-0.57347 0.24512-0.06014 0.91932-0.88237
 -16   2   3 27.8476 3.46216   1-0.23411-0.53397 0.23058-0.04560 0.90776-0.90447
 -16   2   2-9.12933 5.41525   1-0.27862-0.49367 0.21552-0.03054 0.89369-0.92407
 -16   2   1 50.5762 3.87947   1-0.32358-0.45293 0.20006-0.01509 0.87705-0.94110
 -16   2   0 13.7455 2.96013   1-0.36861-0.41211 0.18433 0.00064 0.85783-0.95555
 -16   2  -1 57.0948 4.23753   1-0.41336-0.37158 0.16847 0.01649 0.83608-0.96747
 -16   2  -2 11.5017 6.85649   1-0.45748-0.33167 0.15262 0.03235 0.81189-0.97694
 -16   2  -3 42.2073 3.47348   1-0.50063-0.29274 0.13690 0.04807 0.78540-0.98412
 -16   2  -4 165.487 11.6738   1-0.54252-0.25506 0.12144 0.06353 0.75679-0.98917
 -16   2  -5 61.1629 4.00758   1-0.58290-0.21890 0.10635 0.07862 0.72627-0.99232
 -16   2  -6 5.03361 6.49835   1-0.62155-0.18446 0.09172 0.09324 0.69408-0.99380
 -16   2  -7 85.7021 7.37606   1-0.65831-0.15191 0.07765 0.10731 0.66045-0.99384
 -16   2  -8 2.92386  5.8769   1-0.69307-0.12137 0.06419 0.12077 0.62562-0.99267
 -16   2  -9 19.7897 7.27083   1-0.72574-0.09291 0.05139 0.13356 0.58982-0.99054
 -16   4  11 15.2029 7.16959   1 0.11228-0.84667 0.42916-0.05930 0.90325-0.63062
 -16   4  10 19.1579 6.77336   1 0.08185-0.82046 0.42080-0.05094 0.90661-0.66765
 -16   4   9-4.71727 6.07093   1 0.04887-0.79169 0.41143-0.04158 0.90911-0.70381
 -16   4   8 6.20557 3.05392   1 0.01333-0.76036 0.40104-0.03119 0.91045-0.73882
 -16   4   7 12.6524  7.1369   1-0.02470-0.72655 0.38962-0.01976 0.91034-0.77238
 -16   4   6 8.55295 6.16762   1-0.06512-0.69034 0.37716-0.00731 0.90846-0.80417
 -16   4   5 51.9283 3.87661   1-0.10774-0.65194 0.36372 0.00613 0.90452-0.83389
 -16   4   4 47.2582 3.95065   1-0.15231-0.61157 0.34936 0.02049 0.89821-0.86126
 -16   4   3 41.4291 3.65154   1-0.19853-0.56957 0.33416 0.03569 0.88930-0.88601
 -16   4   2 9.04072 6.58949   1-0.24602-0.52630 0.31824 0.05161 0.87756-0.90794
 -16   4   1 46.0342 3.83567   1-0.29435-0.48218 0.30174 0.06810 0.86286-0.92691
 -16   4   0  15.923 7.83867   1-0.34306-0.43769 0.28483 0.08502 0.84513-0.94285
 -16   4  -1 45.7622 4.05711   1-0.39167-0.39328 0.26767 0.10218 0.82439-0.95576
 -16   4  -2  6.9619  6.9619   1-0.43974-0.34944 0.25043 0.11941 0.80070-0.96575
 -16   4  -3  43.771 3.85169   1-0.48680-0.30659 0.23330 0.13654 0.77425-0.97296
 -16   4  -4 3.57854 6.85238   1-0.53247-0.26513 0.21644 0.15340 0.74525-0.97763
 -16   4  -5  85.299 6.18764   1-0.57640-0.22542 0.20000 0.16984 0.71396-0.98001
 -15   5  11  24.992  3.4038   1 0.18960-0.87520 0.49088-0.02859 0.86740-0.58867
 -15   5  10 17.4461 6.56257   1 0.15991-0.84973 0.48310-0.02081 0.87410-0.62903
 -15   5   9 17.2031 6.78958   1 0.12711-0.82115 0.47415-0.01186 0.88030-0.66889
 -15   5   8  2.9277 6.54653   1 0.09111-0.78936 0.46396-0.00167 0.88565-0.70791
 -15   5   7 85.2253  6.5993   1 0.05185-0.75431 0.45248 0.00981 0.88977-0.74570
 -15   5   6 21.2113 7.18313   1 0.00937-0.71605 0.43969 0.02260 0.89223-0.78183
 -15   5   5 29.7525  3.4834   1-0.03619-0.67470 0.42558 0.03670 0.89258-0.81584
 -15   5   4 70.8189 6.06519   1-0.08462-0.63049 0.41021 0.05208 0.89035-0.84728
 -15   5   3 31.6069 3.55498   1-0.13554-0.58378 0.39365 0.06864 0.88512-0.87572
 -15   5   2 6.79921 6.79921   1-0.18851-0.53502 0.37604 0.08624 0.87652-0.90079
 -15   5   1 5.11026 6.88428   1-0.24295-0.48479 0.35756 0.10472 0.86426-0.92219
 -15   5   0 5.70607 5.87476   1-0.29823-0.43373 0.33842 0.12386 0.84816-0.93976
 -15   5  -1 32.6063 3.79102   1-0.35366-0.38251 0.31887 0.14341 0.82819-0.95346
 -15   5  -2-2.32611 6.57922   1-0.40856-0.33184 0.29916 0.16311 0.80442-0.96336
 -15   5  -3 16.4854 6.71292   1-0.46225-0.28235 0.27955 0.18272 0.77708-0.96968
 -15   5  -4 7.16467 6.37482   1-0.51417-0.23465 0.26029 0.20198 0.74648-0.97275
 -15   5  -5 18.1922 8.13579   1-0.56381-0.18923 0.24158 0.22069 0.71303-0.97297
 -15   3  16 49.3198 4.29155   1 0.26761-0.93212 0.41758-0.14015 0.89502-0.44795
 -15   3  15 27.0794 3.30689   1 0.24825-0.91698 0.41339-0.13597 0.90025-0.48685
 -15   3  14 10.3161 6.87744   1 0.22667-0.89960 0.40841-0.13099 0.90563-0.52590
 -15   3  13 12.8602 6.39963   1 0.20271-0.87986 0.40258-0.12516 0.91102-0.56496
 -15   3  12 44.4232 3.94975   1 0.17627-0.85764 0.39583-0.11841 0.91623-0.60384
 -15   3  11 21.4258 3.27285   1 0.14724-0.83282 0.38811-0.11070 0.92106-0.64233
 -15   3  10 -7.8871 7.22865   1 0.11554-0.80533 0.37937-0.10196 0.92526-0.68020
 -15   3   9    0.00 5.79776   1 0.08112-0.77513 0.36956-0.09215 0.92855-0.71715
 -15   3   8 7.11652 6.26703   1 0.04399-0.74221 0.35867-0.08125 0.93062-0.75289
 -15   3   7 8.02294  6.1002   1 0.00420-0.70664 0.34666-0.06925 0.93115-0.78708
 -15   3   6 204.018 11.8201   1-0.03811-0.66855 0.33358-0.05617 0.92979-0.81940
 -15   3   5 7.88856 5.21779   1-0.08275-0.62812 0.31944-0.04203 0.92622-0.84950
 -15   3   4 143.899 11.0147   1-0.12945-0.58563 0.30433-0.02692 0.92012-0.87706
 -15   3   3 37.4584 3.43998   1-0.17785-0.54144 0.28834-0.01094 0.91122-0.90183
 -15   3   2 104.518 7.43374   1-0.22755-0.49596 0.27161 0.00580 0.89930-0.92358
 -15   3   1-9.81512 5.72314   1-0.27806-0.44966 0.25429 0.02312 0.88422-0.94216
 -15   3   0 44.2777 4.06868   1-0.32890-0.40304 0.23655 0.04085 0.86592-0.95753
 -15   3  -1-8.97381 5.59616   1-0.37953-0.35662 0.21859 0.05881 0.84443-0.96970
 -15   3  -2 31.4137 3.33947   1-0.42947-0.31090 0.20060 0.07680 0.81986-0.97880
 -15   3  -3-7.17108 5.84021   1-0.47824-0.26635 0.18276 0.09464 0.79240-0.98501
 -15   3  -4 40.4853 3.65422   1-0.52542-0.22338 0.16525 0.11215 0.76233-0.98860
 -15   3  -5 9.53754 5.50651   1-0.57067-0.18234 0.14823 0.12917 0.72992-0.98987
 -15   3  -6 81.8753 6.46826   1-0.61370-0.14353 0.13182 0.14558 0.69553-0.98914
 -15   3  -7 26.0315 3.60091   1-0.65431-0.10713 0.11613 0.16126 0.65949-0.98677
 -15   3  -8 32.0829 3.43869   1-0.69237-0.07328 0.10124 0.17615 0.62213-0.98308
 -15   3  -9 2.32398 2.91571   1-0.72780-0.04207 0.08721 0.19018 0.58378-0.97839
 -15   3 -10  21.891 3.50768   1-0.76060-0.01349 0.07407 0.20332 0.54472-0.97300
 -15   3 -11-4.30285 6.53428   1-0.79078 0.01248 0.06183 0.21556 0.50521-0.96716
 -15   1  18-2.41875 7.30647   1 0.26730-0.92336 0.32398-0.23143 0.93385-0.41945
 -15   1  17 15.2191 7.21668   1 0.24989-0.91017 0.32038-0.22784 0.93783-0.45711
 -15   1  16 15.3147 7.15224   1 0.23056-0.89504 0.31610-0.22355 0.94192-0.49486
 -15   1  15 18.1611 6.53487   1 0.20919-0.87789 0.31108-0.21853 0.94598-0.53259
 -15   1  14 33.6498 3.33568   1 0.18570-0.85862 0.30527-0.21273 0.94989-0.57017
 -15   1  13 90.9669 6.38993   1 0.16002-0.83715 0.29865-0.20611 0.95349-0.60743
 -15   1  12 2.54344  6.8058   1 0.13207-0.81342 0.29117-0.19863 0.95660-0.64421
 -15   1  11 9.44515 5.98604   1 0.10183-0.78739 0.28279-0.19025 0.95902-0.68030
 -15   1  10 45.1836 3.62722   1 0.06928-0.75905 0.27349-0.18095 0.96052-0.71546
 -15   1   9 70.5947 5.70398   1 0.03444-0.72843 0.26326-0.17072 0.96085-0.74946
 -15   1   8 4.68844 5.09294   1-0.00262-0.69559 0.25209-0.15956 0.95977-0.78205
 -15   1   7 25.6926 2.95365   1-0.04177-0.66064 0.24001-0.14748 0.95703-0.81297
 -15   1   6 54.4207 3.84973   1-0.08287-0.62376 0.22706-0.13452 0.95236-0.84197
 -15   1   5 44.4173 3.66882   1-0.12568-0.58516 0.21328-0.12075 0.94553-0.86881
 -15   1   4 103.167 7.27737   1-0.16995-0.54511 0.19876-0.10623 0.93635-0.89330
 -15   1   3 330.571 13.9368   1-0.21534-0.50393 0.18360-0.09107 0.92464-0.91525
 -15   1   2 3.60535 5.66482   1-0.26152-0.46197 0.16791-0.07538 0.91028-0.93456
 -15   1   1 205.499 11.3273   1-0.30810-0.41960 0.15183-0.05930 0.89322-0.95117
 -15   1   0  45.483 3.35831   1-0.35469-0.37723 0.13549-0.04296 0.87345-0.96507
 -15   1  -1 30.4456 3.13237   1-0.40090-0.33523 0.11904-0.02652 0.85104-0.97632
 -15   1  -2 10.7173 5.57215   1-0.44636-0.29398 0.10263-0.01011 0.82609-0.98504
 -15   1  -3 95.9467 6.98641   1-0.49073-0.25383 0.08639 0.00613 0.79878-0.99140
 -15   1  -4 15.8929 6.72521   1-0.53370-0.21508 0.07046 0.02206 0.76931-0.99559
 -15   1  -5 18.6575 6.83866   1-0.57501-0.17798 0.05496 0.03756 0.73791-0.99786
 -15   1  -6 17.0565  2.9092   1-0.61445-0.14276 0.03997 0.05255 0.70484-0.99846
 -15   1  -7 4.10941 6.69751   1-0.65186-0.10956 0.02558 0.06694 0.67035-0.99763
 -15   1  -8-1.58173 6.64831   1-0.68714-0.07849 0.01185 0.08066 0.63470-0.99565
 -15   1  -9 10.3003 6.52799   1-0.72022-0.04963-0.00116 0.09368 0.59813-0.99275
 -15   1 -10 2.79121 5.93418   1-0.75107-0.02299-0.01344 0.10595 0.56087-0.98916
 -15   1 -11 26.7563   3.331   1-0.77970 0.00142-0.02495 0.11747 0.52313-0.98508
 -15   1 -12 4.16638 7.31389   1-0.80614 0.02365-0.03571 0.12822 0.48508-0.98070
 -15   1 -13 58.6734 4.99156   1-0.83045 0.04375-0.04571 0.13822 0.44688-0.97617
 -15  -1  18 7.86169 6.65219   1 0.22800-0.88403 0.22064-0.31297 0.96942-0.45503
 -15  -1  17 18.7338 6.92691   1 0.20910-0.86935 0.21640-0.30873 0.97233-0.49161
 -15  -1  16 12.3548 3.09321   1 0.18837-0.85284 0.21149-0.30382 0.97510-0.52805
 -15  -1  15 12.1146 6.27855   1 0.16575-0.83443 0.20587-0.29821 0.97761-0.56422
 -15  -1  14 26.6491 3.39011   1 0.14119-0.81408 0.19952-0.29185 0.97972-0.60001
 -15  -1  13 91.0538 7.35589   1 0.11465-0.79176 0.19240-0.28473 0.98129-0.63524
 -15  -1  12 1.01701  6.0167   1 0.08612-0.76745 0.18449-0.27683 0.98214-0.66976
 -15  -1  11 5.96017 5.70642   1 0.05561-0.74115 0.17579-0.26813 0.98209-0.70338
 -15  -1  10  51.127 4.80524   1 0.02316-0.71292 0.16628-0.25862 0.98096-0.73591
 -15  -1   9   56.26 4.07076   1-0.01116-0.68280 0.15598-0.24832 0.97854-0.76716
 -15  -1   8  5.1591 4.42463   1-0.04726-0.65092 0.14490-0.23724 0.97464-0.79692
 -15  -1   7 16.6707 6.00212   1-0.08500-0.61740 0.13307-0.22542 0.96906-0.82501
 -15  -1   6 48.9014 3.22488   1-0.12419-0.58242 0.12055-0.21289 0.96162-0.85124
 -15  -1   5 37.6158 3.28593   1-0.16463-0.54619 0.10739-0.19973 0.95218-0.87547
 -15  -1   4 92.3037 7.53511   1-0.20608-0.50896 0.09366-0.18601 0.94059-0.89755
 -15  -1   3 326.444 13.3755   1-0.24825-0.47100 0.07947-0.17182 0.92677-0.91739
 -15  -1   2 2.70363 5.51876   1-0.29087-0.43260 0.06490-0.15725 0.91065-0.93493
 -15  -1   1  217.29 11.1299   1-0.33362-0.39406 0.05007-0.14242 0.89221-0.95017
 -15  -1   0 34.8843 3.24354   1-0.37621-0.35568 0.03509-0.12744 0.87150-0.96312
 -15  -1  -1 33.1102 3.36009   1-0.41834-0.31777 0.02007-0.11243 0.84856-0.97385
 -15  -1  -2 2.33006 5.68842   1-0.45972-0.28061 0.00513-0.09748 0.82352-0.98248
 -15  -1  -3 90.2435 6.85521   1-0.50009-0.24445-0.00964-0.08272 0.79651-0.98913
 -15  -1  -4 18.3005 6.27919   1-0.53923-0.20952-0.02413-0.06823 0.76769-0.99398
 -15  -1  -5  16.694 5.85096   1-0.57694-0.17602-0.03825-0.05411 0.73725-0.99720
 -15  -1  -6 14.4934 2.82044   1-0.61306-0.14412-0.05193-0.04043 0.70537-0.99900
 -15  -1  -7 14.7278 2.87244   1-0.64747-0.11393-0.06510-0.02726 0.67227-0.99957
 -15  -1  -8 4.21659 6.10131   1-0.68007-0.08554-0.07772-0.01465 0.63814-0.99910
 -15  -1  -9 18.9618 6.34119   1-0.71080-0.05902-0.08974-0.00263 0.60316-0.99779
 -15  -1 -10  7.8121 5.35222   1-0.73964-0.03440-0.10113 0.00877 0.56752-0.99581
 -15  -1 -11 21.3048  7.2148   1-0.76657-0.01168-0.11189 0.01952 0.53138-0.99334
 -15  -1 -12-8.32769 7.08827   1-0.79162 0.00915-0.12200 0.02963 0.49488-0.99051
 -15  -1 -13 50.8445 5.15408   1-0.81481 0.02812-0.13145 0.03909 0.45817-0.98746
 -14   0  20 33.9673 3.42622   1 0.33087-0.92970 0.28694-0.28683 0.93334-0.34551
 -14   0  19 1.17228 6.14746   1 0.31677-0.91981 0.28454-0.28443 0.93736-0.38319
 -14   0  18 22.7285 3.41363   1 0.30088-0.90813 0.28151-0.28141 0.94167-0.42117
 -14   0  17-3.81728 5.31517   1 0.28308-0.89455 0.27783-0.27772 0.94619-0.45936
 -14   0  16 5.26835 6.00684   1 0.26328-0.87896 0.27343-0.27332 0.95085-0.49768
 -14   0  15 7.13443 4.88793   1 0.24137-0.86126 0.26826-0.26816 0.95550-0.53601
 -14   0  14 278.661 13.4222   1 0.21724-0.84135 0.26229-0.26219 0.96002-0.57420
 -14   0  13-7.19884 6.38496   1 0.19081-0.81914 0.25545-0.25535 0.96424-0.61208
 -14   0  12  183.55 11.5824   1 0.16202-0.79456 0.24772-0.24762 0.96797-0.64947
 -14   0  11    0.00 5.22851   1 0.13081-0.76757 0.23904-0.23895 0.97097-0.68615
 -14   0  10 96.8023 7.04903   1 0.09718-0.73815 0.22940-0.22931 0.97302-0.72186
 -14   0   9  2.1715 4.85561   1 0.06114-0.70632 0.21879-0.21869 0.97386-0.75637
 -14   0   8 12.1132 2.53224   1 0.02277-0.67217 0.20719-0.20710 0.97320-0.78938
 -14   0   7-5.86971 5.40185   1-0.01779-0.63582 0.19463-0.19454 0.97078-0.82063
 -14   0   6 143.766 9.56514   1-0.06039-0.59744 0.18115-0.18106 0.96633-0.84984
 -14   0   5 -0.4107 4.91133   1-0.10476-0.55728 0.16682-0.16673 0.95959-0.87677
 -14   0   4 411.424 14.5913   1-0.15062-0.51563 0.15172-0.15163 0.95035-0.90119
 -14   0   3 5.69008 5.29927   1-0.19763-0.47284 0.13596-0.13587 0.93844-0.92295
 -14   0   2 328.796 13.1157   1-0.24539-0.42929 0.11966-0.11958 0.92373-0.94191
 -14   0   1 2.84837 5.38291   1-0.29351-0.38539 0.10298-0.10290 0.90619-0.95803
 -14   0   0 129.189 9.28907   1-0.34156-0.34156 0.08606-0.08598 0.88580-0.97131
 -14   0  -1-7.05182 4.67471   1-0.38912-0.29821 0.06906-0.06898 0.86267-0.98185
 -14   0  -2-5.04987 5.04987   1-0.43580-0.25574 0.05213-0.05205 0.83692-0.98976
 -14   0  -3-5.13496  5.5464   1-0.48124-0.21451 0.03543-0.03535 0.80875-0.99526
 -14   0  -4  105.49 6.99266   1-0.52514-0.17483 0.01908-0.01900 0.77838-0.99856
 -14   0  -5 3.56178 4.91765   1-0.56722-0.13696 0.00321-0.00313 0.74608-0.99992
 -14   0  -6 114.858 7.29258   1-0.60729-0.10111-0.01209 0.01217 0.71212-0.99963
 -14   0  -7-2.33931 4.88463   1-0.64519-0.06742-0.02674 0.02681 0.67678-0.99796
 -14   0  -8  227.22 12.3486   1-0.68083-0.03599-0.04067 0.04074 0.64032-0.99517
 -14   0  -9-10.9155 5.99512   1-0.71416-0.00688-0.05384 0.05391 0.60301-0.99153
 -14   0 -10  66.087  5.9854   1-0.74516 0.01990-0.06623 0.06630 0.56508-0.98726
 -14   0 -11-3.71037  6.5991   1-0.77386 0.04439-0.07783 0.07790 0.52673-0.98258
 -14   0 -12  13.788 3.07476   1-0.80030 0.06661-0.08863 0.08870 0.48815-0.97767
 -14   0 -13-6.26089 6.10369   1-0.82455 0.08665-0.09865 0.09872 0.44950-0.97269
 -14   0 -14 6.49498 5.18121   1-0.84669 0.10458-0.10790 0.10797 0.41091-0.96776
 -14   0 -15 -3.6786 5.81638   1-0.86682 0.12049-0.11641 0.11647 0.37250-0.96301
 -14   2  19 4.86568 6.20254   1 0.35200-0.95506 0.38535-0.20036 0.89035-0.33618
 -14   2  18-7.62183 6.71045   1 0.33823-0.94551 0.38314-0.19815 0.89512-0.37462
 -14   2  17 39.8571 3.93001   1 0.32256-0.93405 0.38028-0.19530 0.90036-0.41353
 -14   2  16 4.37443 6.32972   1 0.30484-0.92054 0.37672-0.19175 0.90601-0.45284
 -14   2  15 35.9726 3.78747   1 0.28493-0.90485 0.37241-0.18743 0.91197-0.49247
 -14   2  14 44.2373 3.65911   1 0.26268-0.88681 0.36726-0.18228 0.91813-0.53229
 -14   2  13 27.5979 3.39632   1 0.23795-0.86629 0.36122-0.17624 0.92431-0.57214
 -14   2  12 116.958 8.21537   1 0.21059-0.84316 0.35422-0.16924 0.93035-0.61185
 -14   2  11 24.5663 2.94274   1 0.18050-0.81728 0.34619-0.16122 0.93600-0.65117
 -14   2  10 -11.603 6.51419   1 0.14758-0.78857 0.33709-0.15211 0.94101-0.68984
 -14   2   9 76.3681 6.72194   1 0.11178-0.75699 0.32685-0.14188 0.94507-0.72757
 -14   2   8-3.56881 5.85057   1 0.07311-0.72253 0.31546-0.13049 0.94784-0.76401
 -14   2   7 99.2072 7.22191   1 0.03162-0.68525 0.30290-0.11793 0.94898-0.79881
 -14   2   6   1.735 4.71173   1-0.01255-0.64530 0.28919-0.10422 0.94811-0.83161
 -14   2   5 84.2841 6.54988   1-0.05918-0.60289 0.27436-0.08940 0.94486-0.86203
 -14   2   4 45.8789 3.51941   1-0.10795-0.55832 0.25851-0.07355 0.93891-0.88974
 -14   2   3 61.8056  4.3399   1-0.15850-0.51200 0.24175-0.05679 0.92995-0.91446
 -14   2   2 184.018 10.8934   1-0.21034-0.46437 0.22422-0.03925 0.91777-0.93594
 -14   2   1 25.7031 2.73082   1-0.26297-0.41595 0.20609-0.02113 0.90222-0.95406
 -14   2   0 4.72974 5.75269   1-0.31584-0.36730 0.18755-0.00260 0.88326-0.96876
 -14   2  -1 5.64894 5.01129   1-0.36838-0.31897 0.16883 0.01613 0.86093-0.98010
 -14   2  -2 4.84673 5.79535   1-0.42006-0.27150 0.15012 0.03484 0.83539-0.98823
 -14   2  -3 71.1594 5.48127   1-0.47038-0.22540 0.13162 0.05334 0.80686-0.99337
 -14   2  -4 2.27854 5.21582   1-0.51892-0.18108 0.11352 0.07144 0.77565-0.99582
 -14   2  -5 41.3136 3.73613   1-0.56530-0.13891 0.09597 0.08898 0.74209-0.99593
 -14   2  -6 6.18298 5.35989   1-0.60927-0.09916 0.07912 0.10583 0.70655-0.99405
 -14   2  -7 107.634 8.32224   1-0.65062-0.06202 0.06306 0.12189 0.66940-0.99057
 -14   2  -8 14.5378 6.24121   1-0.68924-0.02761 0.04788 0.13707 0.63100-0.98584
 -14   2  -9-5.67686 5.53433   1-0.72507 0.00401 0.03361 0.15134 0.59168-0.98019
 -14   2 -10 11.1739 5.45229   1-0.75814 0.03286 0.02029 0.16466 0.55175-0.97393
 -14   2 -11 13.1915  6.4569   1-0.78848 0.05899 0.00792 0.17702 0.51147-0.96732
 -14   2 -12 25.7675 3.28895   1-0.81618 0.08247-0.00351 0.18845 0.47107-0.96058
 -14   2 -13    0.00 6.60432   1-0.84135 0.10343-0.01402 0.19896 0.43073-0.95391
 -14   2 -14 6.09588 6.27609   1-0.86411 0.12198-0.02364 0.20858 0.39061-0.94745
 -14   4  16 6.67908 8.25866   1 0.33929-0.95502 0.47618-0.10632 0.84735-0.39417
 -14   4  15 48.3347 4.16494   1 0.32217-0.94211 0.47292-0.10307 0.85397-0.43446
 -14   4  14 0.57293 6.14403   1 0.30268-0.92684 0.46887-0.09902 0.86115-0.47531
 -14   4  13 15.0566 6.03192   1 0.28064-0.90901 0.46394-0.09408 0.86877-0.51659
 -14   4  12 -6.0207 6.98792   1 0.25582-0.88841 0.45802-0.08817 0.87667-0.55816
 -14   4  11 44.7429 3.71759   1 0.22803-0.86483 0.45104-0.08119 0.88465-0.59981
 -14   4  10 18.9126 6.43419   1 0.19708-0.83809 0.44291-0.07306 0.89244-0.64127
 -14   4   9 45.2163 3.75747   1 0.16280-0.80803 0.43352-0.06367 0.89974-0.68223
 -14   4   8 36.4879 3.56334   1 0.12508-0.77452 0.42281-0.05297 0.90616-0.72232
 -14   4   7 70.4661 6.04453   1 0.08387-0.73753 0.41072-0.04088 0.91127-0.76110
 -14   4   6 44.6195 3.63566   1 0.03920-0.69708 0.39722-0.02737 0.91460-0.79810
 -14   4   5 168.224 11.2381   1-0.00877-0.65331 0.38231-0.01246 0.91565-0.83281
 -14   4   4-0.48932 5.33781   1-0.05980-0.60650 0.36603 0.00381 0.91391-0.86474
 -14   4   3 35.4613  3.4276   1-0.11347-0.55704 0.34850 0.02133 0.90891-0.89341
 -14   4   2-0.97549 6.05274   1-0.16927-0.50546 0.32987 0.03997 0.90026-0.91842
 -14   4   1 7.33227 6.16376   1-0.22657-0.45238 0.31032 0.05951 0.88764-0.93947
 -14   4   0 18.2021 7.04362   1-0.28464-0.39852 0.29012 0.07972 0.87089-0.95639
 -14   4  -1 43.3237 3.73856   1-0.34272-0.34465 0.26953 0.10031 0.84999-0.96916
 -14   4  -2 34.7244 3.66762   1-0.40006-0.29153 0.24883 0.12101 0.82507-0.97791
 -14   4  -3 -8.6595 6.00553   1-0.45596-0.23984 0.22830 0.14153 0.79641-0.98290
 -14   4  -4 50.5764 4.03375   1-0.50979-0.19023 0.20821 0.16162 0.76437-0.98454
 -14   4  -5 251.349 13.3201   1-0.56105-0.14318 0.18878 0.18105 0.72943-0.98326
 -14   4  -6-10.2188 6.95035   1-0.60935-0.09909 0.17019 0.19964 0.69208-0.97957
 -14   4  -7 37.3986 3.69088   1-0.65445-0.05821 0.15259 0.21724 0.65283-0.97399
 -14   4  -8 17.2811 3.23169   1-0.69620-0.02068 0.13606 0.23376 0.61217-0.96700
 -14   4  -9  15.932 3.11027   1-0.73455 0.01347 0.12067 0.24915 0.57055-0.95905
 -14   4 -10 22.3004 3.43842   1-0.76956 0.04426 0.10644 0.26338 0.52837-0.95054
 -14   4 -11 4.27831 6.20287   1-0.80133 0.07181 0.09336 0.27646 0.48596-0.94179
 -14   6   9 6.73698 7.32386   1 0.21141-0.85666 0.53764 0.01708 0.83629-0.61878
 -14   6   8 36.8105 4.22279   1 0.17631-0.82577 0.52820 0.02652 0.84617-0.66232
 -14   6   7 -4.1851 6.68442   1 0.13707-0.79075 0.51720 0.03752 0.85535-0.70517
 -14   6   6 10.0712 8.44074   1 0.09356-0.75145 0.50454 0.05018 0.86329-0.74677
 -14   6   5  13.537 5.55252   1 0.04573-0.70783 0.49014 0.06458 0.86934-0.78650
 -14   6   4  5.8604 7.81874   1-0.00629-0.66003 0.47400 0.08072 0.87282-0.82364
 -14   6   3 18.7138 7.62495   1-0.06218-0.60836 0.45615 0.09857 0.87299-0.85748
 -14   6   2-1.75207 5.98443   1-0.12142-0.55333 0.43672 0.11800 0.86919-0.88734
 -14   6   1  2.3397 7.11591   1-0.18328-0.49569 0.41592 0.13880 0.86083-0.91265
 -14   6   0 4.70588 7.10766   1-0.24685-0.43633 0.39404 0.16067 0.84749-0.93298
 -14   6  -1 77.6356 4.39342   1-0.31110-0.37629 0.37144 0.18327 0.82900-0.94815
 -14   6  -2 58.1867 4.95412   1-0.37495-0.31666 0.34851 0.20620 0.80539-0.95821
 -14   6  -3-1.21118 6.74357   1-0.43735-0.25847 0.32566 0.22905 0.77695-0.96344
 -14   6  -4 11.6615 7.54204   1-0.49739-0.20264 0.30326 0.25145 0.74418-0.96433
 -13   7   5 4.30386  6.4191   1 0.14049-0.75381 0.55777 0.08938 0.82919-0.74023
 -13   7   4 12.8561 7.11306   1 0.08611-0.70365 0.54150 0.10565 0.84050-0.78521
 -13   7   3 18.3468 7.33872   1 0.02572-0.64747 0.52276 0.12439 0.84864-0.82701
 -13   7   2 14.6611 6.85712   1-0.04027-0.58570 0.50159 0.14556 0.85236-0.86440
 -13   7   1 3.66361 6.85399   1-0.11102-0.51916 0.47818 0.16896 0.85050-0.89621
 -13   7   0  3.6796   6.718   1-0.18526-0.44913 0.45291 0.19424 0.84208-0.92146
 -13   5  16 13.1357 7.58388   1 0.40897-0.97592 0.53281-0.07052 0.78621-0.32692
 -13   5  15    0.00 7.13206   1 0.39496-0.96612 0.53073-0.06844 0.79342-0.36780
 -13   5  14 14.7547 7.80747   1 0.37860-0.95398 0.52791-0.06562 0.80166-0.40970
 -13   5  13 17.2421 8.08727   1 0.35963-0.93922 0.52423-0.06194 0.81086-0.45257
 -13   5  12 6.16267 7.23992   1 0.33775-0.92156 0.51958-0.05729 0.82094-0.49632
 -13   5  11 21.3321 7.63813   1 0.31264-0.90066 0.51383-0.05155 0.83175-0.54080
 -13   5  10 3.74974 6.03678   1 0.28396-0.87619 0.50684-0.04456 0.84308-0.58579
 -13   5   9 75.1621 6.71052   1 0.25138-0.84783 0.49846-0.03618 0.85462-0.63100
 -13   5   8 2.06789 6.28924   1 0.21459-0.81525 0.48854-0.02626 0.86596-0.67601
 -13   5   7 74.7049 6.20882   1 0.17332-0.77820 0.47694-0.01467 0.87661-0.72032
 -13   5   6 11.0923 6.25685   1 0.12740-0.73649 0.46354-0.00126 0.88594-0.76332
 -13   5   5 6.00246 6.24757   1 0.07679-0.69010 0.44826 0.01402 0.89323-0.80428
 -13   5   4 2.48744 5.82294   1 0.02164-0.63915 0.43107 0.03120 0.89770-0.84241
 -13   5   3  6.4461 6.21304   1-0.03771-0.58402 0.41203 0.05024 0.89853-0.87692
 -13   5   2 6.43322 6.08098   1-0.10063-0.52532 0.39130 0.07097 0.89498-0.90703
 -13   5   1 78.3081 5.80364   1-0.16629-0.46387 0.36911 0.09316 0.88641-0.93213
 -13   5   0 10.4831  6.8628   1-0.23363-0.40074 0.34580 0.11646 0.87239-0.95177
 -13   5  -1 57.5563 4.26539   1-0.30150-0.33709 0.32179 0.14047 0.85275-0.96581
 -13   5  -2-5.09105 6.51972   1-0.36867-0.27414 0.29752 0.16474 0.82762-0.97434
 -13   5  -3 56.6108 3.99284   1-0.43400-0.21301 0.27344 0.18882 0.79736-0.97775
 -13   5  -4 11.5226 6.10793   1-0.49652-0.15471 0.24996 0.21230 0.76260-0.97665
 -13   5  -5 17.6061 7.09801   1-0.55544-0.10001 0.22743 0.23483 0.72406-0.97178
 -13   5  -6 6.53124 6.66591   1-0.61023-0.04943 0.20612 0.25614 0.68257-0.96396
 -13   5  -7 15.5737  5.8863   1-0.66057-0.00330 0.18621 0.27605 0.63892-0.95398
 -13   5  -8-2.84544 7.26563   1-0.70637 0.03828 0.16781 0.29444 0.59386-0.94258
 -13   5  -9 2.33301 7.51466   1-0.74767 0.07537 0.15097 0.31129 0.54803-0.93042
 -13   5 -10 7.78348  5.8968   1-0.78465 0.10813 0.13567 0.32659 0.50196-0.91802
 -13   5 -11 28.6131 3.65564   1-0.81755 0.13681 0.12185 0.34040 0.45608-0.90581
 -13   3  19  11.554 6.34884   1 0.41927-0.97355 0.44203-0.16462 0.83922-0.27894
 -13   3  18  36.057 3.73431   1 0.40792-0.96641 0.44073-0.16332 0.84437-0.31775
 -13   3  17 6.77446 7.44676   1 0.39469-0.95739 0.43882-0.16141 0.85031-0.35736
 -13   3  16 16.3373 7.30626   1 0.37939-0.94631 0.43624-0.15882 0.85701-0.39773
 -13   3  15 3.15814 6.04737   1 0.36184-0.93297 0.43290-0.15549 0.86443-0.43882
 -13   3  14 139.907 8.82912   1 0.34181-0.91716 0.42874-0.15133 0.87248-0.48054
 -13   3  13 53.5297 3.67755   1 0.31909-0.89866 0.42364-0.14624 0.88104-0.52276
 -13   3  12 12.9434 7.19074   1 0.29345-0.87723 0.41753-0.14012 0.88995-0.56534
 -13   3  11 12.6036   5.774   1 0.26466-0.85265 0.41028-0.13288 0.89898-0.60804
 -13   3  10 51.8607 4.26108   1 0.23250-0.82471 0.40181-0.12441 0.90786-0.65058
 -13   3   9 63.2764 4.97289   1 0.19680-0.79322 0.39201-0.11461 0.91624-0.69263
 -13   3   8 6.57651 5.52844   1 0.15741-0.75805 0.38080-0.10340 0.92371-0.73377
 -13   3   7 13.9943 2.55403   1 0.11428-0.71914 0.36810-0.09070 0.92980-0.77352
 -13   3   6 164.647 9.91391   1 0.06745-0.67652 0.35390-0.07650 0.93397-0.81136
 -13   3   5-5.47612 6.34662   1 0.01708-0.63036 0.33818-0.06078 0.93568-0.84674
 -13   3   4 34.2139 3.15012   1-0.03654-0.58095 0.32101-0.04362 0.93437-0.87909
 -13   3   3 103.601 7.23748   1-0.09295-0.52876 0.30251-0.02511 0.92953-0.90792
 -13   3   2 66.8643 6.00848   1-0.15157-0.47435 0.28284-0.00544 0.92071-0.93277
 -13   3   1 12.5199 6.13343   1-0.21167-0.41847 0.26224 0.01516 0.90762-0.95335
 -13   3   0 162.682 9.68667   1-0.27246-0.36189 0.24098 0.03641 0.89009-0.96948
 -13   3  -1 146.951 9.62893   1-0.33309-0.30547 0.21936 0.05803 0.86813-0.98119
 -13   3  -2 35.6629 2.97318   1-0.39275-0.25003 0.19771 0.07968 0.84193-0.98866
 -13   3  -3-1.31104 5.51054   1-0.45068-0.19632 0.17632 0.10107 0.81182-0.99222
 -13   3  -4 13.1555 2.83765   1-0.50622-0.14499 0.15546 0.12192 0.77825-0.99231
 -13   3  -5 6.81805 5.62231   1-0.55887-0.09655 0.13539 0.14200 0.74175-0.98948
 -13   3  -6 40.2524 3.45109   1-0.60826-0.05138 0.11627 0.16112 0.70287-0.98427
 -13   3  -7 1.43228 5.90544   1-0.65416-0.00969 0.09824 0.17914 0.66218-0.97724
 -13   3  -8 9.81828 7.24826   1-0.69646 0.02839 0.08139 0.19599 0.62019-0.96892
 -13   3  -9 5.05294 4.74009   1-0.73516 0.06288 0.06577 0.21161 0.57738-0.95977
 -13   3 -10  4.6892 5.48931   1-0.77034 0.09384 0.05138 0.22600 0.53415-0.95021
 -13   3 -11 30.8285  3.4768   1-0.80214 0.12143 0.03820 0.23918 0.49083-0.94056
 -13   3 -12 13.9308 6.27968   1-0.83073 0.14580 0.02619 0.25118 0.44770-0.93110
 -13   3 -13 11.1595 3.18101   1-0.85632 0.16718 0.01531 0.26206 0.40497-0.92204
 -13   3 -14  30.067 3.53495   1-0.87911 0.18575 0.00550 0.27188 0.36280-0.91354
 -13   3 -15 7.45716 6.45809   1-0.89930 0.20173-0.00332 0.28069 0.32130-0.90570
 -13   1  21 12.4217 3.08568   1 0.41091-0.95674 0.34646-0.25392 0.88808-0.26047
 -13   1  20-2.94692 5.98159   1 0.40041-0.95046 0.34537-0.25283 0.89220-0.29826
 -13   1  19    0.00 7.58957   1 0.38822-0.94248 0.34372-0.25118 0.89694-0.33666
 -13   1  18 23.6623 3.26183   1 0.37421-0.93268 0.34147-0.24894 0.90225-0.37564
 -13   1  17 29.0172 3.46655   1 0.35822-0.92091 0.33856-0.24602 0.90809-0.41515
 -13   1  16 30.1677 3.36312   1 0.34011-0.90701 0.33492-0.24239 0.91439-0.45511
 -13   1  15 226.281 13.1006   1 0.31972-0.89084 0.33049-0.23796 0.92105-0.49544
 -13   1  14 1.40333 5.55455   1 0.29688-0.87221 0.32520-0.23267 0.92794-0.53600
 -13   1  13 74.3007 5.91577   1 0.27144-0.85098 0.31898-0.22645 0.93490-0.57663
 -13   1  12 232.617  12.336   1 0.24324-0.82700 0.31174-0.21922 0.94173-0.61713
 -13   1  11 36.7831  3.3371   1 0.21215-0.80012 0.30343-0.21091 0.94819-0.65725
 -13   1  10 49.1836 3.85707   1 0.17807-0.77026 0.29398-0.20146 0.95399-0.69672
 -13   1   9 2.44149  5.2742   1 0.14094-0.73734 0.28334-0.19081 0.95880-0.73519
 -13   1   8 171.567 10.2652   1 0.10077-0.70138 0.27147-0.17894 0.96225-0.77232
 -13   1   7 20.9224 2.57974   1 0.05761-0.66244 0.25836-0.16583 0.96397-0.80770
 -13   1   6-7.70143 6.37406   1 0.01162-0.62066 0.24403-0.15150 0.96354-0.84094
 -13   1   5 297.498 12.3138   1-0.03695-0.57631 0.22853-0.13601 0.96057-0.87164
 -13   1   4 30.8205 3.07513   1-0.08777-0.52970 0.21195-0.11943 0.95470-0.89943
 -13   1   3 671.829  16.987   1-0.14040-0.48128 0.19442-0.10190 0.94562-0.92402
 -13   1   2 51.8724 3.88215   1-0.19434-0.43156 0.17610-0.08358 0.93310-0.94516
 -13   1   1 7.87355 2.44204   1-0.24901-0.38111 0.15718-0.06466 0.91699-0.96272
 -13   1   0  46.159 4.59439   1-0.30381-0.33052 0.13788-0.04536 0.89727-0.97667
 -13   1  -1 29.5371 2.91962   1-0.35815-0.28040 0.11842-0.02590 0.87402-0.98709
 -13   1  -2  17.943 2.56113   1-0.41143-0.23133 0.09903-0.00652 0.84743-0.99416
 -13   1  -3 30.4306 2.86224   1-0.46315-0.18382 0.07992 0.01259 0.81776-0.99816
 -13   1  -4 10.5295 5.89661   1-0.51286-0.13833 0.06128 0.03123 0.78536-0.99942
 -13   1  -5 55.5065 3.87106   1-0.56020-0.09520 0.04328 0.04922 0.75060-0.99834
 -13   1  -6  14.028 5.55876   1-0.60490-0.05471 0.02606 0.06645 0.71390-0.99530
 -13   1  -7 18.3667 6.15338   1-0.64679-0.01704 0.00970 0.08280 0.67564-0.99071
 -13   1  -8 8.11501  5.2961   1-0.68578 0.01773-0.00571 0.09821 0.63622-0.98496
 -13   1  -9 15.8316 6.21235   1-0.72183 0.04957-0.02014 0.11264 0.59598-0.97838
 -13   1 -10 5.29828 5.38514   1-0.75498 0.07850-0.03357 0.12607 0.55523-0.97130
 -13   1 -11 -0.4992 5.84303   1-0.78530 0.10461-0.04600 0.13850 0.51423-0.96397
 -13   1 -12 6.73444 5.97427   1-0.81291 0.12800-0.05745 0.14994 0.47322-0.95663
 -13   1 -13 12.3765 5.40792   1-0.83792 0.14880-0.06795 0.16044 0.43238-0.94945
 -13   1 -14 8.39302 5.89506   1-0.86049 0.16715-0.07753 0.17003 0.39185-0.94258
 -13   1 -15 26.3968   3.443   1-0.88074 0.18320-0.08624 0.17874 0.35174-0.93614
 -13   1 -16 21.1497 3.28597   1-0.89884 0.19708-0.09413 0.18662 0.31213-0.93021
 -13  -1  21 4.27704 7.04646   1 0.37553-0.92133 0.24546-0.33780 0.93369-0.30609
 -13  -1  20-5.86225 5.80332   1 0.36297-0.91299 0.24362-0.33596 0.93775-0.34382
 -13  -1  19 14.0666  6.6337   1 0.34867-0.90290 0.24119-0.33353 0.94221-0.38194
 -13  -1  18 25.1266 3.38123   1 0.33252-0.89097 0.23812-0.33046 0.94699-0.42039
 -13  -1  17 31.5963 3.16326   1 0.31441-0.87707 0.23436-0.32670 0.95203-0.45909
 -13  -1  16 34.9076 3.34764   1 0.29421-0.86109 0.22987-0.32221 0.95722-0.49795
 -13  -1  15 242.098 13.3308   1 0.27182-0.84291 0.22458-0.31693 0.96245-0.53685
 -13  -1  14-3.27814 6.05184   1 0.24712-0.82243 0.21846-0.31080 0.96755-0.57562
 -13  -1  13 75.7695 5.71205   1 0.22002-0.79954 0.21143-0.30378 0.97236-0.61410
 -13  -1  12 243.529 11.9228   1 0.19044-0.77417 0.20347-0.29582 0.97667-0.65207
 -13  -1  11 44.7987 3.81761   1 0.15832-0.74627 0.19452-0.28687 0.98025-0.68932
 -13  -1  10 52.4885 3.19475   1 0.12366-0.71583 0.18456-0.27691 0.98283-0.72556
 -13  -1   9-2.84509 5.52822   1 0.08649-0.68287 0.17357-0.26592 0.98413-0.76054
 -13  -1   8  167.00 9.59247   1 0.04687-0.64746 0.16156-0.25391 0.98387-0.79394
 -13  -1   7 20.3192 2.71555   1 0.00494-0.60975 0.14854-0.24089 0.98174-0.82548
 -13  -1   6 11.1774  5.2424   1-0.03909-0.56993 0.13456-0.22691 0.97746-0.85486
 -13  -1   5 286.483 12.2248   1-0.08497-0.52827 0.11969-0.21204 0.97076-0.88183
 -13  -1   4 27.4176 2.80456   1-0.13237-0.48508 0.10402-0.19638 0.96141-0.90615
 -13  -1   3 683.719 17.4899   1-0.18091-0.44075 0.08768-0.18004 0.94924-0.92764
 -13  -1   2 45.5923 3.16869   1-0.23019-0.39569 0.07080-0.16316 0.93412-0.94620
 -13  -1   1 13.5687 4.61615   1-0.27975-0.35035 0.05354-0.14591 0.91603-0.96177
 -13  -1   0 52.8104  4.4954   1-0.32914-0.30517 0.03607-0.12844 0.89497-0.97438
 -13  -1  -1 19.9052 2.62062   1-0.37793-0.26059 0.01856-0.11092 0.87106-0.98413
 -13  -1  -2 6.24439 5.29394   1-0.42570-0.21704 0.00116-0.09352 0.84446-0.99120
 -13  -1  -3 29.3808 2.74652   1-0.47207-0.17488-0.01597-0.07640 0.81539-0.99579
 -13  -1  -4 15.1189 2.56125   1-0.51674-0.13442-0.03268-0.05969 0.78410-0.99817
 -13  -1  -5 47.4961 4.04902   1-0.55944-0.09594-0.04886-0.04351 0.75088-0.99862
 -13  -1  -6 10.6196 4.43488   1-0.59998-0.05962-0.06441-0.02796 0.71604-0.99745
 -13  -1  -7 20.9762 3.01581   1-0.63820-0.02561-0.07925-0.01313 0.67985-0.99493
 -13  -1  -8 10.8116  5.4058   1-0.67404 0.00602-0.09332 0.00095 0.64262-0.99136
 -13  -1  -9 12.0968 6.06624   1-0.70746 0.03522-0.10659 0.01422 0.60460-0.98701
 -13  -1 -10 0.96296 5.04982   1-0.73845 0.06200-0.11904 0.02666 0.56603-0.98211
 -13  -1 -11 -0.9985 4.68336   1-0.76707 0.08640-0.13066 0.03828 0.52713-0.97688
 -13  -1 -12  6.7353 5.83869   1-0.79337 0.10849-0.14145 0.04908 0.48808-0.97149
 -13  -1 -13 4.30512 5.32733   1-0.81743 0.12833-0.15144 0.05906 0.44904-0.96612
 -13  -1 -14-2.23817 6.33048   1-0.83935 0.14604-0.16064 0.06826 0.41013-0.96087
 -13  -1 -15 25.8778 3.40369   1-0.85922 0.16170-0.16908 0.07670 0.37146-0.95587
 -13  -1 -16 17.7809 3.50748   1-0.87716 0.17542-0.17680 0.08441 0.33311-0.95119
 -12   0  22  13.959 6.78546   1 0.45421-0.94702 0.30441-0.30431 0.88754-0.22016
 -12   0  21 1.74172 5.94913   1 0.44523-0.94225 0.30384-0.30374 0.89139-0.25768
 -12   0  20 99.9566 7.85333   1 0.43465-0.93589 0.30276-0.30266 0.89592-0.29587
 -12   0  19 1.06254 5.72196   1 0.42233-0.92779 0.30111-0.30102 0.90111-0.33473
 -12   0  18  3.0509  6.5907   1 0.40814-0.91781 0.29884-0.29875 0.90692-0.37421
 -12   0  17 6.33385 5.08672   1 0.39191-0.90580 0.29590-0.29580 0.91333-0.41428
 -12   0  16 129.926 9.93619   1 0.37349-0.89158 0.29220-0.29211 0.92024-0.45486
 -12   0  15 2.69235 5.03693   1 0.35268-0.87500 0.28769-0.28760 0.92757-0.49586
 -12   0  14 267.023 12.3753   1 0.32933-0.85585 0.28227-0.28219 0.93518-0.53713
 -12   0  13-1.66482 5.33004   1 0.30324-0.83398 0.27589-0.27580 0.94289-0.57851
 -12   0  12 10.9108 2.59507   1 0.27426-0.80922 0.26844-0.26836 0.95050-0.61979
 -12   0  11-4.67958 5.73129   1 0.24224-0.78141 0.25987-0.25978 0.95774-0.66070
 -12   0  10 123.419 8.56641   1 0.20706-0.75044 0.25009-0.25001 0.96431-0.70093
 -12   0   9 1.10492 5.14312   1 0.16865-0.71625 0.23905-0.23897 0.96985-0.74014
 -12   0   8 532.495 15.7621   1 0.12702-0.67883 0.22671-0.22663 0.97396-0.77791
 -12   0   7 5.62227 4.27487   1 0.08223-0.63825 0.21307-0.21299 0.97622-0.81384
 -12   0   6 255.592 11.1065   1 0.03446-0.59470 0.19813-0.19805 0.97619-0.84748
 -12   0   5-6.81721 5.19184   1-0.01603-0.54843 0.18196-0.18188 0.97345-0.87841
 -12   0   4 730.211 17.2172   1-0.06885-0.49982 0.16466-0.16458 0.96760-0.90622
 -12   0   3 3.01984 4.31006   1-0.12352-0.44936 0.14637-0.14630 0.95831-0.93061
 -12   0   2 343.152 11.8221   1-0.17949-0.39761 0.12728-0.12720 0.94536-0.95132
 -12   0   1 5.37497 3.91764   1-0.23612-0.34519 0.10759-0.10752 0.92860-0.96823
 -12   0   0 264.531 10.8862   1-0.29276-0.29276 0.08755-0.08748 0.90804-0.98133
 -12   0  -1-3.42982 4.47193   1-0.34876-0.24098 0.06739-0.06732 0.88378-0.99074
 -12   0  -2 23.8482 2.38653   1-0.40351-0.19045 0.04737-0.04730 0.85606-0.99669
 -12   0  -3-7.81368 4.71182   1-0.45646-0.14171 0.02771-0.02764 0.82518-0.99948
 -12   0  -4 270.539 11.4662   1-0.50716-0.09522 0.00860-0.00853 0.79155-0.99951
 -12   0  -5 5.21542 4.68263   1-0.55526-0.05134-0.00979 0.00985 0.75557-0.99720
 -12   0  -6 118.456 8.58066   1-0.60050-0.01032-0.02732 0.02738 0.71770-0.99300
 -12   0  -7    0.00  4.7464   1-0.64273 0.02770-0.04389 0.04395 0.67836-0.98732
 -12   0  -8 646.687 18.0487   1-0.68187 0.06263-0.05946 0.05952 0.63795-0.98058
 -12   0  -9 3.38974 4.19459   1-0.71795 0.09449-0.07398 0.07403 0.59683-0.97313
 -12   0 -10 -1.3191 5.10888   1-0.75100 0.12333-0.08744 0.08750 0.55532-0.96528
 -12   0 -11 7.31508 4.28885   1-0.78113 0.14925-0.09986 0.09992 0.51368-0.95731
 -12   0 -12 120.889 9.49498   1-0.80848 0.17238-0.11127 0.11132 0.47213-0.94943
 -12   0 -13-0.49594 5.54477   1-0.83319 0.19288-0.12170 0.12175 0.43086-0.94183
 -12   0 -14 116.918 8.34179   1-0.85542 0.21089-0.13119 0.13124 0.39000-0.93463
 -12   0 -15 1.62006 5.03697   1-0.87532 0.22658-0.13980 0.13985 0.34964-0.92795
 -12   0 -16 7.89553 4.85142   1-0.89306 0.24010-0.14757 0.14762 0.30988-0.92184
 -12   0 -17 2.94592 6.26311   1-0.90878 0.25161-0.15455 0.15460 0.27074-0.91638
 -12   0 -18 84.4637 6.63962   1-0.92262 0.26124-0.16080 0.16084 0.23228-0.91158
 -12   2  22-10.6734 7.07545   1 0.48236-0.97519 0.40193-0.21695 0.83257-0.16519
 -12   2  21-0.60234 6.89408   1 0.47571-0.97276 0.40213-0.21716 0.83568-0.20196
 -12   2  20  14.446 6.95809   1 0.46760-0.96886 0.40189-0.21691 0.83963-0.23958
 -12   2  19 12.8026 3.21012   1 0.45787-0.96335 0.40114-0.21617 0.84444-0.27806
 -12   2  18 4.78192 6.17343   1 0.44638-0.95607 0.39984-0.21487 0.85012-0.31740
 -12   2  17 52.8822 4.27468   1 0.43295-0.94686 0.39791-0.21294 0.85667-0.35761
 -12   2  16 7.34379 6.51353   1 0.41739-0.93551 0.39530-0.21033 0.86405-0.39867
 -12   2  15 17.8969 6.14072   1 0.39949-0.92182 0.39191-0.20694 0.87223-0.44051
 -12   2  14 112.791 7.84463   1 0.37900-0.90555 0.38765-0.20269 0.88112-0.48307
 -12   2  13 32.7624 3.14271   1 0.35569-0.88645 0.38243-0.19746 0.89060-0.52621
 -12   2  12  81.758 6.49038   1 0.32930-0.86428 0.37613-0.19117 0.90049-0.56977
 -12   2  11 132.795  9.3103   1 0.29958-0.83877 0.36865-0.18369 0.91056-0.61351
 -12   2  10 26.9254 2.80085   1 0.26628-0.80969 0.35986-0.17490 0.92050-0.65712
 -12   2   9  9.3278 5.30059   1 0.22920-0.77682 0.34967-0.16471 0.92996-0.70024
 -12   2   8 5.69681 4.50973   1 0.18819-0.74002 0.33796-0.15301 0.93847-0.74242
 -12   2   7 9.30699 4.75295   1 0.14317-0.69922 0.32467-0.13972 0.94551-0.78312
 -12   2   6 151.241 8.50187   1 0.09419-0.65445 0.30976-0.12481 0.95050-0.82178
 -12   2   5 220.232  10.537   1 0.04142-0.60590 0.29324-0.10829 0.95283-0.85778
 -12   2   4 146.585 9.00285   1-0.01479-0.55390 0.27517-0.09022 0.95188-0.89050
 -12   2   3 18.5236 2.52819   1-0.07394-0.49897 0.25568-0.07073 0.94711-0.91939
 -12   2   2-1.42218 4.79658   1-0.13535-0.44177 0.23498-0.05003 0.93803-0.94399
 -12   2   1 40.6796 3.18917   1-0.19822-0.38311 0.21333-0.02838 0.92434-0.96396
 -12   2   0 324.395 12.7456   1-0.26166-0.32389 0.19102-0.00608 0.90589-0.97918
 -12   2  -1 21.5874 2.81824   1-0.32473-0.26503 0.16842 0.01653 0.88274-0.98969
 -12   2  -2 173.832 9.92379   1-0.38656-0.20742 0.14585 0.03910 0.85512-0.99575
 -12   2  -3 52.1774 3.65342   1-0.44633-0.15186 0.12365 0.06130 0.82346-0.99775
 -12   2  -4 7.29312 4.99003   1-0.50337-0.09903 0.10210 0.08284 0.78827-0.99622
 -12   2  -5 117.209 8.49059   1-0.55718-0.04944 0.08146 0.10348 0.75015-0.99177
 -12   2  -6 134.963 9.37256   1-0.60741-0.00343 0.06189 0.12305 0.70972-0.98501
 -12   2  -7  3.3294 4.92425   1-0.65385 0.03880 0.04353 0.14141 0.66759-0.97654
 -12   2  -8 1.28822 5.51583   1-0.69645 0.07719 0.02646 0.15848 0.62430-0.96693
 -12   2  -9 142.022 9.49817   1-0.73525 0.11177 0.01069 0.17424 0.58035-0.95664
 -12   2 -10  0.4597 5.75998   1-0.77037 0.14268-0.00377 0.18870 0.53614-0.94610
 -12   2 -11 74.4363 6.28205   1-0.80199 0.17008-0.01696 0.20189 0.49201-0.93564
 -12   2 -12-1.98336 6.23261   1-0.83032 0.19420-0.02893 0.21386 0.44822-0.92551
 -12   2 -13-1.54775 5.72179   1-0.85558 0.21525-0.03974 0.22467 0.40497-0.91593
 -12   2 -14  2.1499 5.04199   1-0.87802 0.23347-0.04947 0.23440 0.36240-0.90702
 -12   2 -15 5.60236 7.21813   1-0.89785 0.24908-0.05818 0.24311 0.32061-0.89890
 -12   2 -16 5.25817 6.15536   1-0.91528 0.26231-0.06595 0.25088 0.27966-0.89162
 -12   2 -17 55.8653 4.30459   1-0.93052 0.27333-0.07285 0.25777 0.23958-0.88521
 -12   4  19   12.91 6.98237   1 0.48265-0.98815 0.49623-0.12638 0.77640-0.21000
 -12   4  18 7.11379 6.65435   1 0.47424-0.98395 0.49594-0.12609 0.78105-0.24832
 -12   4  17 44.0911 4.47216   1 0.46409-0.97802 0.49513-0.12528 0.78679-0.28773
 -12   4  16 4.41203 6.66384   1 0.45200-0.97014 0.49372-0.12387 0.79365-0.32826
 -12   4  15 3.19642 6.39285   1 0.43774-0.96009 0.49163-0.12178 0.80165-0.36993
 -12   4  14 15.9779 6.07664   1 0.42104-0.94761 0.48876-0.11892 0.81078-0.41272
 -12   4  13  41.528 3.69273   1 0.40161-0.93239 0.48501-0.11517 0.82100-0.45661
 -12   4  12 28.7777  3.3551   1 0.37911-0.91411 0.48024-0.11040 0.83221-0.50149
 -12   4  11 93.0325 7.43767   1 0.35319-0.89240 0.47432-0.10448 0.84427-0.54721
 -12   4  10 143.921 10.5757   1 0.32348-0.86690 0.46708-0.09724 0.85694-0.59355
 -12   4   9-0.89889 5.35575   1 0.28959-0.83723 0.45836-0.08852 0.86991-0.64019
 -12   4   8 27.0985 3.01369   1 0.25116-0.80301 0.44798-0.07815 0.88274-0.68668
 -12   4   7 46.0464 4.59304   1 0.20789-0.76396 0.43580-0.06597 0.89485-0.73246
 -12   4   6-7.25433 5.44806   1 0.15957-0.71986 0.42166-0.05183 0.90557-0.77685
 -12   4   5 44.2569 3.45025   1 0.10616-0.67066 0.40548-0.03565 0.91408-0.81903
 -12   4   4-3.35607 5.10355   1 0.04783-0.61654 0.38723-0.01740 0.91951-0.85812
 -12   4   3 137.344 9.95794   1-0.01502-0.55790 0.36698 0.00285 0.92093-0.89321
 -12   4   2 36.9149 3.80564   1-0.08168-0.49546 0.34491 0.02492 0.91752-0.92346
 -12   4   1 41.4768  3.6697   1-0.15117-0.43019 0.32130 0.04852 0.90858-0.94819
 -12   4   0 184.664 11.0575   1-0.22228-0.36329 0.29656 0.07327 0.89368-0.96696
 -12   4  -1 16.5702 5.84109   1-0.29369-0.29609 0.27114 0.09868 0.87269-0.97964
 -12   4  -2 211.463 11.2408   1-0.36405-0.22994 0.24556 0.12426 0.84581-0.98643
 -12   4  -3 35.2938 3.26228   1-0.43212-0.16609 0.22030 0.14952 0.81355-0.98783
 -12   4  -4 2.22264 5.42615   1-0.49686-0.10557 0.19582 0.17400 0.77663-0.98458
 -12   4  -5 7.26462 6.05763   1-0.55748-0.04916 0.17247 0.19734 0.73593-0.97754
 -12   4  -6 23.3381 2.97865   1-0.61348 0.00263 0.15053 0.21929 0.69236-0.96764
 -12   4  -7 156.701 10.8089   1-0.66461 0.04954 0.13016 0.23965 0.64680-0.95575
 -12   4  -8 1.95685 6.41597   1-0.71084 0.09156 0.11145 0.25836 0.60004-0.94266
 -12   4  -9 73.4945 6.34081   1-0.75229 0.12879 0.09442 0.27539 0.55275-0.92903
 -12   4 -10 18.6883  2.8955   1-0.78921 0.16150 0.07902 0.29079 0.50545-0.91541
 -12   4 -11 76.7399 6.18886   1-0.82189 0.18997 0.06520 0.30461 0.45858-0.90220
 -12   4 -12 32.2154  3.5194   1-0.85069 0.21455 0.05284 0.31697 0.41242-0.88970
 -12   4 -13 13.1737 3.04015   1-0.87594 0.23559 0.04185 0.32796 0.36718-0.87813
 -12   4 -14 5.37277 7.23794   1-0.89799 0.25342 0.03211 0.33769 0.32300-0.86762
 -12   4 -15 13.0125 7.35788   1-0.91714 0.26835 0.02353 0.34627 0.27995-0.85824
 -12   6  14  4.3114   6.941   1 0.45134-0.97793 0.58426-0.02954 0.72566-0.32760
 -12   6  13  2.9986 6.86412   1 0.43663-0.96743 0.58215-0.02743 0.73515-0.37075
 -12   6  12  16.967 7.28406   1 0.41912-0.95414 0.57916-0.02445 0.74617-0.41544
 -12   6  11-10.8675 6.98181   1 0.39840-0.93764 0.57516-0.02045 0.75871-0.46165
 -12   6  10 53.1449  3.9417   1 0.37400-0.91745 0.56996-0.01525 0.77268-0.50928
 -12   6   9 5.49756  6.8223   1 0.34536-0.89302 0.56335-0.00864 0.78790-0.55817
 -12   6   8 17.3026 7.04995   1 0.31191-0.86379 0.55508-0.00037 0.80408-0.60802
 -12   6   7 46.4299 4.14947   1 0.27305-0.82914 0.54491 0.00980 0.82074-0.65834
 -12   6   6 13.6648 6.08394   1 0.22822-0.78852 0.53256 0.02214 0.83721-0.70848
 -12   6   5-2.60046 5.57736   1 0.17694-0.74146 0.51779 0.03692 0.85259-0.75753
 -12   6   4  3.1038  6.2076   1 0.11896-0.68769 0.50038 0.05432 0.86576-0.80436
 -12   6   3 14.4572 6.02138   1 0.05433-0.62728 0.48025 0.07445 0.87538-0.84765
 -12   6   2 12.8816 6.07489   1-0.01645-0.56072 0.45744 0.09726 0.88006-0.88600
 -12   6   1 37.6478 3.60957   1-0.09237-0.48901 0.43219 0.12251 0.87845-0.91805
 -12   6   0 122.261 8.24564   1-0.17194-0.41365 0.40494 0.14976 0.86948-0.94275
 -12   6  -1 17.7933  6.6197   1-0.25325-0.33656 0.37632 0.17838 0.85253-0.95947
 -12   6  -2-10.0379 6.31767   1-0.33420-0.25982 0.34709 0.20761 0.82757-0.96818
 -12   6  -3 151.778 11.5862   1-0.41278-0.18546 0.31803 0.23667 0.79516-0.96943
 -12   6  -4 0.54287 6.80217   1-0.48724-0.11521 0.28985 0.26484 0.75632-0.96427
 -12   6  -5 21.0002 7.57735   1-0.55631-0.05035 0.26316 0.29154 0.71240-0.95401
 -12   6  -6 21.9546 7.36138   1-0.61922 0.00834 0.23835 0.31634 0.66481-0.94008
 -12   6  -7 17.8622 3.32705   1-0.67564 0.06054 0.21567 0.33902 0.61490-0.92384
 -12   6  -8 12.3224 7.39903   1-0.72562 0.10631 0.19520 0.35949 0.56384-0.90645
 -12   6  -9    0.00 6.41546   1-0.76948 0.14596 0.17693 0.37776 0.51256-0.88884
 -12   6 -10 30.8438 3.90869   1-0.80767 0.17994 0.16075 0.39394 0.46176-0.87171
 -11   7  12 23.7362 8.96523   1 0.49501-0.98125 0.63484 0.01231 0.65052-0.31368
 -11   7  11 5.49274 7.24696   1 0.48029-0.97074 0.63295 0.01420 0.66252-0.35935
 -11   7  10 8.36215 6.43308   1 0.46225-0.95691 0.63009 0.01706 0.67689-0.40738
 -11   7   9  11.134 6.28418   1 0.44022-0.93910 0.62601 0.02114 0.69371-0.45787
 -11   7   8 40.0852 3.68737   1 0.41337-0.91647 0.62041 0.02673 0.71298-0.51081
 -11   7   7-3.97844 6.79646   1 0.38074-0.88805 0.61295 0.03420 0.73455-0.56604
 -11   7   6 30.6042 3.74536   1 0.34120-0.85273 0.60316 0.04398 0.75800-0.62316
 -11   7   5 1.11279 5.67413   1 0.29356-0.80929 0.59054 0.05660 0.78256-0.68138
 -11   7   4 8.26101 7.57134   1 0.23662-0.75657 0.57456 0.07258 0.80698-0.73947
 -11   7   3 12.5862 6.67976   1 0.16947-0.69363 0.55471 0.09243 0.82943-0.79559
 -11   7   2  28.595 3.47804   1 0.09175-0.62013 0.53063 0.11651 0.84750-0.84733
 -11   7   1 12.5961 6.54898   1 0.00406-0.53665 0.50229 0.14485 0.85842-0.89192
 -11   7   0 33.9012 3.75866   1-0.09175-0.44506 0.47010 0.17703 0.85947-0.92663
 -11   7  -1 41.1346 3.75176   1-0.19256-0.34846 0.43500 0.21213 0.84861-0.94944
 -11   7  -2 37.1939 3.95917   1-0.29439-0.25085 0.39836 0.24877 0.82506-0.95955
 -11   7  -3-2.82903 6.81321   1-0.39310-0.15635 0.36174 0.28539 0.78953-0.95770
 -11   7  -4 33.8279  3.5537   1-0.48521-0.06846 0.32657 0.32055 0.74405-0.94588
 -11   7  -5-8.17208 7.10126   1-0.56836 0.01048 0.29398 0.35315 0.69132-0.92682
 -11   7  -6-8.30658 6.10868   1-0.64145 0.07936 0.26460 0.38252 0.63417-0.90333
 -11   7  -7 30.6329 3.76672   1-0.70444 0.13813 0.23869 0.40843 0.57503-0.87786
 -11   7  -8 6.18274 7.36759   1-0.75794 0.18742 0.21620 0.43092 0.51578-0.85227
 -11   5  18-4.90237 7.89534   1 0.53450-0.99543 0.54782-0.08554 0.70541-0.16657
 -11   5  17 20.7824 3.41484   1 0.52787-0.99301 0.54815-0.08587 0.70971-0.20454
 -11   5  16 10.2982 6.57319   1 0.51957-0.98893 0.54800-0.08572 0.71541-0.24391
 -11   5  15 37.7179 3.94875   1 0.50937-0.98295 0.54730-0.08502 0.72260-0.28476
 -11   5  14 4.27939 6.46351   1 0.49700-0.97479 0.54596-0.08369 0.73136-0.32719
 -11   5  13 36.5176 3.51116   1 0.48212-0.96412 0.54387-0.08160 0.74178-0.37128
 -11   5  12 14.5971  6.6205   1 0.46433-0.95055 0.54089-0.07862 0.75390-0.41707
 -11   5  11 51.5993 3.63661   1 0.44317-0.93360 0.53685-0.07458 0.76773-0.46456
 -11   5  10 7.64242 5.92749   1 0.41810-0.91275 0.53155-0.06928 0.78318-0.51368
 -11   5   9 82.0044 5.69964   1 0.38852-0.88738 0.52475-0.06248 0.80010-0.56426
 -11   5   8 11.9038   5.057   1 0.35376-0.85683 0.51618-0.05392 0.81815-0.61599
 -11   5   7 0.44968 5.63445   1 0.31312-0.82041 0.50556-0.04329 0.83685-0.66834
 -11   5   6-1.76887 5.66312   1 0.26594-0.77744 0.49256-0.03029 0.85543-0.72060
 -11   5   5 72.6001 5.29343   1 0.21168-0.72739 0.47690-0.01463 0.87289-0.77172
 -11   5   4 31.1011 3.00042   1 0.15000-0.66993 0.45833 0.00393 0.88793-0.82043
 -11   5   3  12.527 6.15457   1 0.08099-0.60514 0.43676 0.02550 0.89904-0.86520
 -11   5   2  15.931 7.31963   1 0.00524-0.53360 0.41223 0.05003 0.90458-0.90441
 -11   5   1 194.005 11.2091   1-0.07605-0.45652 0.38504 0.07722 0.90303-0.93653
 -11   5   0-3.90185 5.96018   1-0.16109-0.37570 0.35574 0.10652 0.89322-0.96039
 -11   5  -1 139.803 9.78987   1-0.24762-0.29338 0.32508 0.13718 0.87455-0.97538
 -11   5  -2 73.5185 6.44847   1-0.33323-0.21198 0.29393 0.16832 0.84712-0.98163
 -11   5  -3 35.1603 3.52361   1-0.41567-0.13376 0.26320 0.19905 0.81175-0.97992
 -11   5  -4 39.6894 3.77797   1-0.49308-0.06056 0.23367 0.22858 0.76973-0.97157
 -11   5  -5 14.7353  2.6252   1-0.56419 0.00633 0.20594 0.25631 0.72266-0.95817
 -11   5  -6 26.7057 3.22136   1-0.62832 0.06625 0.18042 0.28183 0.67217-0.94134
 -11   5  -7  62.729 4.16014   1-0.68530 0.11902 0.15730 0.30494 0.61971-0.92255
 -11   5  -8  13.525 6.66441   1-0.73535 0.16485 0.13662 0.32563 0.56653-0.90303
 -11   5  -9 52.4241 3.92595   1-0.77892 0.20420 0.11829 0.34395 0.51354-0.88372
 -11   5 -10-1.59437 5.89413   1-0.81659 0.23766 0.10218 0.36006 0.46143-0.86527
 -11   5 -11 18.6617 7.07177   1-0.84901 0.26587 0.08808 0.37416 0.41063-0.84814
 -11   5 -12 6.81098 5.89849   1-0.87678 0.28942 0.07581 0.38643 0.36141-0.83258
 -11   5 -13 14.6883 8.16228   1-0.90048 0.30891 0.06517 0.39707 0.31389-0.81874
 -11   5 -14 1.21739 6.72327   1-0.92063 0.32484 0.05598 0.40626 0.26814-0.80664
 -11   3  22  28.893 3.99451   1 0.53985-0.98390 0.45409-0.17668 0.77076-0.09726
 -11   3  21 2.40913 5.83935   1 0.53575-0.98402 0.45511-0.17770 0.77268-0.13285
 -11   3  20-10.9751 7.46467   1 0.53036-0.98284 0.45575-0.17834 0.77560-0.16944
 -11   3  19-1.10831 5.54155   1 0.52353-0.98022 0.45597-0.17857 0.77958-0.20709
 -11   3  18 10.6348 5.87322   1 0.51512-0.97602 0.45572-0.17832 0.78468-0.24585
 -11   3  17 13.2602  6.4107   1 0.50493-0.97005 0.45494-0.17754 0.79096-0.28579
 -11   3  16 33.5095 3.55885   1 0.49275-0.96208 0.45356-0.17616 0.79845-0.32695
 -11   3  15 6.11514 6.00561   1 0.47833-0.95187 0.45148-0.17408 0.80718-0.36935
 -11   3  14 58.8476 4.94224   1 0.46138-0.93914 0.44860-0.17120 0.81716-0.41300
 -11   3  13 7.42007 6.03219   1 0.44157-0.92355 0.44480-0.16741 0.82835-0.45785
 -11   3  12 107.644 7.01512   1 0.41856-0.90475 0.43995-0.16256 0.84065-0.50383
 -11   3  11 18.4803 2.83301   1 0.39193-0.88233 0.43388-0.15649 0.85394-0.55077
 -11   3  10-1.18662 4.89254   1 0.36126-0.85588 0.42642-0.14903 0.86795-0.59845
 -11   3   9 12.6951 5.45408   1 0.32612-0.82496 0.41739-0.14000 0.88235-0.64652
 -11   3   8 98.2596 7.66765   1 0.28611-0.78916 0.40658-0.12919 0.89666-0.69449
 -11   3   7 118.513 8.27796   1 0.24087-0.74813 0.39382-0.11643 0.91025-0.74176
 -11   3   6 2.52325 4.68605   1 0.19016-0.70164 0.37894-0.10156 0.92236-0.78754
 -11   3   5 116.026 8.05329   1 0.13392-0.64961 0.36185-0.08447 0.93209-0.83093
 -11   3   4 57.8198 4.72351   1 0.07235-0.59225 0.34252-0.06514 0.93842-0.87093
 -11   3   3 85.4166 5.99561   1 0.00592-0.53004 0.32103-0.04364 0.94036-0.90654
 -11   3   2 109.512 8.11954   1-0.06454-0.46380 0.29758-0.02020 0.93696-0.93680
 -11   3   1 261.641 11.3236   1-0.13790-0.39465 0.27253 0.00485 0.92748-0.96099
 -11   3   0 70.1089 5.54745   1-0.21277-0.32399 0.24632 0.03106 0.91149-0.97867
 -11   3  -1 28.4617 2.65442   1-0.28766-0.25332 0.21950 0.05787 0.88892-0.98976
 -11   3  -2-1.80798 4.86478   1-0.36106-0.18414 0.19264 0.08474 0.86008-0.99459
 -11   3  -3-3.68153    5.51   1-0.43163-0.11777 0.16628 0.11110 0.82561-0.99378
 -11   3  -4  150.21 9.64961   1-0.49831-0.05531 0.14088 0.13649 0.78639-0.98823
 -11   3  -5 1.92942  5.2486   1-0.56031 0.00247 0.11683 0.16054 0.74343-0.97894
 -11   3  -6 415.415 14.6824   1-0.61718 0.05513 0.09438 0.18300 0.69776-0.96693
 -11   3  -7 17.1355 6.24101   1-0.66875 0.10248 0.07367 0.20370 0.65031-0.95315
 -11   3  -8 63.4818 4.94667   1-0.71507 0.14459 0.05478 0.22259 0.60192-0.93843
 -11   3  -9 16.7307  2.8212   1-0.75636 0.18166 0.03768 0.23969 0.55326-0.92344
 -11   3 -10 91.7704  6.9073   1-0.79292 0.21402 0.02231 0.25506 0.50487-0.90872
 -11   3 -11 12.1905 2.73096   1-0.82514 0.24202 0.00857 0.26879 0.45713-0.89465
 -11   3 -12 25.7889 3.29019   1-0.85340 0.26606-0.00365 0.28101 0.41032-0.88150
 -11   3 -13-9.14039 5.83417   1-0.87807 0.28652-0.01448 0.29184 0.36462-0.86947
 -11   3 -14-4.23401 5.89349   1-0.89954 0.30377-0.02403 0.30139 0.32014-0.85865
 -11   3 -15 22.5677 3.18891   1-0.91813 0.31814-0.03243 0.30979 0.27692-0.84910
 -11   3 -16 106.244 7.31238   1-0.93413 0.32994-0.03978 0.31714 0.23496-0.84081
 -11   3 -17-4.20666 7.33555   1-0.94783 0.33942-0.04618 0.32353 0.19426-0.83378
 -11   3 -18  114.78 7.68176   1-0.95946 0.34683-0.05171 0.32907 0.15476-0.82795
 -11   1  23  15.376 6.93113   1 0.52393-0.96374 0.35923-0.26670 0.83180-0.12464
 -11   1  22 0.58785 6.13739   1 0.51868-0.96271 0.35989-0.26736 0.83435-0.16086
 -11   1  21 7.30371 6.76525   1 0.51207-0.96031 0.36014-0.26761 0.83776-0.19793
 -11   1  20 29.5871 3.34899   1 0.50396-0.95641 0.35993-0.26740 0.84206-0.23590
 -11   1  19 25.4009 3.07123   1 0.49421-0.95088 0.35921-0.26668 0.84729-0.27480
 -11   1  18 7.83248 4.74617   1 0.48266-0.94354 0.35793-0.26540 0.85345-0.31463
 -11   1  17 16.4232 2.85042   1 0.46911-0.93421 0.35601-0.26349 0.86056-0.35540
 -11   1  16   30.11 2.87495   1 0.45337-0.92268 0.35339-0.26087 0.86859-0.39710
 -11   1  15 3.85306 5.69574   1 0.43519-0.90872 0.34997-0.25745 0.87749-0.43966
 -11   1  14 139.913 9.25684   1 0.41432-0.89207 0.34565-0.25313 0.88718-0.48302
 -11   1  13 54.0352 3.60428   1 0.39050-0.87246 0.34033-0.24781 0.89754-0.52705
 -11   1  12 22.5514 2.51317   1 0.36344-0.84961 0.33388-0.24136 0.90839-0.57157
 -11   1  11 49.2876  3.8465   1 0.33286-0.82324 0.32618-0.23366 0.91948-0.61632
 -11   1  10 272.868 11.2018   1 0.29848-0.79308 0.31710-0.22459 0.93048-0.66100
 -11   1   9 1.02742  4.4784   1 0.26008-0.75890 0.30652-0.21401 0.94100-0.70518
 -11   1   8 31.0138 2.70041   1 0.21748-0.72051 0.29434-0.20183 0.95054-0.74838
 -11   1   7 62.5723 4.79657   1 0.17059-0.67784 0.28047-0.18795 0.95852-0.79003
 -11   1   6 96.5466 7.30086   1 0.11947-0.63093 0.26486-0.17234 0.96430-0.82948
 -11   1   5 98.7828 7.01923   1 0.06431-0.57998 0.24752-0.15501 0.96720-0.86605
 -11   1   4 13.0123 2.26572   1 0.00550-0.52539 0.22854-0.13603 0.96656-0.89908
 -11   1   3 28.6153 2.40586   1-0.05638-0.46772 0.20806-0.11556 0.96176-0.92794
 -11   1   2 41.1939 2.57211   1-0.12057-0.40774 0.18632-0.09382 0.95231-0.95216
 -11   1   1 231.405 9.83739   1-0.18617-0.34636 0.16361-0.07111 0.93789-0.97140
 -11   1   0 49.3423 3.50639   1-0.25218-0.28457 0.14029-0.04778 0.91837-0.98556
 -11   1  -1 27.8603 2.37919   1-0.31758-0.22338 0.11672-0.02421 0.89388-0.99473
 -11   1  -2 6.06944  4.7057   1-0.38141-0.16377 0.09328-0.00078 0.86472-0.99924
 -11   1  -3 397.885 12.6648   1-0.44282-0.10657 0.07033 0.02217 0.83139-0.99958
 -11   1  -4 30.3889 2.64472   1-0.50114-0.05246 0.04817 0.04433 0.79451-0.99636
 -11   1  -5 115.539 7.76558   1-0.55585-0.00196 0.02704 0.06545 0.75473-0.99025
 -11   1  -6 158.911 9.14029   1-0.60665 0.04462 0.00712 0.08537 0.71274-0.98193
 -11   1  -7 184.507  10.119   1-0.65338 0.08714-0.01147 0.10396 0.66920-0.97205
 -11   1  -8 37.8154 3.16838   1-0.69603 0.12557-0.02868 0.12117 0.62467-0.96119
 -11   1  -9 255.266 11.6305   1-0.73469 0.16001-0.04449 0.13698 0.57965-0.94983
 -11   1 -10 4.10653 5.19441   1-0.76952 0.19064-0.05893 0.15142 0.53455-0.93841
 -11   1 -11-2.14059 5.04744   1-0.80076 0.21766-0.07205 0.16453 0.48971-0.92723
 -11   1 -12  47.196 4.06094   1-0.82864 0.24132-0.08390 0.17639 0.44536-0.91655
 -11   1 -13 15.4152 6.52308   1-0.85342 0.26189-0.09458 0.18706 0.40170-0.90655
 -11   1 -14 3.42044 5.37498   1-0.87534 0.27960-0.10415 0.19663 0.35883-0.89736
 -11   1 -15 53.6406 3.67903   1-0.89467 0.29471-0.11270 0.20518 0.31686-0.88905
 -11   1 -16 15.5263 7.04195   1-0.91161 0.30744-0.12030 0.21278 0.27582-0.88167
 -11   1 -17 5.04601  7.4592   1-0.92638 0.31799-0.12703 0.21951 0.23573-0.87525
 -11   1 -18 72.6094 5.56664   1-0.93916 0.32656-0.13295 0.22543 0.19659-0.86978
 -11   1 -19 165.384 12.4944   1-0.95013 0.33332-0.13813 0.23061 0.15838-0.86524
 -11  -1  23 7.98146 6.75355   1 0.49373-0.93352 0.26079-0.35314 0.88486-0.17771
 -11  -1  22    0.00 6.74047   1 0.48628-0.93028 0.26074-0.35309 0.88830-0.21482
 -11  -1  21  16.798 6.71923   1 0.47732-0.92554 0.26021-0.35256 0.89246-0.25265
 -11  -1  20 26.9538 3.23659   1 0.46673-0.91916 0.25916-0.35151 0.89735-0.29120
 -11  -1  19 26.7423 3.09497   1 0.45436-0.91101 0.25753-0.34988 0.90295-0.33046
 -11  -1  18-4.86775 5.50723   1 0.44006-0.90092 0.25527-0.34762 0.90923-0.37042
 -11  -1  17 23.2583 2.90358   1 0.42366-0.88874 0.25231-0.34466 0.91616-0.41101
 -11  -1  16 14.2378 6.47832   1 0.40499-0.87428 0.24858-0.34093 0.92366-0.45217
 -11  -1  15 1.27775 4.94871   1 0.38385-0.85736 0.24400-0.33635 0.93162-0.49380
 -11  -1  14 122.453 8.83016   1 0.36005-0.83777 0.23849-0.33085 0.93991-0.53576
 -11  -1  13 55.2476 4.49446   1 0.33340-0.81533 0.23197-0.32432 0.94835-0.57787
 -11  -1  12 24.8754 2.45588   1 0.30371-0.78985 0.22434-0.31669 0.95672-0.61990
 -11  -1  11 46.4372 3.38304   1 0.27081-0.76117 0.21552-0.30788 0.96472-0.66157
 -11  -1  10 278.809 11.6291   1 0.23458-0.72916 0.20543-0.29779 0.97204-0.70256
 -11  -1   9-0.34265 4.88196   1 0.19495-0.69374 0.19401-0.28637 0.97828-0.74247
 -11  -1   8  42.761 3.47629   1 0.15190-0.65491 0.18122-0.27359 0.98302-0.78087
 -11  -1   7 74.3295 4.92733   1 0.10552-0.61274 0.16705-0.25941 0.98579-0.81731
 -11  -1   6 94.3089 7.45849   1 0.05600-0.56743 0.15151-0.24388 0.98612-0.85131
 -11  -1   5 106.021 7.50195   1 0.00364-0.51929 0.13468-0.22705 0.98355-0.88241
 -11  -1   4 6.19844 4.82126   1-0.05115-0.46872 0.11667-0.20904 0.97766-0.91018
 -11  -1   3 26.1779 2.37263   1-0.10781-0.41626 0.09763-0.19000 0.96809-0.93428
 -11  -1   2 35.5701 3.21605   1-0.16575-0.36255 0.07778-0.17015 0.95462-0.95448
 -11  -1   1 228.351 9.81916   1-0.22425-0.30826 0.05735-0.14972 0.93712-0.97065
 -11  -1   0 53.8374 4.10785   1-0.28262-0.25410 0.03659-0.12897 0.91562-0.98281
 -11  -1  -1 25.2157 2.34074   1-0.34015-0.20079 0.01579-0.10816 0.89027-0.99112
 -11  -1  -2 8.62902 4.39368   1-0.39619-0.14896-0.00482-0.08756 0.86134-0.99586
 -11  -1  -3  380.09 12.3591   1-0.45020-0.09917-0.02498-0.06740 0.82920-0.99739
 -11  -1  -4 27.5489 2.55832   1-0.50170-0.05188-0.04449-0.04789 0.79430-0.99616
 -11  -1  -5 95.3021 6.38176   1-0.55035-0.00744-0.06319-0.02919 0.75709-0.99262
 -11  -1  -6 148.862 8.98057   1-0.59592 0.03391-0.08095-0.01143 0.71806-0.98725
 -11  -1  -7 190.646 9.70002   1-0.63828 0.07206-0.09767 0.00529 0.67766-0.98052
 -11  -1  -8 33.0676 3.02582   1-0.67740 0.10696-0.11331 0.02093 0.63631-0.97283
 -11  -1  -9 235.949 11.2571   1-0.71330 0.13865-0.12784 0.03546 0.59437-0.96456
 -11  -1 -10 4.92812 5.02974   1-0.74607 0.16721-0.14127 0.04888 0.55217-0.95603
 -11  -1 -11 8.13393 4.34476   1-0.77585 0.19277-0.15362 0.06123 0.50996-0.94749
 -11  -1 -12  38.026 3.13179   1-0.80279 0.21549-0.16491 0.07252 0.46797-0.93917
 -11  -1 -13 31.3255 2.91175   1-0.82705 0.23554-0.17521 0.08282 0.42636-0.93122
 -11  -1 -14 5.85721 4.47352   1-0.84881 0.25308-0.18456 0.09217 0.38525-0.92378
 -11  -1 -15  53.802 4.07912   1-0.86823 0.26830-0.19301 0.10062 0.34474-0.91694
 -11  -1 -16 7.48587 6.46086   1-0.88550 0.28135-0.20062 0.10822 0.30489-0.91075
 -11  -1 -17 16.7962 6.71846   1-0.90076 0.29240-0.20744 0.11504 0.26574-0.90527
 -11  -1 -18   89.12 6.60744   1-0.91417 0.30159-0.21352 0.12112 0.22731-0.90051
 -11  -1 -19 151.028 12.0305   1-0.92585 0.30906-0.21891 0.12651 0.18961-0.89648
 -10   0  24 4.92487 7.43843   1 0.56159-0.94839 0.31497-0.31488 0.82939-0.08246
 -10   0  23-9.97646 6.61347   1 0.55772-0.94873 0.31607-0.31598 0.83126-0.11800
 -10   0  22 125.277 9.17844   1 0.55258-0.94780 0.31678-0.31670 0.83401-0.15441
 -10   0  21 4.79568 5.90963   1 0.54606-0.94550 0.31709-0.31700 0.83766-0.19173
 -10   0  20 36.8807 3.29787   1 0.53803-0.94168 0.31693-0.31685 0.84227-0.23001
 -10   0  19 4.82884 5.24545   1 0.52833-0.93620 0.31627-0.31619 0.84786-0.26927
 -10   0  18-0.91893 5.81182   1 0.51679-0.92887 0.31503-0.31495 0.85446-0.30954
 -10   0  17 1.31195 4.60741   1 0.50321-0.91950 0.31315-0.31307 0.86208-0.35082
 -10   0  16 37.6645  2.9191   1 0.48735-0.90786 0.31054-0.31046 0.87070-0.39311
 -10   0  15-3.57298 5.45781   1 0.46898-0.89371 0.30711-0.30704 0.88028-0.43635
 -10   0  14 82.5611 6.70382   1 0.44782-0.87676 0.30276-0.30268 0.89074-0.48048
 -10   0  13 -2.8931 5.21561   1 0.42357-0.85672 0.29736-0.29728 0.90196-0.52536
 -10   0  12 1.03823 4.19593   1 0.39591-0.83328 0.29078-0.29071 0.91374-0.57082
 -10   0  11-9.62608 5.02307   1 0.36454-0.80612 0.28289-0.28282 0.92583-0.61657
 -10   0  10  542.75 14.5905   1 0.32915-0.77495 0.27355-0.27347 0.93788-0.66229
 -10   0   9 6.46605 3.88256   1 0.28948-0.73949 0.26261-0.26254 0.94946-0.70753
 -10   0   8 8.34167 4.04114   1 0.24533-0.69955 0.24996-0.24989 0.96001-0.75175
 -10   0   7 0.57867 4.09181   1 0.19659-0.65503 0.23550-0.23543 0.96891-0.79432
 -10   0   6 11.2985 4.18961   1 0.14333-0.60599 0.21919-0.21912 0.97546-0.83453
 -10   0   5 3.32265 3.71483   1 0.08578-0.55264 0.20104-0.20097 0.97889-0.87163
 -10   0   4 790.407 16.1659   1 0.02436-0.49544 0.18114-0.18107 0.97848-0.90489
 -10   0   3 4.85477 3.16837   1-0.04026-0.43504 0.15966-0.15960 0.97356-0.93364
 -10   0   2 486.992 12.6075   1-0.10721-0.37230 0.13688-0.13682 0.96361-0.95736
 -10   0   1  3.7766 3.57873   1-0.17548-0.30824 0.11312-0.11306 0.94831-0.97572
 -10   0   0 505.392 12.7797   1-0.24397-0.24397 0.08878-0.08873 0.92758-0.98866
 -10   0  -1 6.34355 3.22824   1-0.31155-0.18060 0.06429-0.06423 0.90160-0.99635
 -10   0  -2 588.466  14.241   1-0.37721-0.11916 0.04004-0.03998 0.87077-0.99918
 -10   0  -3 0.86336 3.62886   1-0.44005-0.06053 0.01641-0.01636 0.83568-0.99776
 -10   0  -4 315.069 10.8397   1-0.49939-0.00541-0.00628 0.00634 0.79703-0.99278
 -10   0  -5 1.52875 4.09065   1-0.55474 0.04573-0.02780 0.02785 0.75557-0.98498
 -10   0  -6 505.436 13.6801   1-0.60585 0.09262-0.04797 0.04802 0.71204-0.97512
 -10   0  -7-6.24665 4.75299   1-0.65260 0.13516-0.06670 0.06674 0.66713-0.96387
 -10   0  -8-1.02648 4.31445   1-0.69504 0.17338-0.08394 0.08399 0.62142-0.95184
 -10   0  -9-3.92503 5.03358   1-0.73332 0.20745-0.09970 0.09975 0.57543-0.93952
 -10   0 -10 1496.47 25.3181   1-0.76765 0.23757-0.11404 0.11408 0.52956-0.92731
 -10   0 -11 -0.3907 5.88653   1-0.79831 0.26401-0.12700 0.12704 0.48412-0.91554
 -10   0 -12 148.675 9.27662   1-0.82556 0.28705-0.13867 0.13871 0.43934-0.90442
 -10   0 -13 -3.4383 4.90034   1-0.84969 0.30697-0.14914 0.14918 0.39537-0.89412
 -10   0 -14 226.542 12.2927   1-0.87097 0.32403-0.15849 0.15853 0.35234-0.88476
 -10   0 -15-6.16157 5.54764   1-0.88967 0.33851-0.16682 0.16686 0.31029-0.87638
 -10   0 -16 134.435 8.92534   1-0.90600 0.35063-0.17420 0.17424 0.26926-0.86902
 -10   0 -17-3.66171 5.70637   1-0.92020 0.36062-0.18071 0.18075 0.22926-0.86268
 -10   0 -18 208.831 12.7942   1-0.93245 0.36865-0.18643 0.18646 0.19026-0.85735
 -10   0 -19    0.00 6.16268   1-0.94292 0.37491-0.19142 0.19145 0.15224-0.85299
 -10   0 -20 151.903 9.77972   1-0.95177 0.37955-0.19573 0.19576 0.11516-0.84958
 -10   2  23 11.5421 7.00576   1 0.58081-0.97184 0.41115-0.22618 0.76974-0.05647
 -10   2  22 25.0083 3.37633   1 0.57800-0.97324 0.41256-0.22759 0.77087-0.09126
 -10   2  21 4.98362 6.57524   1 0.57400-0.97346 0.41363-0.22867 0.77298-0.12704
 -10   2  20 12.6862 6.34309   1 0.56871-0.97238 0.41433-0.22937 0.77614-0.16387
 -10   2  19  29.045 3.50884   1 0.56198-0.96986 0.41462-0.22966 0.78044-0.20183
 -10   2  18 35.4403 3.31918   1 0.55363-0.96573 0.41443-0.22947 0.78592-0.24099
 -10   2  17 13.7905 5.74143   1 0.54348-0.95980 0.41371-0.22875 0.79267-0.28140
 -10   2  16 6.58212  4.9839   1 0.53129-0.95182 0.41237-0.22742 0.80072-0.32312
 -10   2  15 18.0253 6.08913   1 0.51680-0.94155 0.41033-0.22538 0.81013-0.36620
 -10   2  14 1.60384 5.07177   1 0.49969-0.92865 0.40747-0.22252 0.82091-0.41064
 -10   2  13  108.36 8.57503   1 0.47962-0.91279 0.40366-0.21871 0.83302-0.45642
 -10   2  12 6.63838 5.02974   1 0.45618-0.89357 0.39875-0.21380 0.84639-0.50346
 -10   2  11 8.15357 4.32726   1 0.42893-0.87053 0.39257-0.20762 0.86087-0.55160
 -10   2  10  9.9118 4.17203   1 0.39739-0.84321 0.38492-0.19997 0.87621-0.60061
 -10   2   9 97.1181 6.86585   1 0.36108-0.81111 0.37559-0.19065 0.89204-0.65011
 -10   2   8 9.67307 2.37393   1 0.31954-0.77378 0.36437-0.17942 0.90784-0.69958
 -10   2   7 217.225   9.861   1 0.27234-0.73080 0.35104-0.16610 0.92293-0.74833
 -10   2   6 273.166 10.2347   1 0.21923-0.68190 0.33543-0.15049 0.93645-0.79552
 -10   2   5 30.4482 2.60211   1 0.16012-0.62701 0.31741-0.13247 0.94737-0.84011
 -10   2   4 1.47678 4.20816   1 0.09524-0.56634 0.29697-0.11203 0.95459-0.88099
 -10   2   3 296.487 10.5505   1 0.02515-0.50046 0.27419-0.08925 0.95695-0.91702
 -10   2   2 161.448 8.38571   1-0.04919-0.43034 0.24933-0.06439 0.95342-0.94716
 -10   2   1 134.293 7.31607   1-0.12647-0.35728 0.22279-0.03786 0.94321-0.97061
 -10   2   0 71.7186  5.3775   1-0.20509-0.28287 0.19511-0.01018 0.92590-0.98697
 -10   2  -1 22.8722 2.25894   1-0.28335-0.20882 0.16691 0.01803 0.90150-0.99624
 -10   2  -2 81.8786 5.59173   1-0.35962-0.13677 0.13880 0.04613 0.87046-0.99886
 -10   2  -3 49.0827 3.35948   1-0.43245-0.06815 0.11140 0.07353 0.83359-0.99566
 -10   2  -4 92.6388 7.37713   1-0.50075-0.00407 0.08520 0.09973 0.79194-0.98768
 -10   2  -5 12.4565 4.63581   1-0.56377 0.05474 0.06056 0.12437 0.74667-0.97607
 -10   2  -6 230.032 10.3605   1-0.62115 0.10790 0.03773 0.14720 0.69888-0.96195
 -10   2  -7 285.351 12.0627   1-0.67280 0.15534 0.01683 0.16810 0.64960-0.94634
 -10   2  -8 174.002 9.19705   1-0.71888 0.19721-0.00212 0.18705 0.59968-0.93008
 -10   2  -9 120.163 8.22684   1-0.75969 0.23380-0.01917 0.20409 0.54979-0.91386
 -10   2 -10  8.6725 4.59718   1-0.79563 0.26553-0.03440 0.21932 0.50044-0.89818
 -10   2 -11 12.7653 5.72068   1-0.82714 0.29282-0.04794 0.23286 0.45200-0.88341
 -10   2 -12 139.087 9.82885   1-0.85464 0.31610-0.05994 0.24486 0.40470-0.86978
 -10   2 -13  132.09  9.9895   1-0.87855 0.33581-0.07052 0.25544 0.35870-0.85744
 -10   2 -14 5.66689 5.04216   1-0.89928 0.35232-0.07982 0.26474 0.31406-0.84647
 -10   2 -15 45.3615 4.40453   1-0.91716 0.36598-0.08796 0.27288 0.27080-0.83688
 -10   2 -16    0.00 4.40122   1-0.93251 0.37712-0.09507 0.27998 0.22891-0.82865
 -10   2 -17 81.9347 6.80191   1-0.94560 0.38599-0.10124 0.28615 0.18834-0.82175
 -10   2 -18 50.8055 4.02051   1-0.95667 0.39285-0.10656 0.29147 0.14904-0.81612
 -10   2 -19 59.5951 4.84488   1-0.96593 0.39789-0.11111 0.29602 0.11095-0.81169
 -10   2 -20 39.0984 3.79269   1-0.97354 0.40130-0.11496 0.29987 0.07398-0.80840
 -10   4  21  3.6904 6.02639   1 0.58888-0.98836 0.50468-0.13485 0.70000-0.05406
 -10   4  20-1.77144 5.87521   1 0.58631-0.99001 0.50616-0.13632 0.70088-0.08860
 -10   4  19 15.3008 6.28494   1 0.58258-0.99049 0.50732-0.13748 0.70291-0.12430
 -10   4  18 46.7927  4.5739   1 0.57754-0.98966 0.50812-0.13829 0.70620-0.16125
 -10   4  17 20.9084 7.20507   1 0.57102-0.98735 0.50852-0.13868 0.71086-0.19958
 -10   4  16 58.4557 4.90906   1 0.56282-0.98337 0.50845-0.13861 0.71701-0.23940
 -10   4  15 11.1056 5.52648   1 0.55269-0.97746 0.50783-0.13799 0.72476-0.28082
 -10   4  14 10.0118 2.71317   1 0.54033-0.96932 0.50656-0.13673 0.73422-0.32395
 -10   4  13 104.092 7.31187   1 0.52539-0.95859 0.50453-0.13470 0.74550-0.36889
 -10   4  12 27.2593  3.0231   1 0.50744-0.94485 0.50158-0.13175 0.75865-0.41571
 -10   4  11 7.52441 4.80272   1 0.48596-0.92758 0.49754-0.12771 0.77371-0.46443
 -10   4  10 27.2992 2.98136   1 0.46035-0.90619 0.49217-0.12235 0.79061-0.51501
 -10   4   9 9.85839 5.72805   1 0.42994-0.87999 0.48523-0.11541 0.80921-0.56727
 -10   4   8 1.92451 5.56446   1 0.39396-0.84823 0.47640-0.10658 0.82915-0.62088
 -10   4   7 4.13963 4.94985   1 0.35161-0.81009 0.46535-0.09553 0.84992-0.67531
 -10   4   6 75.6832 6.51981   1 0.30211-0.76481 0.45172-0.08190 0.87067-0.72973
 -10   4   5 634.678 16.6482   1 0.24481-0.71172 0.43516-0.06534 0.89027-0.78300
 -10   4   4 75.1329 6.23957   1 0.17933-0.65046 0.41540-0.04558 0.90723-0.83363
 -10   4   3 13.2153  6.1346   1 0.10576-0.58109 0.39230-0.02249 0.91980-0.87987
 -10   4   2 40.8372 3.07245   1 0.02479-0.50435 0.36597 0.00385 0.92610-0.91983
 -10   4   1 352.074 12.6757   1-0.06209-0.42167 0.33675 0.03307 0.92440-0.95180
 -10   4   0 122.588 8.60264   1-0.15276-0.33523 0.30530 0.06451 0.91343-0.97450
 -10   4  -1 119.272 8.64765   1-0.24455-0.24765 0.27254 0.09727 0.89264-0.98737
 -10   4  -2-4.77226  4.8284   1-0.33470-0.16171 0.23949 0.13031 0.86234-0.99074
 -10   4  -3   14.57 5.45239   1-0.42071-0.07992 0.20716 0.16264 0.82364-0.98570
 -10   4  -4 16.6311 2.78596   1-0.50065-0.00419 0.17640 0.19341 0.77817-0.97391
 -10   4  -5 358.763 13.1604   1-0.57330 0.06424 0.14781 0.22199 0.72782-0.95722
 -10   4  -6 39.6198 3.47697   1-0.63813 0.12486 0.12177 0.24803 0.67440-0.93747
 -10   4  -7 176.004 10.1049   1-0.69516 0.17767 0.09840 0.27140 0.61949-0.91622
 -10   4  -8 62.5859 4.56981   1-0.74479 0.22309 0.07769 0.29211 0.56433-0.89474
 -10   4  -9 120.051 9.10821   1-0.78764 0.26173 0.05948 0.31032 0.50984-0.87391
 -10   4 -10 7.29386 5.54585   1-0.82444 0.29432 0.04358 0.32622 0.45664-0.85437
 -10   4 -11 139.594 9.91462   1-0.85590 0.32156 0.02976 0.34003 0.40509-0.83649
 -10   4 -12 21.6413 2.99329   1-0.88271 0.34415 0.01780 0.35200 0.35540-0.82047
 -10   4 -13 18.4238 7.09134   1-0.90547 0.36271 0.00747 0.36232 0.30765-0.80639
 -10   4 -14 14.3892 6.46147   1-0.92475 0.37776-0.00141 0.37121 0.26183-0.79424
 -10   4 -15 154.947  11.341   1-0.94098 0.38979-0.00903 0.37882 0.21787-0.78394
 -10   4 -16 32.1704 3.56148   1-0.95459 0.39918-0.01553 0.38532 0.17568-0.77542
 -10   4 -17 98.5671 6.82454   1-0.96589 0.40626-0.02105 0.39084 0.13515-0.76856
 -10   4 -18-3.78024 6.72698   1-0.97517 0.41133-0.02569 0.39548 0.09616-0.76323
 -10   6  17 5.62286 6.75784   1 0.58262-0.99898 0.59676-0.04205 0.62030-0.10902
 -10   6  16 45.3049 4.27032   1 0.57828-0.99885 0.59778-0.04307 0.62318-0.14557
 -10   6  15  17.004 5.71501   1 0.57248-0.99727 0.59843-0.04372 0.62770-0.18375
 -10   6  14 3.98272 6.99149   1 0.56500-0.99400 0.59863-0.04392 0.63404-0.22376
 -10   6  13 9.38812 6.02425   1 0.55552-0.98874 0.59830-0.04359 0.64240-0.26578
 -10   6  12 14.4835 7.13668   1 0.54367-0.98110 0.59732-0.04262 0.65299-0.31004
 -10   6  11 17.2204 7.05918   1 0.52898-0.97062 0.59554-0.04084 0.66601-0.35673
 -10   6  10 7.62794 6.87926   1 0.51084-0.95670 0.59276-0.03806 0.68166-0.40605
 -10   6   9 191.797  11.568   1 0.48851-0.93859 0.58872-0.03402 0.70008-0.45814
 -10   6   8 14.1145 6.61995   1 0.46107-0.91536 0.58310-0.02840 0.72132-0.51304
 -10   6   7 0.95688 6.34721   1 0.42740-0.88591 0.57547-0.02078 0.74525-0.57064
 -10   6   6 0.47186 6.02438   1 0.38620-0.84892 0.56534-0.01064 0.77147-0.63052
 -10   6   5 10.7211 6.02382   1 0.33603-0.80296 0.55210 0.00259 0.79913-0.69185
 -10   6   4 62.8575 5.59743   1 0.27546-0.74661 0.53511 0.01959 0.82682-0.75321
 -10   6   3 1.37033 5.53815   1 0.20335-0.67871 0.51375 0.04094 0.85240-0.81246
 -10   6   2 180.874 10.4953   1 0.11926-0.59883 0.48761 0.06708 0.87302-0.86674
 -10   6   1 18.2596  7.1306   1 0.02395-0.50774 0.45665 0.09804 0.88535-0.91274
 -10   6   0  20.155 6.76332   1-0.08024-0.40776 0.42141 0.13328 0.88619-0.94725
 -10   6  -1 41.2838 3.75192   1-0.18942-0.30280 0.38310 0.17158 0.87328-0.96801
 -10   6  -2 27.7667 3.08325   1-0.29871-0.19772 0.34342 0.21126 0.84605-0.97444
 -10   6  -3   74.62  6.3079   1-0.40332-0.09732 0.30423 0.25046 0.80576-0.96782
 -10   6  -4 4.34447 5.60868   1-0.49946-0.00540 0.26714 0.28755 0.75515-0.95088
 -10   6  -5 25.3283 3.06854   1-0.58485 0.07577 0.23328 0.32140 0.69758-0.92698
 -10   6  -6 2.00379 6.45428   1-0.65875 0.14546 0.20323 0.35145 0.63627-0.89933
 -10   6  -7-12.3008 6.52344   1-0.72151 0.20400 0.17710 0.37758 0.57383-0.87055
 -10   6  -8   91.76 7.51157   1-0.77414 0.25242 0.15469 0.39999 0.51212-0.84251
 -10   6  -9 14.0401 6.10945   1-0.81794 0.29201 0.13565 0.41903 0.45232-0.81638
 -10   6 -10 26.5574 3.18536   1-0.85423 0.32408 0.11956 0.43511 0.39508-0.79281
 -10   6 -11 16.6182 5.75901   1-0.88420 0.34984 0.10602 0.44866 0.34068-0.77208
 -10   6 -12 33.7849 3.58331   1-0.90891 0.37034 0.09464 0.46003 0.28917-0.75423
 -10   6 -13 3.66777  6.6964   1-0.92924 0.38645 0.08510 0.46957 0.24043-0.73916
 -10   8   7 20.4477 7.19943   1 0.48774-0.94626 0.67698 0.06259 0.60787-0.43325
 -10   8   6-7.94619 6.99602   1 0.45934-0.92208 0.67150 0.06808 0.63436-0.49341
 -10   8   5-5.43894  6.5368   1 0.42266-0.88961 0.66345 0.07612 0.66544-0.55816
 -10   8   4 11.4043 6.60248   1 0.37523-0.84640 0.65191 0.08766 0.70073-0.62711
 -10   8   3 10.7408 3.42977   1 0.31413-0.78952 0.63570 0.10387 0.73891-0.69896
 -10   8   2 13.0402 7.77363   1 0.23633-0.71593 0.61346 0.12611 0.77720-0.77092
 -10   8   1 8.28876 6.85353   1 0.13959-0.62340 0.58396 0.15561 0.81089-0.83828
 -10   8   0 6.52837  6.9466   1 0.02400-0.51203 0.54662 0.19294 0.83348-0.89453
 -10   8  -1 44.5323 4.53031   1-0.10644-0.38580 0.50226 0.23731 0.83810-0.93282
 -10   8  -2-2.41457 7.14239   1-0.24354-0.25291 0.45340 0.28616 0.82020-0.94858
 -10   8  -3  7.9338 7.49939   1-0.37702-0.12365 0.40377 0.33579 0.77986-0.94191
 -10   8  -4 9.28078 6.51861   1-0.49801-0.00688 0.35701 0.38255 0.72177-0.91748
  -9   7  15-3.15269 8.05016   1 0.62243-0.99844 0.64359 0.00355 0.51973-0.06967
  -9   7  14 23.8536 3.55182   1 0.61957-0.99979 0.64502 0.00212 0.52128-0.10488
  -9   7  13 4.18091 5.50659   1 0.61542-0.99985 0.64616 0.00097 0.52478-0.14206
  -9   7  12 12.2294 6.45863   1 0.60973-0.99838 0.64696 0.00017 0.53056-0.18150
  -9   7  11 0.56872 6.09879   1 0.60214-0.99501 0.64732-0.00019 0.53897-0.22357
  -9   7  10 30.9973 3.71513   1 0.59220-0.98928 0.64711 0.00002 0.55044-0.26871
  -9   7   9  16.851 5.97935   1 0.57927-0.98056 0.64615 0.00098 0.56547-0.31741
  -9   7   8 14.9132 7.10595   1 0.56247-0.96798 0.64418 0.00295 0.58461-0.37022
  -9   7   7-4.18263 6.61332   1 0.54061-0.95033 0.64081 0.00632 0.60842-0.42769
  -9   7   6-1.02876 7.41845   1 0.51204-0.92597 0.63550 0.01163 0.63741-0.49036
  -9   7   5 40.0171 3.13811   1 0.47452-0.89267 0.62746 0.01967 0.67188-0.55849
  -9   7   4 52.4672 5.03362   1 0.42511-0.84748 0.61561 0.03152 0.71154-0.63182
  -9   7   3  3.9918 6.15176   1 0.36019-0.78677 0.59851 0.04862 0.75503-0.70898
  -9   7   2 8.91676  4.5402   1 0.27587-0.70666 0.57445 0.07267 0.79913-0.78674
  -9   7   1 86.0331 7.50946   1 0.16919-0.60420 0.54184 0.10528 0.83799-0.85927
  -9   7   0 71.1185 4.11332   1 0.04032-0.47954 0.49997 0.14715 0.86337-0.91832
  -9   7  -1-0.49962 6.22012   1-0.10520-0.33823 0.45003 0.19709 0.86668-0.95529
  -9   7  -2 39.7619 3.41428   1-0.25636-0.19129 0.39556 0.25156 0.84294-0.96522
  -9   7  -3   10.24 5.22142   1-0.40016-0.05170 0.34138 0.30574 0.79374-0.94969
  -9   7  -4 7.27795 6.15099   1-0.52670 0.07062 0.29174 0.35537 0.72624-0.91586
  -9   7  -5 28.2966 3.55939   1-0.63167 0.17138 0.24903 0.39809 0.64934-0.87262
  -9   7  -6 9.15481 6.30319   1-0.71551 0.25100 0.21375 0.43337 0.57035-0.82729
  -9   7  -7  74.013 7.16124   1-0.78110 0.31238 0.18529 0.46182 0.49385-0.78446
  -9   7  -8 7.88113 6.51648   1-0.83201 0.35907 0.16258 0.48453 0.42212-0.74641
  -9   7  -9 54.7444 5.67218   1-0.87147 0.39432 0.14451 0.50260 0.35594-0.71389
  -9   7 -10 2.37433 5.37511   1-0.90214 0.42078 0.13013 0.51698 0.29523-0.68684
  -9   7 -11 -2.4431 7.38003   1-0.92605 0.44047 0.11866 0.52845 0.23956-0.66485
  -9   7 -12 29.5011 3.61093   1-0.94473 0.45494 0.10949 0.53762 0.18838-0.64733
  -9   5  20 17.2154 7.01021   1 0.63303-0.98794 0.55241-0.09014 0.61725 0.00113
  -9   5  19 33.0061 3.87641   1 0.63222-0.99135 0.55433-0.09207 0.61614-0.03141
  -9   5  18 6.73357 5.83145   1 0.63045-0.99379 0.55602-0.09376 0.61624-0.06519
  -9   5  17 45.6381 4.05521   1 0.62759-0.99515 0.55745-0.09518 0.61773-0.10034
  -9   5  16 11.4431 6.93952   1 0.62349-0.99526 0.55857-0.09630 0.62075-0.13703
  -9   5  15  54.949 4.92865   1 0.61795-0.99394 0.55933-0.09706 0.62549-0.17544
  -9   5  14 14.4053 2.66381   1 0.61073-0.99093 0.55966-0.09739 0.63217-0.21579
  -9   5  13 16.2949 2.98833   1 0.60151-0.98592 0.55947-0.09720 0.64102-0.25830
  -9   5  12-0.45118  5.8305   1 0.58990-0.97852 0.55863-0.09637 0.65227-0.30322
  -9   5  11 31.6241 3.02746   1 0.57538-0.96822 0.55700-0.09474 0.66619-0.35081
  -9   5  10-5.07701 5.48379   1 0.55731-0.95436 0.55435-0.09209 0.68302-0.40130
  -9   5   9 44.5902 4.11349   1 0.53486-0.93613 0.55041-0.08815 0.70296-0.45491
  -9   5   8-0.80158 5.78024   1 0.50701-0.91249 0.54481-0.08256 0.72612-0.51173
  -9   5   7 287.487 12.3467   1 0.47248-0.88217 0.53710-0.07484 0.75241-0.57170
  -9   5   6 10.4044 5.21288   1 0.42975-0.84366 0.52667-0.06442 0.78146-0.63441
  -9   5   5 1.51846  5.0647   1 0.37711-0.79523 0.51284-0.05059 0.81236-0.69898
  -9   5   4 96.7238 6.59554   1 0.31283-0.73517 0.49483-0.03258 0.84351-0.76380
  -9   5   3 251.653 11.2615   1 0.23549-0.66205 0.47190-0.00965 0.87243-0.82638
  -9   5   2 3.69597 5.25296   1 0.14455-0.57532 0.44353 0.01872 0.89568-0.88330
  -9   5   1 102.117 6.71629   1 0.04098-0.47597 0.40970 0.05255 0.90928-0.93057
  -9   5   0 0.74197 4.75091   1-0.07223-0.36697 0.37114 0.09110 0.90946-0.96442
  -9   5  -1 63.3617 4.41849   1-0.19018-0.25323 0.32941 0.13283 0.89378-0.98240
  -9   5  -2 0.37985 4.75952   1-0.30697-0.14066 0.28660 0.17564 0.86200-0.98429
  -9   5  -3 15.1097 2.38225   1-0.41706-0.03479 0.24492 0.21732 0.81620-0.97215
  -9   5  -4 47.9002  3.0724   1-0.51646 0.06041 0.20612 0.25612 0.75997-0.94959
  -9   5  -5 94.1435 6.81182   1-0.60319 0.14292 0.17132 0.29092 0.69737-0.92066
  -9   5  -6 69.4502 5.37005   1-0.67697 0.21248 0.14094 0.32130 0.63199-0.88895
  -9   5  -7 102.489 7.03585   1-0.73868 0.26998 0.11490 0.34733 0.56653-0.85715
  -9   5  -8 47.9927 3.66659   1-0.78975 0.31684 0.09286 0.36937 0.50274-0.82703
  -9   5  -9 96.4219 7.03813   1-0.83179 0.35467 0.07434 0.38789 0.44165-0.79961
  -9   5 -10 64.6922 4.87228   1-0.86630 0.38496 0.05883 0.40340 0.38372-0.77535
  -9   5 -11 45.0853 3.43842   1-0.89458 0.40903 0.04587 0.41636 0.32907-0.75437
  -9   5 -12 8.01981   6.458   1-0.91775 0.42798 0.03506 0.42717 0.27762-0.73658
  -9   5 -13 16.0842  3.3196   1-0.93670 0.44272 0.02604 0.43618 0.22916-0.72179
  -9   5 -14 -1.0829 6.31434   1-0.95216 0.45396 0.01855 0.44368 0.18345-0.70974
  -9   5 -15 35.8079 3.72674   1-0.96470 0.46229 0.01233 0.44989 0.14023-0.70019
  -9   5 -16 8.79786 6.50487   1-0.97479 0.46816 0.00721 0.45501 0.09925-0.69287
  -9   5 -17-3.66478 6.69095   1-0.98278 0.47194 0.00303 0.45919 0.06026-0.68755
  -9   3  23 9.65068 6.55207   1 0.63053-0.97278 0.45971-0.18231 0.69936 0.02002
  -9   3  22-4.61261 7.15513   1 0.63012-0.97659 0.46178-0.18438 0.69820-0.01249
  -9   3  21 6.06189  5.5383   1 0.62877-0.97945 0.46359-0.18620 0.69805-0.04600
  -9   3  20 -2.6319 5.79018   1 0.62638-0.98127 0.46514-0.18774 0.69899-0.08061
  -9   3  19 21.8841  3.1263   1 0.62283-0.98194 0.46638-0.18898 0.70115-0.11643
  -9   3  18 0.95934 5.79589   1 0.61798-0.98130 0.46726-0.18987 0.70463-0.15358
  -9   3  17 57.7229   4.697   1 0.61165-0.97918 0.46775-0.19036 0.70956-0.19218
  -9   3  16 67.1928  5.5758   1 0.60363-0.97538 0.46778-0.19039 0.71607-0.23235
  -9   3  15 14.6293 5.77659   1 0.59366-0.96962 0.46726-0.18987 0.72430-0.27425
  -9   3  14 4.39345 4.97254   1 0.58142-0.96160 0.46610-0.18871 0.73437-0.31799
  -9   3  13 13.3714 5.02498   1 0.56654-0.95093 0.46415-0.18677 0.74642-0.36371
  -9   3  12 112.024 8.69418   1 0.54853-0.93714 0.46128-0.18390 0.76054-0.41149
  -9   3  11 32.2793 3.04048   1 0.52685-0.91967 0.45727-0.17989 0.77677-0.46139
  -9   3  10 137.554 8.49039   1 0.50084-0.89787 0.45189-0.17451 0.79509-0.51338
  -9   3   9 147.913 8.49571   1 0.46971-0.87096 0.44485-0.16747 0.81534-0.56730
  -9   3   8 10.1542 5.29076   1 0.43262-0.83808 0.43579-0.15842 0.83720-0.62282
  -9   3   7 14.1881 4.81793   1 0.38863-0.79830 0.42434-0.14697 0.86008-0.67937
  -9   3   6 289.214 10.6478   1 0.33682-0.75072 0.41008-0.13271 0.88307-0.73603
  -9   3   5  67.322 5.21468   1 0.27644-0.69454 0.39261-0.11524 0.90489-0.79151
  -9   3   4 185.458 8.53742   1 0.20701-0.62933 0.37161-0.09424 0.92382-0.84411
  -9   3   3 21.4033  2.3098   1 0.12864-0.55517 0.34692-0.06955 0.93784-0.89180
  -9   3   2 283.267 9.85049   1 0.04219-0.47294 0.31866-0.04129 0.94478-0.93240
  -9   3   1 39.4737 2.55274   1-0.05055-0.38441 0.28729-0.00992 0.94267-0.96397
  -9   3   0 92.2867 6.37087   1-0.14702-0.29216 0.25361 0.02376 0.93017-0.98513
  -9   3  -1 -4.0872 4.44674   1-0.24408-0.19931 0.21871 0.05866 0.90681-0.99543
  -9   3  -2 104.665 6.95991   1-0.33859-0.10902 0.18378 0.09359 0.87319-0.99548
  -9   3  -3 -0.3032 4.50736   1-0.42781-0.02401 0.14994 0.12742 0.83080-0.98676
  -9   3  -4 584.581 14.4267   1-0.50979 0.05376 0.11810 0.15926 0.78165-0.97128
  -9   3  -5 8.00025 4.23333   1-0.58342 0.12317 0.08885 0.18851 0.72792-0.95122
  -9   3  -6 286.521 11.0174   1-0.64839 0.18392 0.06249 0.21487 0.67162-0.92858
  -9   3  -7 8.27802 2.25673   1-0.70493 0.23626 0.03908 0.23828 0.61439-0.90502
  -9   3  -8 373.514 12.9895   1-0.75368 0.28079 0.01852 0.25884 0.55747-0.88177
  -9   3  -9 27.0092 2.85686   1-0.79542 0.31832 0.00060 0.27676 0.50172-0.85968
  -9   3 -10 431.984 14.3412   1-0.83100 0.34968-0.01494 0.29229 0.44767-0.83931
  -9   3 -11  5.2315 5.92806   1-0.86122 0.37569-0.02835 0.30571 0.39563-0.82093
  -9   3 -12 104.936 6.98633   1-0.88683 0.39708-0.03991 0.31726 0.34573-0.80469
  -9   3 -13 2.64297 5.70948   1-0.90847 0.41451-0.04983 0.32718 0.29796-0.79059
  -9   3 -14 9.22729 5.09594   1-0.92671 0.42853-0.05833 0.33568 0.25228-0.77858
  -9   3 -15-9.67014 5.76165   1-0.94201 0.43962-0.06558 0.34293 0.20857-0.76854
  -9   3 -16 86.1653 6.67626   1-0.95478 0.44817-0.07175 0.34910 0.16672-0.76035
  -9   3 -17-6.37692 5.96506   1-0.96533 0.45451-0.07696 0.35431 0.12658-0.75388
  -9   3 -18  36.897 3.71033   1-0.97396 0.45892-0.08133 0.35867 0.08801-0.74898
  -9   3 -19 22.6976 3.34969   1-0.98088 0.46163-0.08495 0.36229 0.05089-0.74552
  -9   3 -20 20.1681 6.94139   1-0.98628 0.46282-0.08790 0.36524 0.01508-0.74338
  -9   1  25 13.0301 7.04732   1 0.61837-0.95216 0.36460-0.27208 0.76810 0.01861
  -9   1  24    0.00 7.09852   1 0.61778-0.95579 0.36666-0.27413 0.76748-0.01443
  -9   1  23 17.4723 6.50001   1 0.61621-0.95844 0.36843-0.27591 0.76773-0.04836
  -9   1  22 25.8575 3.39341   1 0.61356-0.96000 0.36991-0.27739 0.76894-0.08324
  -9   1  21 73.4061  6.6073   1 0.60974-0.96039 0.37105-0.27853 0.77118-0.11914
  -9   1  20 7.75203 6.01251   1 0.60461-0.95948 0.37183-0.27931 0.77453-0.15616
  -9   1  19 2.30197 5.14738   1 0.59803-0.95712 0.37219-0.27968 0.77907-0.19436
  -9   1  18 67.0789 4.47087   1 0.58983-0.95313 0.37209-0.27958 0.78487-0.23383
  -9   1  17 102.701 6.84264   1 0.57980-0.94731 0.37145-0.27893 0.79202-0.27465
  -9   1  16-0.39423 5.18519   1 0.56769-0.93941 0.37019-0.27767 0.80058-0.31688
  -9   1  15 44.5533 3.30128   1 0.55321-0.92915 0.36821-0.27570 0.81061-0.36057
  -9   1  14 10.3201  5.0703   1 0.53604-0.91620 0.36539-0.27288 0.82212-0.40575
  -9   1  13 246.625 10.6376   1 0.51579-0.90016 0.36160-0.26909 0.83511-0.45240
  -9   1  12 129.797 8.10416   1 0.49202-0.88061 0.35667-0.26416 0.84950-0.50047
  -9   1  11 62.8829 4.30447   1 0.46425-0.85704 0.35041-0.25790 0.86515-0.54978
  -9   1  10-1.76998 4.02322   1 0.43193-0.82894 0.34260-0.25009 0.88181-0.60010
  -9   1   9  89.986 6.72028   1 0.39452-0.79575 0.33300-0.24050 0.89907-0.65103
  -9   1   8 127.898  7.5511   1 0.35149-0.75693 0.32139-0.22888 0.91638-0.70201
  -9   1   7-1.31275 3.75913   1 0.30237-0.71203 0.30750-0.21500 0.93299-0.75228
  -9   1   6 65.2706 4.74716   1 0.24683-0.66070 0.29115-0.19865 0.94792-0.80089
  -9   1   5 456.551 11.8143   1 0.18480-0.60288 0.27218-0.17968 0.96005-0.84668
  -9   1   4 69.0924 5.50043   1 0.11652-0.53882 0.25059-0.15809 0.96809-0.88839
  -9   1   3 213.798 8.12444   1 0.04266-0.46918 0.22648-0.13398 0.97078-0.92475
  -9   1   2 284.647 9.02058   1-0.03565-0.39508 0.20016-0.10767 0.96696-0.95460
  -9   1   1 175.772  7.9495   1-0.11688-0.31806 0.17210-0.07961 0.95581-0.97711
  -9   1   0 6.56745 3.88421   1-0.19923-0.23993 0.14293-0.05044 0.93692-0.99189
  -9   1  -1 409.124 10.8816   1-0.28075-0.16261 0.11335-0.02086 0.91043-0.99907
  -9   1  -2 92.8349  6.0223   1-0.35967-0.08791 0.08407 0.00842 0.87696-0.99926
  -9   1  -3 76.2606 5.77469   1-0.43446-0.01733 0.05572 0.03677 0.83751-0.99348
  -9   1  -4  204.41 8.58917   1-0.50403 0.04802 0.02882 0.06367 0.79332-0.98296
  -9   1  -5 236.214 9.51037   1-0.56770 0.10748 0.00373 0.08876 0.74569-0.96899
  -9   1  -6 101.565 7.33718   1-0.62520 0.16076-0.01934 0.11182 0.69582-0.95279
  -9   1  -7 1559.06  22.677   1-0.67657 0.20791-0.04030 0.13278 0.64480-0.93544
  -9   1  -8 49.3315 3.84329   1-0.72206 0.24919-0.05917 0.15165 0.59347-0.91778
  -9   1  -9 398.445 12.3619   1-0.76210 0.28502-0.07603 0.16851 0.54251-0.90048
  -9   1 -10 322.467  12.088   1-0.79715 0.31585-0.09101 0.18349 0.49238-0.88402
  -9   1 -11 71.6961 5.76415   1-0.82771 0.34220-0.10426 0.19674 0.44341-0.86872
  -9   1 -12 0.75924 4.77177   1-0.85426 0.36453-0.11594 0.20842 0.39580-0.85478
  -9   1 -13 138.648 8.90768   1-0.87725 0.38331-0.12620 0.21868 0.34966-0.84230
  -9   1 -14 32.9034  3.0087   1-0.89709 0.39893-0.13518 0.22766 0.30502-0.83132
  -9   1 -15 3.10022 5.22159   1-0.91414 0.41177-0.14302 0.23549 0.26187-0.82184
  -9   1 -16 25.8078 3.13518   1-0.92872 0.42214-0.14983 0.24230 0.22017-0.81381
  -9   1 -17 69.4903 5.77431   1-0.94111 0.43031-0.15572 0.24819 0.17986-0.80717
  -9   1 -18-8.27198   6.374   1-0.95155 0.43653-0.16078 0.25325 0.14087-0.80185
  -9   1 -19  237.23 13.4384   1-0.96023 0.44100-0.16509 0.25756 0.10312-0.79776
  -9   1 -20 13.7264 7.67325   1-0.96733 0.44389-0.16873 0.26119 0.06652-0.79483
  -9   1 -21 17.4228 6.55382   1-0.97301 0.44535-0.17175 0.26421 0.03100-0.79298
  -9  -1  25 1.86211 7.21191   1 0.59528-0.92906 0.26916-0.36151 0.82565-0.03894
  -9  -1  24 -3.5469 6.63562   1 0.59275-0.93074 0.27066-0.36302 0.82677-0.07373
  -9  -1  23 14.6248 6.93485   1 0.58905-0.93125 0.27183-0.36419 0.82874-0.10938
  -9  -1  22 29.6038 3.27544   1 0.58408-0.93050 0.27262-0.36498 0.83163-0.14593
  -9  -1  21 50.4133 3.59229   1 0.57772-0.92835 0.27300-0.36536 0.83548-0.18345
  -9  -1  20 5.80108 5.29564   1 0.56983-0.92468 0.27292-0.36528 0.84034-0.22197
  -9  -1  19 3.21171 5.29131   1 0.56025-0.91931 0.27233-0.36469 0.84625-0.26155
  -9  -1  18 59.4386 5.37296   1 0.54879-0.91207 0.27116-0.36352 0.85323-0.30220
  -9  -1  17 104.972 6.76559   1 0.53524-0.90273 0.26933-0.36170 0.86131-0.34394
  -9  -1  16-3.92321  5.2927   1 0.51937-0.89107 0.26676-0.35913 0.87047-0.38677
  -9  -1  15 47.7335 3.03809   1 0.50089-0.87680 0.26336-0.35572 0.88068-0.43065
  -9  -1  14 13.8648  2.4204   1 0.47951-0.85964 0.25899-0.35136 0.89187-0.47551
  -9  -1  13 219.203 10.0946   1 0.45491-0.83925 0.25354-0.34591 0.90391-0.52121
  -9  -1  12 118.288 7.68761   1 0.42674-0.81530 0.24686-0.33923 0.91660-0.56757
  -9  -1  11 59.7609 5.05474   1 0.39466-0.78743 0.23881-0.33118 0.92968-0.61431
  -9  -1  10 2.35013 3.96311   1 0.35832-0.75531 0.22921-0.32159 0.94276-0.66106
  -9  -1   9 109.429  6.8273   1 0.31743-0.71864 0.21793-0.31031 0.95538-0.70735
  -9  -1   8 114.917 6.86745   1 0.27176-0.67718 0.20483-0.29720 0.96694-0.75258
  -9  -1   7-0.26272 3.39509   1 0.22120-0.63084 0.18980-0.28217 0.97675-0.79606
  -9  -1   6 68.4651 5.37089   1 0.16581-0.57966 0.17278-0.26516 0.98403-0.83700
  -9  -1   5 466.762  11.672   1 0.10585-0.52391 0.15381-0.24619 0.98794-0.87458
  -9  -1   4 65.3258 4.99622   1 0.04181-0.46409 0.13298-0.22536 0.98769-0.90799
  -9  -1   3 212.522 7.92919   1-0.02554-0.40095 0.11049-0.20287 0.98254-0.93652
  -9  -1   2 270.603 9.07517   1-0.09523-0.33547 0.08666-0.17904 0.97196-0.95960
  -9  -1   1 185.169 7.54012   1-0.16612-0.26879 0.06186-0.15425 0.95563-0.97694
  -9  -1   0 3.16212 3.58314   1-0.23698-0.20215 0.03654-0.12893 0.93353-0.98850
  -9  -1  -1 401.961 10.8337   1-0.30660-0.13675 0.01116-0.10355 0.90591-0.99455
  -9  -1  -2 87.5981  5.9461   1-0.37387-0.07369-0.01384-0.07855 0.87328-0.99559
  -9  -1  -3 72.8922 5.66308   1-0.43789-0.01389-0.03807-0.05432 0.83634-0.99231
  -9  -1  -4 194.922 8.43648   1-0.49798 0.04199-0.06120-0.03119 0.79588-0.98552
  -9  -1  -5 242.766 9.28816   1-0.55370 0.09349-0.08300-0.00939 0.75273-0.97604
  -9  -1  -6 119.927 7.18989   1-0.60482 0.14040-0.10332 0.01093 0.70769-0.96467
  -9  -1  -7 1537.00 22.9326   1-0.65132 0.18269-0.12208 0.02968 0.66148-0.95212
  -9  -1  -8 49.6974 3.69997   1-0.69330 0.22045-0.13925 0.04685 0.61470-0.93901
  -9  -1  -9  411.15 12.4967   1-0.73097 0.25390-0.15488 0.06248 0.56785-0.92583
  -9  -1 -10 298.735 11.5854   1-0.76459 0.28331-0.16901 0.07661 0.52133-0.91297
  -9  -1 -11 72.3127 5.77079   1-0.79448 0.30899-0.18174 0.08934 0.47541-0.90073
  -9  -1 -12 4.54798 4.54798   1-0.82094 0.33123-0.19315 0.10075 0.43032-0.88930
  -9  -1 -13 143.999 9.48148   1-0.84428 0.35036-0.20335 0.11095 0.38619-0.87884
  -9  -1 -14 38.7323 2.93807   1-0.86479 0.36665-0.21243 0.12003 0.34310-0.86942
  -9  -1 -15 4.86478  4.7012   1-0.88273 0.38038-0.22048 0.12808 0.30110-0.86108
  -9  -1 -16 31.0506 2.96747   1-0.89836 0.39180-0.22760 0.13519 0.26020-0.85385
  -9  -1 -17 64.2513  5.3616   1-0.91190 0.40112-0.23386 0.14145 0.22038-0.84769
  -9  -1 -18-4.13106 6.15341   1-0.92353 0.40854-0.23933 0.14692 0.18161-0.84260
  -9  -1 -19 240.216 13.0886   1-0.93344 0.41423-0.24408 0.15167 0.14387-0.83852
  -9  -1 -20 17.7211 7.56219   1-0.94177 0.41835-0.24818 0.15577 0.10709-0.83541
  -9  -1 -21  9.6079 6.18246   1-0.94865 0.42101-0.25167 0.15925 0.07124-0.83322
  -8   0  25 3.59364 6.22437   1 0.65075-0.93574 0.32063-0.32055 0.76430 0.02852
  -8   0  24 41.7675 3.88463   1 0.65037-0.93958 0.32275-0.32267 0.76363-0.00448
  -8   0  23-9.20039 6.38065   1 0.64901-0.94243 0.32460-0.32452 0.76387-0.03839
  -8   0  22 27.1584 2.98003   1 0.64658-0.94422 0.32616-0.32608 0.76510-0.07328
  -8   0  21    0.00 6.19446   1 0.64298-0.94483 0.32739-0.32732 0.76740-0.10926
  -8   0  20  8.2983 5.17489   1 0.63808-0.94415 0.32826-0.32819 0.77087-0.14639
  -8   0  19 1.74591  4.2318   1 0.63173-0.94201 0.32872-0.32865 0.77558-0.18477
  -8   0  18 16.1096 5.40155   1 0.62374-0.93823 0.32872-0.32865 0.78163-0.22449
  -8   0  17  2.7322 4.60174   1 0.61390-0.93261 0.32818-0.32811 0.78912-0.26564
  -8   0  16 193.245 9.70129   1 0.60195-0.92487 0.32701-0.32695 0.79811-0.30830
  -8   0  15 0.34845 4.68789   1 0.58758-0.91472 0.32512-0.32506 0.80868-0.35254
  -8   0  14 1009.96 19.5622   1 0.57045-0.90180 0.32238-0.32232 0.82087-0.39840
  -8   0  13-7.47803 4.88701   1 0.55012-0.88568 0.31864-0.31858 0.83469-0.44588
  -8   0  12 519.515 13.6441   1 0.52612-0.86590 0.31372-0.31366 0.85006-0.49492
  -8   0  11-2.51666 3.96444   1 0.49792-0.84191 0.30741-0.30735 0.86686-0.54538
  -8   0  10 250.823 9.46138   1 0.46492-0.81312 0.29947-0.29941 0.88481-0.59700
  -8   0   9 0.50576 3.46736   1 0.42649-0.77891 0.28964-0.28958 0.90351-0.64937
  -8   0   8 82.2482 5.96201   1 0.38203-0.73866 0.27765-0.27759 0.92235-0.70187
  -8   0   7 -6.9222 3.43794   1 0.33099-0.69184 0.26321-0.26316 0.94049-0.75368
  -8   0   6  272.45 8.80413   1 0.27301-0.63807 0.24611-0.24606 0.95686-0.80372
  -8   0   5   0.648  3.0623   1 0.20798-0.57726 0.22618-0.22612 0.97018-0.85071
  -8   0   4 3640.29 28.7765   1 0.13620-0.50970 0.20339-0.20334 0.97901-0.89320
  -8   0   3-1.24167 3.28514   1 0.05847-0.43617 0.17790-0.17785 0.98191-0.92977
  -8   0   2 3882.62 29.4666   1-0.02392-0.35801 0.15007-0.15002 0.97763-0.95916
  -8   0   1 -1.4393 3.29624   1-0.10916-0.27698 0.12045-0.12041 0.96528-0.98048
  -8   0   0 88.8907 5.36786   1-0.19518-0.19518 0.08978-0.08974 0.94454-0.99341
  -8   0  -1 -4.0099 3.34361   1-0.27982-0.11475 0.05886-0.05881 0.91569-0.99822
  -8   0  -2 4796.58 33.4867   1-0.36113-0.03765 0.02846-0.02842 0.87955-0.99574
  -8   0  -3    0.00 3.28339   1-0.43755 0.03455-0.00073 0.00077 0.83735-0.98722
  -8   0  -4 796.435 14.3981   1-0.50799 0.10078-0.02819 0.02823 0.79054-0.97407
  -8   0  -5  0.7246 3.15845   1-0.57190 0.16047-0.05358 0.05362 0.74054-0.95774
  -8   0  -6 203.577 8.23877   1-0.62911 0.21347-0.07673 0.07677 0.68867-0.93954
  -8   0  -7 0.52991 3.33041   1-0.67981 0.25996-0.09760 0.09764 0.63603-0.92056
  -8   0  -8 2845.01 29.6377   1-0.72440 0.30033-0.11625 0.11629 0.58347-0.90167
  -8   0  -9 4.70579 4.47978   1-0.76336 0.33508-0.13281 0.13285 0.53161-0.88348
  -8   0 -10 12.7364 5.53086   1-0.79727 0.36478-0.14744 0.14747 0.48090-0.86643
  -8   0 -11-1.96996 4.61999   1-0.82668 0.38997-0.16031 0.16034 0.43160-0.85080
  -8   0 -12 177.447 10.0704   1-0.85210 0.41118-0.17159 0.17162 0.38386-0.83672
  -8   0 -13 2.20352 4.40705   1-0.87401 0.42888-0.18146 0.18149 0.33774-0.82428
  -8   0 -14 97.3564 6.64186   1-0.89285 0.44349-0.19006 0.19009 0.29326-0.81346
  -8   0 -15-13.1426 5.19508   1-0.90896 0.45540-0.19754 0.19756 0.25037-0.80423
  -8   0 -16 114.629  7.0192   1-0.92269 0.46491-0.20401 0.20403 0.20899-0.79653
  -8   0 -17 2.75322 5.02667   1-0.93430 0.47230-0.20958 0.20960 0.16907-0.79027
  -8   0 -18 277.733 13.6665   1-0.94403 0.47782-0.21434 0.21437 0.13049-0.78536
  -8   0 -19 1.53469  5.5334   1-0.95207 0.48165-0.21839 0.21841 0.09318-0.78172
  -8   0 -20 85.4237 5.78828   1-0.95860 0.48397-0.22177 0.22179 0.05704-0.77925
  -8   0 -21-3.97696  5.3598   1-0.96377 0.48492-0.22457 0.22459 0.02198-0.77786
  -8   0 -22    0.00 6.04029   1-0.96769 0.48462-0.22682 0.22683-0.01207-0.77747
  -8   2  25 9.28322 6.34165   1 0.66523-0.95024 0.41241-0.22746 0.70075 0.09208
  -8   2  24 4.12766 6.15629   1 0.66666-0.95589 0.41497-0.23001 0.69772 0.06144
  -8   2  23 5.05307  6.5235   1 0.66730-0.96074 0.41732-0.23237 0.69554 0.02995
  -8   2  22 5.87766 5.68003   1 0.66709-0.96475 0.41945-0.23450 0.69430-0.00248
  -8   2  21 25.9792 3.07266   1 0.66596-0.96783 0.42134-0.23639 0.69410-0.03595
  -8   2  20 30.4937 3.22474   1 0.66379-0.96988 0.42297-0.23802 0.69504-0.07055
  -8   2  19 3.66986 5.65564   1 0.66049-0.97079 0.42429-0.23935 0.69724-0.10642
  -8   2  18 96.6734 7.09333   1 0.65589-0.97040 0.42529-0.24034 0.70082-0.14367
  -8   2  17 22.0457  2.6336   1 0.64982-0.96855 0.42589-0.24094 0.70593-0.18244
  -8   2  16 76.6462 6.00521   1 0.64206-0.96500 0.42603-0.24109 0.71271-0.22289
  -8   2  15 29.7702 2.90023   1 0.63234-0.95950 0.42564-0.24070 0.72132-0.26517
  -8   2  14 185.649 9.84453   1 0.62032-0.95169 0.42460-0.23966 0.73192-0.30944
  -8   2  13  186.20 9.76369   1 0.60560-0.94118 0.42278-0.23784 0.74465-0.35584
  -8   2  12 113.883  7.8567   1 0.58767-0.92747 0.42001-0.23507 0.75965-0.40450
  -8   2  11 42.2583 3.86454   1 0.56592-0.90993 0.41608-0.23115 0.77699-0.45551
  -8   2  10 8.67232 3.87838   1 0.53962-0.88785 0.41073-0.22579 0.79668-0.50886
  -8   2   9 201.371 8.71206   1 0.50792-0.86036 0.40363-0.21869 0.81857-0.56443
  -8   2   8  353.22 10.8254   1 0.46982-0.82648 0.39439-0.20946 0.84236-0.62188
  -8   2   7 36.7555 2.45844   1 0.42426-0.78513 0.38257-0.19764 0.86741-0.68059
  -8   2   6 85.0774 6.24692   1 0.37016-0.73525 0.36770-0.18277 0.89272-0.73958
  -8   2   5 89.2401 6.02126   1 0.30661-0.67591 0.34930-0.16437 0.91685-0.79737
  -8   2   4 1294.32 18.4252   1 0.23306-0.60657 0.32700-0.14207 0.93781-0.85200
  -8   2   3 34.5403 2.64447   1 0.14963-0.52735 0.30061-0.11569 0.95327-0.90112
  -8   2   2 9.20204  3.7661   1 0.05738-0.43932 0.27030-0.08538 0.96070-0.94222
  -8   2   1 1428.22  19.179   1-0.04152-0.34464 0.23664-0.05172 0.95789-0.97308
  -8   2   0  170.77 7.45952   1-0.14396-0.24641 0.20062-0.01570 0.94341-0.99226
  -8   2  -1 489.411 11.6563   1-0.24628-0.14831 0.16353 0.02139 0.91697-0.99950
  -8   2  -2 108.145 6.26693   1-0.34489-0.05391 0.12677 0.05815 0.87957-0.99576
  -8   2  -3 47.7407 3.94737   1-0.43689 0.03387 0.09156 0.09336 0.83313-0.98298
  -8   2  -4 46.0554 3.61393   1-0.52033 0.11310 0.05883 0.12609 0.78011-0.96363
  -8   2  -5 599.488 13.6018   1-0.59433 0.18288 0.02913 0.15578 0.72298-0.94017
  -8   2  -6 30.4369 3.10352   1-0.65882 0.24316 0.00269 0.18223 0.66391-0.91477
  -8   2  -7 52.8213 4.18875   1-0.71435 0.29447-0.02055 0.20546 0.60457-0.88909
  -8   2  -8 9.04205  4.7846   1-0.76174 0.33766-0.04076 0.22567 0.54615-0.86434
  -8   2  -9 1.58238 4.37377   1-0.80199 0.37368-0.05823 0.24314 0.48942-0.84128
  -8   2 -10 100.774 7.66397   1-0.83603 0.40351-0.07326 0.25817 0.43483-0.82035
  -8   2 -11 370.325 12.3454   1-0.86477 0.42803-0.08616 0.27107 0.38257-0.80176
  -8   2 -12 110.233 8.74773   1-0.88898 0.44803-0.09721 0.28211 0.33269-0.78555
  -8   2 -13-4.27332 4.95982   1-0.90934 0.46418-0.10665 0.29155 0.28514-0.77167
  -8   2 -14 6.55148 4.87937   1-0.92641 0.47703-0.11469 0.29960 0.23980-0.75999
  -8   2 -15 68.7216 4.75384   1-0.94067 0.48708-0.12153 0.30643 0.19653-0.75039
  -8   2 -16 4.09549 5.51724   1-0.95250 0.49470-0.12732 0.31222 0.15517-0.74270
  -8   2 -17 27.7137 2.84021   1-0.96224 0.50022-0.13218 0.31708 0.11556-0.73676
  -8   2 -18 26.1612 3.21717   1-0.97014 0.50391-0.13624 0.32114 0.07755-0.73241
  -8   2 -19 25.7591 3.20127   1-0.97643 0.50599-0.13958 0.32448 0.04099-0.72952
  -8   2 -20 5.03415  7.6898   1-0.98129 0.50663-0.14228 0.32717 0.00574-0.72794
  -8   2 -21 23.6546 3.35999   1-0.98486 0.50599-0.14440 0.32930-0.02831-0.72756
  -8   2 -22 5.56121 7.33729   1-0.98727 0.50418-0.14601 0.33090-0.06127-0.72826
  -8   4  23 11.1611 7.12395   1 0.67142-0.96488 0.50449-0.13466 0.62258 0.10291
  -8   4  22-4.74674 6.60718   1 0.67314-0.97082 0.50704-0.13721 0.61831 0.07352
  -8   4  21 -6.8121 6.95257   1 0.67416-0.97606 0.50941-0.13958 0.61493 0.04323
  -8   4  20 39.1079  3.9356   1 0.67442-0.98053 0.51161-0.14178 0.61255 0.01194
  -8   4  19 7.79628 7.03107   1 0.67384-0.98416 0.51360-0.14377 0.61130-0.02048
  -8   4  18 124.883 9.88842   1 0.67232-0.98686 0.51537-0.14555 0.61132-0.05416
  -8   4  17-9.04591 6.04105   1 0.66975-0.98850 0.51690-0.14707 0.61275-0.08926
  -8   4  16  0.4556 5.70867   1 0.66596-0.98892 0.51813-0.14831 0.61579-0.12597
  -8   4  15 62.8316 5.18114   1 0.66075-0.98793 0.51902-0.14920 0.62064-0.16448
  -8   4  14 34.2045 3.14924   1 0.65389-0.98528 0.51950-0.14968 0.62753-0.20504
  -8   4  13 118.772 8.53082   1 0.64504-0.98064 0.51947-0.14965 0.63672-0.24790
  -8   4  12 38.3222 3.00489   1 0.63378-0.97360 0.51881-0.14900 0.64851-0.29335
  -8   4  11 161.233 9.82579   1 0.61958-0.96361 0.51736-0.14755 0.66318-0.34169
  -8   4  10  30.448   2.768   1 0.60173-0.94999 0.51490-0.14508 0.68106-0.39324
  -8   4   9 50.6767 4.43659   1 0.57936-0.93182 0.51111-0.14130 0.70241-0.44826
  -8   4   8 163.608 9.17946   1 0.55129-0.90797 0.50561-0.13580 0.72742-0.50693
  -8   4   7 362.243 12.6108   1 0.51609-0.87698 0.49787-0.12806 0.75608-0.56926
  -8   4   6 161.659 8.48393   1 0.47198-0.83709 0.48722-0.11741 0.78804-0.63488
  -8   4   5 6.80932 4.89385   1 0.41695-0.78627 0.47284-0.10303 0.82234-0.70285
  -8   4   4-3.03738 4.60642   1 0.34886-0.72240 0.45380-0.08399 0.85720-0.77138
  -8   4   3 577.774 14.2401   1 0.26597-0.64372 0.42919-0.05938 0.88968-0.83753
  -8   4   2 12.2411 4.55735   1 0.16759-0.54956 0.39838-0.02858 0.91568-0.89719
  -8   4   1 989.904  18.515   1 0.05498-0.44116 0.36139 0.00841 0.93037-0.94555
  -8   4   0 101.715 7.10672   1-0.06799-0.32241 0.31920 0.05060 0.92932-0.97817
  -8   4  -1 608.099 14.7851   1-0.19514-0.19947 0.27380 0.09600 0.90997-0.99249
  -8   4  -2 0.30844 4.54363   1-0.31932-0.07951 0.22781 0.14199 0.87267-0.98886
  -8   4  -3 405.077 12.5444   1-0.43428 0.03124 0.18378 0.18601 0.82055-0.97040
  -8   4  -4 53.8322 4.40805   1-0.53602 0.12877 0.14359 0.22621 0.75828-0.94180
  -8   4  -5  370.21 12.5676   1-0.62302 0.21156 0.10821 0.26158 0.69062-0.90780
  -8   4  -6 23.4909 2.52237   1-0.69570 0.28002 0.07787 0.29192 0.62141-0.87226
  -8   4  -7 98.6842 7.80167   1-0.75552 0.33563 0.05228 0.31751 0.55333-0.83785
  -8   4  -8 39.4734 3.77292   1-0.80438 0.38028 0.03089 0.33890 0.48795-0.80614
  -8   4  -9  159.16 9.38948   1-0.84416 0.41583 0.01311 0.35668 0.42605-0.77791
  -8   4 -10 56.7574 4.88833   1-0.87651 0.44397-0.00164 0.37143 0.36788-0.75340
  -8   4 -11 37.4042 3.20738   1-0.90282 0.46607-0.01387 0.38366 0.31339-0.73257
  -8   4 -12 5.16952  4.7191   1-0.92424 0.48328-0.02402 0.39380 0.26235-0.71520
  -8   4 -13 200.842  11.267   1-0.94166 0.49648-0.03243 0.40221 0.21447-0.70099
  -8   4 -14 74.8041 5.05944   1-0.95579 0.50640-0.03938 0.40916 0.16944-0.68963
  -8   4 -15 14.7903 5.40067   1-0.96719 0.51358-0.04511 0.41489 0.12696-0.68081
  -8   4 -16-6.19396 6.32169   1-0.97630 0.51847-0.04981 0.41959 0.08673-0.67425
  -8   4 -17 83.9019 7.31796   1-0.98346 0.52142-0.05362 0.42340 0.04850-0.66969
  -8   4 -18 1.13024 5.76314   1-0.98895 0.52270-0.05666 0.42644 0.01205-0.66690
  -8   4 -19 23.6504 8.02024   1-0.99300 0.52253-0.05903 0.42881-0.02284-0.66568
  -8   4 -20  9.8963 6.71883   1-0.99576 0.52108-0.06082 0.43059-0.05634-0.66585
  -8   6  19 10.4941 6.56199   1 0.67001-0.98036 0.59642-0.04171 0.52233 0.06851
  -8   6  18 62.4614 4.71964   1 0.67095-0.98550 0.59867-0.04397 0.51799 0.03918
  -8   6  17 2.87611 6.87865   1 0.67117-0.98995 0.60078-0.04608 0.51479 0.00871
  -8   6  16 6.67095 6.80851   1 0.67062-0.99361 0.60272-0.04802 0.51290-0.02306
  -8   6  15 25.4571 3.65065   1 0.66917-0.99637 0.60448-0.04979 0.51250-0.05634
  -8   6  14 6.76804 5.58301   1 0.66669-0.99810 0.60603-0.05133 0.51385-0.09135
  -8   6  13 2.52132 6.74661   1 0.66297-0.99860 0.60732-0.05263 0.51723-0.12839
  -8   6  12 25.3259 3.17084   1 0.65777-0.99762 0.60829-0.05360 0.52297-0.16780
  -8   6  11 14.7334 4.96197   1 0.65074-0.99480 0.60886-0.05417 0.53149-0.20999
  -8   6  10 48.5534 4.34603   1 0.64141-0.98968 0.60890-0.05421 0.54328-0.25545
  -8   6   9 25.9152 3.18777   1 0.62910-0.98159 0.60823-0.05354 0.55892-0.30476
  -8   6   8 30.9445 2.97531   1 0.61291-0.96961 0.60656-0.05188 0.57907-0.35858
  -8   6   7 25.3018 2.86595   1 0.59152-0.95244 0.60351-0.04883 0.60446-0.41764
  -8   6   6 59.1843 4.94397   1 0.56312-0.92825 0.59848-0.04379 0.63581-0.48265
  -8   6   5 34.5004 2.92529   1 0.52513-0.89447 0.59058-0.03590 0.67363-0.55414
  -8   6   4 108.476 7.44423   1 0.47404-0.84760 0.57854-0.02386 0.71786-0.63203
  -8   6   3 129.253 8.77485   1 0.40536-0.78313 0.56062-0.00594 0.76713-0.71497
  -8   6   2 27.7748 2.76566   1 0.31406-0.69605 0.53465 0.02003 0.81769-0.79920
  -8   6   1 77.7296 6.39396   1 0.19622-0.58242 0.49854 0.05614 0.86230-0.87748
  -8   6   0 129.701 9.27052   1 0.05212-0.44254 0.45141 0.10327 0.89033-0.93917
  -8   6  -1 23.7138 2.61172   1-0.11042-0.28421 0.39508 0.15959 0.89102-0.97352
  -8   6  -2 73.7601 5.55502   1-0.27645-0.12239 0.33450 0.22018 0.85928-0.97545
  -8   6  -3 7.09486 4.99072   1-0.42980 0.02674 0.27586 0.27881 0.79922-0.94906
  -8   6  -4 4.24451 4.94991   1-0.56001 0.15274 0.22394 0.33074 0.72130-0.90481
  -8   6  -5 15.1535 5.28494   1-0.66430 0.25282 0.18073 0.37394 0.63645-0.85363
  -8   6  -6  127.50 9.26522   1-0.74511 0.32941 0.14607 0.40860 0.55238-0.80322
  -8   6  -7 39.9525 3.52865   1-0.80684 0.38692 0.11876 0.43591 0.47319-0.75770
  -8   6  -8 65.1885 4.73643   1-0.85385 0.42972 0.09736 0.45731 0.40045-0.71863
  -8   6  -9 35.5143 3.34871   1-0.88979 0.46145 0.08057 0.47409 0.33430-0.68615
  -8   6 -10  29.599 3.20859   1-0.91743 0.48487 0.06735 0.48732 0.27426-0.65977
  -8   6 -11-0.51381 6.27193   1-0.93879 0.50201 0.05689 0.49777 0.21960-0.63878
  -8   6 -12 13.8299 5.42451   1-0.95535 0.51437 0.04859 0.50607 0.16958-0.62243
  -8   6 -13 40.3007 3.82881   1-0.96820 0.52300 0.04201 0.51265 0.12352-0.61003
  -8   6 -14 -4.0027 6.97989   1-0.97811 0.52869 0.03679 0.51787 0.08081-0.60099
  -8   6 -15-8.30618   6.919   1-0.98565 0.53202 0.03269 0.52196 0.04095-0.59480
  -8   6 -16 33.9233 3.82516   1-0.99126 0.53341 0.02952 0.52514 0.00352-0.59104
  -8   8  11 8.01991  6.6157   1 0.65319-0.99727 0.68932 0.05025 0.39252-0.07102
  -8   8  10 7.25871 6.45849   1 0.65035-0.99865 0.69082 0.04875 0.39472-0.10689
  -8   8   9 18.2073 3.27992   1 0.64615-0.99866 0.69210 0.04747 0.39992-0.14575
  -8   8   8 1.75107 5.98104   1 0.64014-0.99687 0.69308 0.04649 0.40886-0.18835
  -8   8   7 25.7997 3.29114   1 0.63168-0.99262 0.69360 0.04596 0.42250-0.23566
  -8   8   6 8.48872 6.42755   1 0.61973-0.98488 0.69343 0.04614 0.44214-0.28897
  -8   8   5 24.1905 3.23732   1 0.60265-0.97201 0.69211 0.04745 0.46947-0.34997
  -8   8   4 11.0362 6.24303   1 0.57770-0.95128 0.68886 0.05070 0.50667-0.42084
  -8   8   3  9.8427  6.5618   1 0.54027-0.91807 0.68226 0.05730 0.55627-0.50411
  -8   8   2 14.1137 6.55909   1 0.48258-0.86459 0.66969 0.06987 0.62041-0.60191
  -8   8   1 27.4713 3.49129   1 0.39208-0.77831 0.64654 0.09302 0.69834-0.71351
  -8   8   0    0.00 6.97831   1 0.25202-0.64245 0.60585 0.13370 0.78023-0.82906
  -8   8  -1-5.39162 6.77716   1 0.05153-0.44618 0.54122 0.19833 0.83918-0.92168
  -8   8  -2 11.4594 6.74976   1-0.19092-0.20795 0.45592 0.28364 0.83860-0.95477
  -8   8  -3 38.9716 3.61156   1-0.42386 0.02078 0.36758 0.37197 0.76826-0.91809
  -8   8  -4 1.12233 5.55526   1-0.60593 0.19864 0.29389 0.44566 0.65762-0.84112
  -8   8  -5 15.3798  6.3174   1-0.73199 0.32048 0.23989 0.49966 0.54109-0.75826
  -8   8  -6 3.48004 6.96008   1-0.81566 0.39993 0.20223 0.53732 0.43572-0.68656
  -8   8  -7 1.18462 7.58529   1-0.87134 0.45140 0.17606 0.56348 0.34537-0.62988
  -8   8  -8 30.4445 3.92745   1-0.90915 0.48500 0.15763 0.58192 0.26870-0.58688
  -8   8  -9 13.6688  6.5753   1-0.93541 0.50705 0.14439 0.59516 0.20315-0.55499
  -7   9   4 8.83543  7.4673   1 0.67013-0.99492 0.73165 0.10034 0.20745-0.11550
  -7   9   3-1.88049 6.78019   1 0.66541-0.99442 0.73348 0.09851 0.22054-0.16227
  -7   9   2 1.24615 5.97635   1 0.65718-0.99041 0.73524 0.09675 0.24660-0.22198
  -7   9   1 6.17955 5.79693   1 0.64086-0.97830 0.73622 0.09577 0.29572-0.30478
  -7   9   0 49.4675 4.03143   1 0.60149-0.94314 0.73307 0.09892 0.39020-0.43292
  -7   9  -1 29.9559 3.43492   1 0.47697-0.82284 0.70770 0.12429 0.57679-0.65318
  -7   9  -2   1.208 7.29815   1 0.03176-0.38184 0.57151 0.26047 0.81753-0.92759
  -7   7  17 9.33674 6.55791   1 0.69930-0.96929 0.63808 0.00905 0.40710 0.12251
  -7   7  16 13.2814 7.91745   1 0.70109-0.97530 0.64030 0.00683 0.39898 0.09697
  -7   7  15-3.51517 6.25529   1 0.70242-0.98083 0.64243 0.00470 0.39180 0.07048
  -7   7  14    0.00 6.82817   1 0.70322-0.98585 0.64448 0.00265 0.38574 0.04287
  -7   7  13    0.00 6.21114   1 0.70345-0.99029 0.64644 0.00068 0.38101 0.01394
  -7   7  12 8.62211 6.94301   1 0.70301-0.99408 0.64832-0.00119 0.37788-0.01661
  -7   7  11 5.78229 6.28602   1 0.70180-0.99708 0.65009-0.00297 0.37670-0.04910
  -7   7  10 4.10879 6.81367   1 0.69964-0.99913 0.65174-0.00462 0.37793-0.08399
  -7   7   9 90.6286  6.8523   1 0.69627-0.99998 0.65324-0.00611 0.38214-0.12187
  -7   7   8 27.1044 3.21621   1 0.69130-0.99922 0.65450-0.00738 0.39014-0.16353
  -7   7   7 14.2658  3.0205   1 0.68413-0.99626 0.65542-0.00830 0.40299-0.21005
  -7   7   6 48.8016  3.6161   1 0.67376-0.99011 0.65577-0.00865 0.42215-0.26287
  -7   7   5 2.33163 5.33732   1 0.65857-0.97913 0.65515-0.00803 0.44965-0.32404
  -7   7   4 6.89307  5.5716   1 0.63571-0.96049 0.65279-0.00568 0.48824-0.39630
  -7   7   3 152.092  10.368   1 0.60011-0.92911 0.64719-0.00007 0.54148-0.48321
  -7   7   2 12.3758 6.30145   1 0.54250-0.87570 0.63533 0.01178 0.61314-0.58853
  -7   7   1 15.4738 5.86371   1 0.44641-0.78383 0.61138 0.03574 0.70413-0.71319
  -7   7   0 7.71409 4.95006   1 0.28739-0.62902 0.56542 0.08169 0.80302-0.84575
  -7   7  -1  13.657 4.73091   1 0.04856-0.39440 0.48776 0.15935 0.87087-0.94727
  -7   7  -2 97.5673 7.30296   1-0.23742-0.11265 0.38532 0.26178 0.85502-0.96508
  -7   7  -3 11.2369   6.176   1-0.49169 0.13742 0.28647 0.36063 0.75431-0.89805
  -7   7  -4 35.9281 3.58484   1-0.67103 0.31254 0.21167 0.43543 0.62102-0.79842
  -7   7  -5 7.26594 6.55279   1-0.78508 0.42237 0.16114 0.48597 0.49513-0.70619
  -7   7  -6 45.2599 4.23717   1-0.85666 0.48974 0.12774 0.51936 0.38868-0.63342
  -7   7  -7 52.9781 3.77529   1-0.90271 0.53158 0.10530 0.54180 0.30091-0.57931
  -7   7  -8 1.56678 6.46003   1-0.93335 0.55801 0.08980 0.55730 0.22801-0.54008
  -7   7  -9 1.61168 7.14735   1-0.95436 0.57480 0.07882 0.56828 0.16637-0.51210
  -7   7 -10  11.064 6.40373   1-0.96909 0.58531 0.07089 0.57621 0.11318-0.49258
  -7   7 -11    0.00 5.58716   1-0.97953 0.59154 0.06510 0.58199 0.06639-0.47946
  -7   7 -12 10.5829 6.11005   1-0.98694 0.59473 0.06087 0.58622 0.02451-0.47125
  -7   7 -13 1.21327 6.70052   1-0.99209 0.59567 0.05780 0.58929-0.01355-0.46686
  -7   7 -14 44.2691 4.06343   1-0.99551 0.59488 0.05564 0.59145-0.04858-0.46549
  -7   5  22 11.3564 6.91127   1 0.70556-0.95446 0.54806-0.08579 0.53396 0.16398
  -7   5  21 11.5004 7.13616   1 0.70840-0.96151 0.55072-0.08846 0.52658 0.13769
  -7   5  20-2.90362 7.27646   1 0.71072-0.96804 0.55326-0.09100 0.51997 0.11064
  -7   5  19  42.956 3.84554   1 0.71247-0.97401 0.55568-0.09343 0.51422 0.08272
  -7   5  18-4.80964 6.34569   1 0.71363-0.97939 0.55798-0.09572 0.50946 0.05381
  -7   5  17 59.3843 4.14899   1 0.71413-0.98410 0.56015-0.09789 0.50583 0.02377
  -7   5  16 13.3019 6.32839   1 0.71390-0.98808 0.56217-0.09991 0.50352-0.00758
  -7   5  15 0.94722 6.79762   1 0.71282-0.99122 0.56402-0.10177 0.50272-0.04045
  -7   5  14-2.27896 5.71106   1 0.71077-0.99338 0.56569-0.10344 0.50369-0.07508
  -7   5  13  3.0703 5.38977   1 0.70756-0.99439 0.56714-0.10489 0.50673-0.11179
  -7   5  12 112.861 8.93684   1 0.70295-0.99399 0.56830-0.10605 0.51222-0.15095
  -7   5  11 194.228 10.7803   1 0.69658-0.99184 0.56909-0.10685 0.52061-0.19300
  -7   5  10    0.00 5.46857   1 0.68799-0.98746 0.56941-0.10716 0.53244-0.23851
  -7   5   9 342.211 13.1753   1 0.67650-0.98019 0.56906-0.10681 0.54840-0.28813
  -7   5   8 4.44508 5.21232   1 0.66115-0.96905 0.56777-0.10552 0.56927-0.34267
  -7   5   7 48.2603 3.87896   1 0.64056-0.95267 0.56512-0.10288 0.59597-0.40304
  -7   5   6 134.987 8.82333   1 0.61270-0.92903 0.56048-0.09824 0.62946-0.47019
  -7   5   5 131.699  8.4997   1 0.57465-0.89519 0.55287-0.09063 0.67057-0.54497
  -7   5   4 30.2082 2.73015   1 0.52226-0.84701 0.54080-0.07856 0.71955-0.62762
  -7   5   3 111.923 7.62594   1 0.44993-0.77889 0.52214-0.05990 0.77514-0.71687
  -7   5   2 389.364 12.6099   1 0.35112-0.68430 0.49414-0.03190 0.83302-0.80843
  -7   5   1 182.419 9.41752   1 0.22052-0.55792 0.45402 0.00822 0.88410-0.89317
  -7   5   0 45.3374  3.8875   1 0.05866-0.40027 0.40069 0.06154 0.91450-0.95724
  -7   5  -1 26.3697 2.56134   1-0.12320-0.22262 0.33697 0.12526 0.91068-0.98708
  -7   5  -2  9.8046  2.4205   1-0.30465-0.04539 0.26981 0.19242 0.86815-0.97823
  -7   5  -3 62.8866 4.80028   1-0.46602 0.11177 0.20708 0.25515 0.79512-0.93886
  -7   5  -4 22.5026 2.42047   1-0.59735 0.23888 0.15373 0.30850 0.70616-0.88357
  -7   5  -5 257.386 11.4315   1-0.69852 0.33584 0.11096 0.35126 0.61395-0.82502
  -7   5  -6 1.85672 4.79882   1-0.77447 0.40758 0.07770 0.38453 0.52595-0.77069
  -7   5  -7 116.502 8.43112   1-0.83110 0.45999 0.05210 0.41013 0.44530-0.72371
  -7   5  -8 37.0935 3.13621   1-0.87348 0.49815 0.03238 0.42984 0.37264-0.68471
  -7   5  -9 75.3702 6.39831   1-0.90545 0.52591 0.01711 0.44511 0.30744-0.65318
  -7   5 -10 125.946 9.65104   1-0.92978 0.54603 0.00521 0.45701 0.24879-0.62819
  -7   5 -11 18.6524 6.34309   1-0.94844 0.56047-0.00413 0.46635 0.19570-0.60878
  -7   5 -12 11.1026  5.6658   1-0.96281 0.57062-0.01148 0.47370 0.14730-0.59404
  -7   5 -13 28.7243 3.05792   1-0.97386 0.57746-0.01727 0.47949 0.10282-0.58323
  -7   5 -14-4.02473 5.99502   1-0.98230 0.58168-0.02182 0.48403 0.06161-0.57569
  -7   5 -15 26.3831 3.54739   1-0.98865 0.58382-0.02535 0.48757 0.02317-0.57092
  -7   5 -16-7.66387 6.38396   1-0.99328 0.58424-0.02805 0.49026-0.01294-0.56847
  -7   5 -17 99.4159 7.99898   1-0.99647 0.58322-0.03005 0.49226-0.04708-0.56800
  -7   5 -18 19.0867 7.35363   1-0.99845 0.58098-0.03145 0.49366-0.07952-0.56923
  -7   5 -19 5.60129 7.23124   1-0.99937 0.57768-0.03233 0.49454-0.11051-0.57190
  -7   3  24 10.9659 7.89633   1 0.70674-0.94718 0.45956-0.18218 0.62208 0.14319
  -7   3  23 15.1003 6.09129   1 0.70928-0.95394 0.46230-0.18492 0.61672 0.11488
  -7   3  22 2.21236 6.99608   1 0.71118-0.96006 0.46489-0.18751 0.61217 0.08576
  -7   3  21 12.6341 7.06269   1 0.71242-0.96550 0.46732-0.18993 0.60854 0.05573
  -7   3  20 36.3977 3.49691   1 0.71291-0.97022 0.46957-0.19219 0.60591 0.02468
  -7   3  19 11.9131 5.37013   1 0.71260-0.97412 0.47165-0.19426 0.60444-0.00751
  -7   3  18 88.5397 7.01561   1 0.71139-0.97712 0.47351-0.19613 0.60425-0.04099
  -7   3  17 13.9848 2.76954   1 0.70915-0.97910 0.47514-0.19776 0.60553-0.07593
  -7   3  16-2.86699 5.57076   1 0.70574-0.97990 0.47650-0.19912 0.60846-0.11253
  -7   3  15 80.9745 6.22881   1 0.70095-0.97932 0.47753-0.20016 0.61328-0.15102
  -7   3  14 347.243 12.7059   1 0.69452-0.97711 0.47818-0.20080 0.62023-0.19164
  -7   3  13 64.1178 4.12852   1 0.68614-0.97294 0.47834-0.20097 0.62962-0.23470
  -7   3  12 233.539 10.0909   1 0.67536-0.96638 0.47789-0.20052 0.64178-0.28052
  -7   3  11 64.8493 5.50767   1 0.66162-0.95685 0.47667-0.19930 0.65706-0.32947
  -7   3  10 148.366 8.10107   1 0.64418-0.94363 0.47443-0.19706 0.67584-0.38191
  -7   3   9 22.7948 2.30759   1 0.62207-0.92573 0.47085-0.19349 0.69848-0.43822
  -7   3   8 225.624 8.94829   1 0.59400-0.90187 0.46552-0.18815 0.72527-0.49867
  -7   3   7 32.4174 2.87305   1 0.55834-0.87043 0.45783-0.18047 0.75628-0.56335
  -7   3   6 611.645 13.6158   1 0.51304-0.82935 0.44703-0.16966 0.79122-0.63196
  -7   3   5 337.468 10.2869   1 0.45569-0.77620 0.43214-0.15478 0.82912-0.70353
  -7   3   4 723.602 14.3175   1 0.38369-0.70842 0.41205-0.13469 0.86796-0.77604
  -7   3   3 45.1787 3.72327   1 0.29484-0.62379 0.38565-0.10829 0.90430-0.84605
  -7   3   2 1257.62  18.275   1 0.18829-0.52145 0.35216-0.07480 0.93317-0.90858
  -7   3   1-2.86795 3.92711   1 0.06571-0.40308 0.31164-0.03429 0.94871-0.95779
  -7   3   0 675.783 13.6516   1-0.06788-0.27371 0.26543 0.01192 0.94569-0.98844
  -7   3  -1  71.613 4.61105   1-0.20462-0.14118 0.21613 0.06122 0.92158-0.99799
  -7   3  -2 106.805 6.03051   1-0.33592-0.01410 0.16696 0.11039 0.87765-0.98773
  -7   3  -3 90.1924 6.23431   1-0.45489 0.10065 0.12082 0.15653 0.81845-0.96219
  -7   3  -4-2.63914 3.78787   1-0.55779 0.19935 0.07962 0.19773 0.74984-0.92725
  -7   3  -5 151.888 7.73636   1-0.64390 0.28123 0.04411 0.23323 0.67724-0.88832
  -7   3  -6  103.08 6.90337   1-0.71444 0.34756 0.01423 0.26312 0.60463-0.84937
  -7   3  -7  16.648 2.07773   1-0.77156 0.40047-0.01058 0.28793 0.53448-0.81289
  -7   3  -8 544.101 14.2127   1-0.81760 0.44229-0.03104 0.30839 0.46808-0.78016
  -7   3  -9 12.9938 4.75209   1-0.85466 0.47515-0.04787 0.32521 0.40591-0.75165
  -7   3 -10 447.019 13.7683   1-0.88455 0.50081-0.06171 0.33905 0.34797-0.72739
  -7   3 -11 11.1243 5.13792   1-0.90868 0.52073-0.07310 0.35044 0.29404-0.70713
  -7   3 -12 24.4206 2.73866   1-0.92819 0.53603-0.08249 0.35983 0.24377-0.69052
  -7   3 -13 38.0892  3.2314   1-0.94397 0.54759-0.09022 0.36756 0.19677-0.67718
  -7   3 -14 39.1904   3.086   1-0.95669 0.55610-0.09658 0.37391 0.15267-0.66675
  -7   3 -15 157.102 9.92676   1-0.96688 0.56207-0.10179 0.37912 0.11113-0.65888
  -7   3 -16 19.0537 7.18447   1-0.97496 0.56594-0.10602 0.38336 0.07184-0.65326
  -7   3 -17 6.84682 5.66127   1-0.98125 0.56801-0.10943 0.38677 0.03452-0.64961
  -7   3 -18 7.20375 5.54191   1-0.98600 0.56855-0.11212 0.38946-0.00106-0.64770
  -7   3 -19 5.95393  5.5989   1-0.98941 0.56775-0.11419 0.39152-0.03510-0.64731
  -7   3 -20 35.0324  3.7067   1-0.99165 0.56577-0.11571 0.39304-0.06780-0.64828
  -7   3 -21 15.5427 7.65554   1-0.99283 0.56274-0.11673 0.39406-0.09930-0.65045
  -7   3 -22 22.7166 3.71089   1-0.99307 0.55876-0.11732 0.39465-0.12975-0.65367
  -7   1  26-5.04976 7.36122   1 0.69647-0.92846 0.36595-0.27344 0.69956 0.13303
  -7   1  25 26.0108  3.4501   1 0.69882-0.93502 0.36875-0.27623 0.69556 0.10337
  -7   1  24 17.7347 3.15422   1 0.70045-0.94087 0.37136-0.27885 0.69234 0.07292
  -7   1  23 22.3568 3.47121   1 0.70131-0.94595 0.37377-0.28126 0.68999 0.04160
  -7   1  22 4.10255 5.66426   1 0.70134-0.95019 0.37597-0.28347 0.68861 0.00932
  -7   1  21 27.4239 3.17728   1 0.70047-0.95353 0.37795-0.28544 0.68828-0.02403
  -7   1  20 35.1605 3.31516   1 0.69858-0.95587 0.37967-0.28716 0.68914-0.05855
  -7   1  19 33.7061 3.09506   1 0.69558-0.95707 0.38110-0.28860 0.69129-0.09437
  -7   1  18 9.85033 5.12628   1 0.69130-0.95701 0.38221-0.28970 0.69489-0.13163
  -7   1  17 69.5281 4.99432   1 0.68556-0.95549 0.38294-0.29043 0.70008-0.17049
  -7   1  16 32.6396 2.92295   1 0.67814-0.95228 0.38322-0.29072 0.70704-0.21111
  -7   1  15 556.184 15.6211   1 0.66876-0.94711 0.38297-0.29048 0.71593-0.25368
  -7   1  14 27.5694 2.61428   1 0.65706-0.93962 0.38209-0.28959 0.72695-0.29836
  -7   1  13 186.222 9.25955   1 0.64261-0.92939 0.38042-0.28793 0.74027-0.34535
  -7   1  12 346.438 11.0255   1 0.62487-0.91587 0.37780-0.28530 0.75606-0.39480
  -7   1  11 129.717 7.74804   1 0.60319-0.89840 0.37399-0.28150 0.77443-0.44684
  -7   1  10 3.82608 4.02497   1 0.57675-0.87618 0.36871-0.27621 0.79543-0.50151
  -7   1   9 49.2207 4.09463   1 0.54460-0.84824 0.36159-0.26910 0.81895-0.55870
  -7   1   8  230.24 8.12237   1 0.50562-0.81347 0.35222-0.25973 0.84468-0.61809
  -7   1   7 321.692 9.30036   1 0.45857-0.77064 0.34007-0.24758 0.87196-0.67904
  -7   1   6 143.683 6.57184   1 0.40219-0.71848 0.32460-0.23211 0.89969-0.74044
  -7   1   5 1709.35 19.4765   1 0.33539-0.65589 0.30525-0.21276 0.92623-0.80065
  -7   1   4 627.226 11.6989   1 0.25751-0.58222 0.28157-0.18909 0.94931-0.85739
  -7   1   3 2572.62 23.0893   1 0.16869-0.49762 0.25338-0.16089 0.96618-0.90793
  -7   1   2 120.444  5.7338   1 0.07027-0.40340 0.22086-0.12838 0.97392-0.94934
  -7   1   1 1074.48 15.0638   1-0.03512-0.30223 0.18476-0.09228 0.97004-0.97913
  -7   1   0 698.611 12.2294   1-0.14371-0.19786 0.14629-0.05381 0.95307-0.99582
  -7   1  -1 418.013 9.83145   1-0.25119-0.09459 0.10700-0.01452 0.92300-0.99942
  -7   1  -2 9.12047 3.75147   1-0.35357 0.00357 0.06848 0.02400 0.88131-0.99139
  -7   1  -3 93.3696 5.78047   1-0.44778 0.09357 0.03206 0.06041 0.83049-0.97425
  -7   1  -4 0.21421 3.19878   1-0.53202 0.17360-0.00133 0.09380 0.77347-0.95089
  -7   1  -5 4.48411 3.57325   1-0.60570 0.24306-0.03122 0.12369 0.71300-0.92409
  -7   1  -6 46.2338 4.20206   1-0.66910 0.30225-0.05751 0.14998 0.65135-0.89610
  -7   1  -7 84.3816 5.73581   1-0.72306 0.35199-0.08035 0.17282 0.59018-0.86860
  -7   1  -8 260.875 9.35368   1-0.76866 0.39338-0.10002 0.19249 0.53058-0.84267
  -7   1  -9 156.112 7.98242   1-0.80705 0.42755-0.11688 0.20934 0.47320-0.81896
  -7   1 -10 53.9105 4.55049   1-0.83928 0.45557-0.13128 0.22374 0.41837-0.79779
  -7   1 -11 533.852 14.1166   1-0.86631 0.47839-0.14356 0.23602 0.36618-0.77927
  -7   1 -12 101.114 7.37942   1-0.88896 0.49682-0.15401 0.24647 0.31659-0.76335
  -7   1 -13 202.223 9.82105   1-0.90791 0.51155-0.16290 0.25536 0.26949-0.74991
  -7   1 -14 3.75733 4.84099   1-0.92371 0.52314-0.17044 0.26290 0.22470-0.73879
  -7   1 -15 0.39851 4.69832   1-0.93685 0.53206-0.17681 0.26927 0.18204-0.72979
  -7   1 -16 3.37918 5.20766   1-0.94769 0.53869-0.18218 0.27464 0.14133-0.72275
  -7   1 -17 0.44746 4.92208   1-0.95655 0.54334-0.18667 0.27912 0.10238-0.71748
  -7   1 -18 15.7747 2.91441   1-0.96368 0.54626-0.19038 0.28284 0.06504-0.71380
  -7   1 -19 40.3009 3.97591   1-0.96930 0.54766-0.19342 0.28587 0.02915-0.71157
  -7   1 -20 5.81094 5.30902   1-0.97356 0.54771-0.19584 0.28829-0.00544-0.71065
  -7   1 -21  15.053 5.20017   1-0.97662 0.54655-0.19772 0.29017-0.03885-0.71091
  -7   1 -22 13.5214 6.24933   1-0.97859 0.54430-0.19911 0.29156-0.07120-0.71223
  -7   1 -23-16.0843 7.37178   1-0.97955 0.54106-0.20004 0.29249-0.10258-0.71451
  -7  -1  26 -0.6308  7.0525   1 0.67969-0.91166 0.27309-0.36545 0.76048 0.07211
  -7  -1  25 23.4516 3.36565   1 0.68045-0.91663 0.27553-0.36790 0.75884 0.04008
  -7  -1  24 9.67994 6.05289   1 0.68031-0.92071 0.27773-0.37010 0.75807 0.00718
  -7  -1  23 13.5063 6.08835   1 0.67921-0.92383 0.27967-0.37204 0.75824-0.02665
  -7  -1  22 6.14225 5.31933   1 0.67706-0.92589 0.28132-0.37369 0.75942-0.06151
  -7  -1  21 32.2837 3.00545   1 0.67374-0.92678 0.28265-0.37502 0.76173-0.09748
  -7  -1  20 39.6763 3.09245   1 0.66912-0.92638 0.28363-0.37600 0.76524-0.13465
  -7  -1  19 35.3687 2.93414   1 0.66306-0.92453 0.28421-0.37658 0.77005-0.17314
  -7  -1  18 12.6129 2.57454   1 0.65535-0.92104 0.28432-0.37670 0.77628-0.21303
  -7  -1  17 55.8727 4.50066   1 0.64578-0.91568 0.28390-0.37628 0.78402-0.25444
  -7  -1  16 36.1569  2.8505   1 0.63408-0.90819 0.28286-0.37524 0.79338-0.29746
  -7  -1  15 567.494 15.1884   1 0.61991-0.89824 0.28109-0.37346 0.80442-0.34218
  -7  -1  14  23.703 2.58996   1 0.60290-0.88545 0.27845-0.37083 0.81722-0.38864
  -7  -1  13 184.058 8.49793   1 0.58260-0.86936 0.27479-0.36717 0.83180-0.43689
  -7  -1  12 322.107 10.8077   1 0.55849-0.84946 0.26991-0.36229 0.84811-0.48686
  -7  -1  11 121.073 7.39768   1 0.52996-0.82515 0.26358-0.35597 0.86601-0.53843
  -7  -1  10-1.01739 3.70333   1 0.49637-0.79577 0.25555-0.34794 0.88525-0.59134
  -7  -1   9 43.6728 3.53026   1 0.45700-0.76062 0.24552-0.33790 0.90539-0.64514
  -7  -1   8 228.706 8.01975   1 0.41117-0.71900 0.23317-0.32556 0.92577-0.69919
  -7  -1   7 327.137 9.12491   1 0.35824-0.67028 0.21820-0.31059 0.94548-0.75257
  -7  -1   6 142.932 6.50411   1 0.29778-0.61404 0.20033-0.29272 0.96331-0.80407
  -7  -1   5 1715.23 19.4682   1 0.22968-0.55015 0.17940-0.27179 0.97782-0.85224
  -7  -1   4 589.434 11.6068   1 0.15428-0.47897 0.15537-0.24777 0.98738-0.89547
  -7  -1   3 2468.18   22.57   1 0.07253-0.40144 0.12844-0.22084 0.99037-0.93212
  -7  -1   2 119.086 5.64172   1-0.01403-0.31909 0.09904-0.19144 0.98541-0.96083
  -7  -1   1 1068.86 14.9236   1-0.10331-0.23402 0.06783-0.16023 0.97160-0.98069
  -7  -1   0 675.738  12.098   1-0.19293-0.14862 0.03566-0.12806 0.94870-0.99146
  -7  -1  -1 400.262 9.50429   1-0.28049-0.06527 0.00344-0.09584 0.91719-0.99362
  -7  -1  -2 10.5084 3.53015   1-0.36389 0.01391-0.02798-0.06442 0.87815-0.98824
  -7  -1  -3 104.236 5.73084   1-0.44153 0.08734-0.05788-0.03452 0.83306-0.97682
  -7  -1  -4 3.85587 2.96825   1-0.51242 0.15402-0.08575-0.00665 0.78357-0.96100
  -7  -1  -5 6.94992 3.34789   1-0.57611 0.21350-0.11128 0.01888 0.73126-0.94235
  -7  -1  -6 49.1813 3.87124   1-0.63263 0.26579-0.13435 0.04195 0.67751-0.92227
  -7  -1  -7 87.5126 5.89381   1-0.68229 0.31124-0.15498 0.06258 0.62342-0.90184
  -7  -1  -8 251.194  9.5165   1-0.72562 0.35036-0.17328 0.08087 0.56982-0.88191
  -7  -1  -9 163.662 7.78176   1-0.76324 0.38377-0.18941 0.09700 0.51729-0.86305
  -7  -1 -10 44.3671 3.60221   1-0.79578 0.41209-0.20358 0.11117 0.46620-0.84563
  -7  -1 -11 531.761 14.2266   1-0.82384 0.43594-0.21597 0.12356 0.41676-0.82986
  -7  -1 -12 97.6182 6.96472   1-0.84798 0.45586-0.22679 0.13437 0.36909-0.81585
  -7  -1 -13  211.42 9.78492   1-0.86869 0.47236-0.23620 0.14379 0.32318-0.80362
  -7  -1 -14 2.62542 4.51631   1-0.88641 0.48586-0.24437 0.15196 0.27902-0.79312
  -7  -1 -15 3.57986  4.4114   1-0.90150 0.49674-0.25144 0.15902 0.23653-0.78429
  -7  -1 -16 11.8983 2.49461   1-0.91430 0.50532-0.25753 0.16511 0.19562-0.77705
  -7  -1 -17 4.46601 4.18949   1-0.92506 0.51187-0.26275 0.17033 0.15619-0.77129
  -7  -1 -18 16.4948 2.91348   1-0.93403 0.51662-0.26720 0.17478 0.11813-0.76690
  -7  -1 -19 40.6421 4.17413   1-0.94139 0.51977-0.27094 0.17852 0.08135-0.76379
  -7  -1 -20  12.139 5.30416   1-0.94731 0.52147-0.27406 0.18163 0.04575-0.76185
  -7  -1 -21-6.12717 5.81541   1-0.95192 0.52187-0.27660 0.18418 0.01123-0.76100
  -7  -1 -22 24.9311 3.14627   1-0.95535 0.52108-0.27863 0.18620-0.02229-0.76114
  -7  -1 -23-3.09424 5.90341   1-0.95768 0.51920-0.28017 0.18774-0.05490-0.76220
  -6   0  26 14.1424 7.35296   1 0.72701-0.91020 0.32107-0.32100 0.69314 0.14556
  -6   0  25    0.00 5.89402   1 0.72958-0.91698 0.32392-0.32385 0.68888 0.11615
  -6   0  24 1.65904 6.84039   1 0.73145-0.92307 0.32659-0.32653 0.68542 0.08594
  -6   0  23-1.57045 5.04829   1 0.73257-0.92841 0.32908-0.32902 0.68284 0.05486
  -6   0  22 120.127  8.0703   1 0.73289-0.93294 0.33137-0.33130 0.68123 0.02279
  -6   0  21-1.40295 5.31148   1 0.73232-0.93658 0.33343-0.33337 0.68071-0.01035
  -6   0  20 113.871 8.30413   1 0.73077-0.93924 0.33525-0.33519 0.68140-0.04470
  -6   0  19 2.07841 4.64747   1 0.72811-0.94080 0.33680-0.33674 0.68342-0.08040
  -6   0  18 24.4151 2.51671   1 0.72421-0.94111 0.33804-0.33798 0.68694-0.11758
  -6   0  17-3.30655 5.58391   1 0.71887-0.93999 0.33891-0.33885 0.69212-0.15642
  -6   0  16 646.879 16.2614   1 0.71186-0.93720 0.33935-0.33929 0.69914-0.19711
  -6   0  15 -2.5849 4.85745   1 0.70290-0.93245 0.33927-0.33922 0.70820-0.23984
  -6   0  14 402.771 12.2101   1 0.69162-0.92538 0.33857-0.33851 0.71953-0.28484
  -6   0  13-5.64474 4.12877   1 0.67755-0.91553 0.33708-0.33703 0.73333-0.33230
  -6   0  12 980.351 17.0129   1 0.66014-0.90233 0.33464-0.33459 0.74980-0.38245
  -6   0  11-0.24586 3.50299   1 0.63866-0.88507 0.33099-0.33094 0.76912-0.43543
  -6   0  10 953.709  15.637   1 0.61224-0.86286 0.32583-0.32578 0.79137-0.49135
  -6   0   9-2.78969 3.31751   1 0.57980-0.83463 0.31876-0.31871 0.81649-0.55013
  -6   0   8 2433.72 23.2001   1 0.54006-0.79911 0.30929-0.30925 0.84417-0.61148
  -6   0   7-0.18915 3.13659   1 0.49162-0.75488 0.29685-0.29681 0.87375-0.67473
  -6   0   6 775.471  12.584   1 0.43297-0.70045 0.28080-0.28075 0.90402-0.73866
  -6   0   5-0.50526 2.90251   1 0.36282-0.63451 0.26047-0.26043 0.93310-0.80141
  -6   0   4 2715.45 21.7191   1 0.28035-0.55625 0.23534-0.23530 0.95838-0.86036
  -6   0   3 2.66027 2.73292   1 0.18577-0.46589 0.20519-0.20516 0.97663-0.91228
  -6   0   2 310.209  7.5518   1 0.08073-0.36506 0.17030-0.17026 0.98447-0.95378
  -6   0   1  1.0687 2.39943   1-0.03151-0.25704 0.13158-0.13155 0.97907-0.98205
  -6   0   0 5772.50 30.7985   1-0.14638-0.14638 0.09055-0.09052 0.95901-0.99566
  -6   0  -1-4.10584 2.88604   1-0.25887-0.03811 0.04906-0.04903 0.92468-0.99499
  -6   0  -2 2495.11 20.9803   1-0.36453 0.06334 0.00891-0.00888 0.87819-0.98217
  -6   0  -3-5.31851 3.08339   1-0.46028 0.15487-0.02849 0.02852 0.82272-0.96037
  -6   0  -4 451.444 9.64116   1-0.54456 0.23494-0.06227 0.06230 0.76165-0.93297
  -6   0  -5    0.00 2.93056   1-0.61719 0.30335-0.09208 0.09210 0.69799-0.90298
  -6   0  -6  392.32 9.70947   1-0.67884 0.36079-0.11795 0.11798 0.63405-0.87270
  -6   0  -7 5.44648 2.62337   1-0.73071 0.40844-0.14017 0.14019 0.57140-0.84372
  -6   0  -8 726.416 13.8248   1-0.77410 0.44762-0.15911 0.15914 0.51100-0.81698
  -6   0  -9 0.99753  3.3828   1-0.81030 0.47961-0.17521 0.17524 0.45333-0.79299
  -6   0 -10 220.474 8.83658   1-0.84049 0.50558-0.18886 0.18889 0.39860-0.77192
  -6   0 -11 2.28429 3.72294   1-0.86564 0.52652-0.20043 0.20045 0.34678-0.75376
  -6   0 -12 384.866 12.1279   1-0.88659 0.54325-0.21022 0.21024 0.29774-0.73839
  -6   0 -13 -1.6299 4.23774   1-0.90402 0.55647-0.21850 0.21851 0.25131-0.72563
  -6   0 -14 25.7385 2.55768   1-0.91848 0.56672-0.22548 0.22550 0.20726-0.71525
  -6   0 -15 3.33657 4.93224   1-0.93044 0.57446-0.23136 0.23137 0.16538-0.70704
  -6   0 -16 10.6569 4.04447   1-0.94024 0.58004-0.23628 0.23629 0.12547-0.70079
  -6   0 -17  7.1319 4.33958   1-0.94818 0.58378-0.24036 0.24037 0.08732-0.69631
  -6   0 -18 20.0391 6.85551   1-0.95452 0.58589-0.24371 0.24373 0.05076-0.69341
  -6   0 -19-4.72249 5.21616   1-0.95943 0.58659-0.24642 0.24643 0.01563-0.69195
  -6   0 -20 167.101 11.5395   1-0.96308 0.58603-0.24856 0.24857-0.01823-0.69176
  -6   0 -21    0.00 5.50258   1-0.96560 0.58433-0.25018 0.25018-0.05092-0.69273
  -6   0 -22  23.371 3.47634   1-0.96709 0.58161-0.25133 0.25134-0.08259-0.69474
  -6   0 -23 5.31121 5.11071   1-0.96765 0.57796-0.25206 0.25206-0.11331-0.69768
  -6   0 -24 19.9007 3.56651   1-0.96734 0.57343-0.25239 0.25240-0.14320-0.70146
  -6   2  26 -3.1663 7.46603   1 0.73432-0.91753 0.41016-0.22522 0.62849 0.21021
  -6   2  25 24.7593 3.74975   1 0.73817-0.92559 0.41321-0.22827 0.62142 0.18362
  -6   2  24-6.86686 6.42336   1 0.74146-0.93310 0.41613-0.23119 0.61500 0.15637
  -6   2  23 52.4603 4.22211   1 0.74419-0.94005 0.41891-0.23397 0.60930 0.12840
  -6   2  22 32.4536 3.95685   1 0.74631-0.94638 0.42154-0.23660 0.60441 0.09962
  -6   2  21 9.75882 6.13333   1 0.74779-0.95207 0.42403-0.23909 0.60043 0.06994
  -6   2  20 5.54208 5.05919   1 0.74856-0.95706 0.42635-0.24141 0.59747 0.03923
  -6   2  19 28.8349 2.91747   1 0.74856-0.96128 0.42850-0.24357 0.59567 0.00736
  -6   2  18 0.82609  4.7813   1 0.74770-0.96462 0.43047-0.24553 0.59518-0.02581
  -6   2  17 49.3293 4.00435   1 0.74585-0.96699 0.43221-0.24728 0.59618-0.06048
  -6   2  16 76.8022 6.22207   1 0.74287-0.96822 0.43370-0.24877 0.59888-0.09685
  -6   2  15 136.367 9.01508   1 0.73855-0.96812 0.43489-0.24996 0.60352-0.13516
  -6   2  14 157.609 9.00262   1 0.73266-0.96644 0.43572-0.25079 0.61039-0.17569
  -6   2  13 368.174 12.3353   1 0.72484-0.96284 0.43609-0.25116 0.61982-0.21878
  -6   2  12 12.7591 5.42505   1 0.71466-0.95687 0.43588-0.25095 0.63217-0.26481
  -6   2  11 514.119 12.9269   1 0.70153-0.94796 0.43491-0.24998 0.64788-0.31418
  -6   2  10 457.774  11.939   1 0.68467-0.93531 0.43295-0.24802 0.66739-0.36736
  -6   2   9 83.3123 5.70041   1 0.66302-0.91787 0.42965-0.24473 0.69118-0.42481
  -6   2   8 3.43339 3.82326   1 0.63518-0.89425 0.42455-0.23963 0.71962-0.48693
  -6   2   7 48.7118  3.6998   1 0.59931-0.86259 0.41700-0.23208 0.75295-0.55392
  -6   2   6 131.713 6.37641   1 0.55303-0.82053 0.40613-0.22121 0.79096-0.62560
  -6   2   5 77.9371 5.25274   1 0.49346-0.76517 0.39080-0.20588 0.83268-0.70098
  -6   2   4 5.17533 3.16705   1 0.41742-0.69335 0.36965-0.18473 0.87585-0.77782
  -6   2   3 817.939 13.0456   1 0.32213-0.60227 0.34131-0.15639 0.91641-0.85205
  -6   2   2 155.997 6.42049   1 0.20650-0.49086 0.30482-0.11991 0.94830-0.91760
  -6   2   1 573.447  10.996   1 0.07279-0.36136 0.26033-0.07542 0.96432-0.96730
  -6   2   0 124.675 5.78507   1-0.07238-0.22041 0.20967-0.02475 0.95837-0.99501
  -6   2  -1 89.7354 5.26413   1-0.21901-0.07799 0.15622 0.02869 0.92816-0.99846
  -6   2  -2 1707.59 18.9812   1-0.35687 0.05565 0.10396 0.08095 0.87639-0.98036
  -6   2  -3 258.636 7.84234   1-0.47867 0.17324 0.05608 0.12883 0.80940-0.94704
  -6   2  -4  807.21 13.7972   1-0.58134 0.27169 0.01436 0.17054 0.73437-0.90568
  -6   2  -5  118.51 6.28432   1-0.66524 0.35138-0.02077 0.20567 0.65720-0.86217
  -6   2  -6 25.2101 2.01992   1-0.73260 0.41453-0.04976 0.23467 0.58179-0.82043
  -6   2  -7 4.14354 4.04193   1-0.78626 0.46397-0.07345 0.25835 0.51025-0.78256
  -6   2  -8-0.51645 3.67003   1-0.82893 0.50243-0.09273 0.27763 0.44348-0.74946
  -6   2  -9 603.774 13.9236   1-0.86293 0.53222-0.10842 0.29332 0.38162-0.72126
  -6   2 -10 13.9726 4.72978   1-0.89011 0.55518-0.12122 0.30612 0.32441-0.69772
  -6   2 -11 2.47415 3.81291   1-0.91190 0.57276-0.13167 0.31657 0.27146-0.67844
  -6   2 -12 21.9786 2.51145   1-0.92941 0.58605-0.14023 0.32513 0.22229-0.66294
  -6   2 -13 4.26554 2.20862   1-0.94347 0.59590-0.14724 0.33213 0.17645-0.65076
  -6   2 -14 38.8101 3.10951   1-0.95474 0.60295-0.15297 0.33786 0.13351-0.64149
  -6   2 -15 8.82321 2.36191   1-0.96369 0.60769-0.15762 0.34251 0.09311-0.63476
  -6   2 -16 152.843 9.52424   1-0.97072 0.61050-0.16138 0.34627 0.05492-0.63023
  -6   2 -17 55.7045 4.15456   1-0.97611 0.61168-0.16437 0.34926 0.01865-0.62763
  -6   2 -18 10.7309 4.68886   1-0.98010 0.61146-0.16669 0.35158-0.01594-0.62671
  -6   2 -19 37.6023 3.20181   1-0.98287 0.61001-0.16844 0.35332-0.04905-0.62727
  -6   2 -20 3.12687 5.26329   1-0.98455 0.60748-0.16967 0.35456-0.08086-0.62912
  -6   2 -21 38.1039 3.34461   1-0.98527 0.60399-0.17046 0.35534-0.11152-0.63212
  -6   2 -22-5.79098 6.23707   1-0.98512 0.59962-0.17083 0.35571-0.14118-0.63614
  -6   2 -23 11.5833 6.53774   1-0.98416 0.59444-0.17082 0.35570-0.16993-0.64105
  -6   4  24 13.8532 6.48304   1 0.73698-0.92864 0.50029-0.13047 0.54311 0.22826
  -6   4  23  28.726 3.65661   1 0.74089-0.93677 0.50318-0.13336 0.53402 0.20369
  -6   4  22 0.57383 7.05133   1 0.74435-0.94444 0.50596-0.13615 0.52551 0.17854
  -6   4  21    0.00 6.56969   1 0.74733-0.95164 0.50863-0.13882 0.51765 0.15273
  -6   4  20  26.925 3.63684   1 0.74983-0.95834 0.51119-0.14138 0.51053 0.12618
  -6   4  19 12.4543 6.12165   1 0.75180-0.96453 0.51365-0.14383 0.50426 0.09878
  -6   4  18 12.3484 6.51201   1 0.75321-0.97016 0.51598-0.14617 0.49896 0.07041
  -6   4  17 48.0033 4.14262   1 0.75401-0.97517 0.51820-0.14839 0.49478 0.04093
  -6   4  16 4.75155 5.77922   1 0.75412-0.97950 0.52030-0.15049 0.49190 0.01014
  -6   4  15  73.576 5.98386   1 0.75346-0.98305 0.52225-0.15244 0.49053-0.02216
  -6   4  14 40.5849 3.47016   1 0.75189-0.98569 0.52404-0.15424 0.49094-0.05623
  -6   4  13 635.161 16.9418   1 0.74924-0.98726 0.52564-0.15583 0.49344-0.09240
  -6   4  12 37.5837 3.06253   1 0.74529-0.98752 0.52699-0.15719 0.49844-0.13107
  -6   4  11 372.782 12.4212   1 0.73969-0.98613 0.52803-0.15823 0.50642-0.17272
  -6   4  10 42.4055  3.2574   1 0.73197-0.98264 0.52864-0.15883 0.51800-0.21796
  -6   4   9 116.013 7.74953   1 0.72148-0.97636 0.52864-0.15884 0.53394-0.26757
  -6   4   8 59.9726 5.09354   1 0.70722-0.96631 0.52778-0.15798 0.55518-0.32248
  -6   4   7 174.331 8.43598   1 0.68774-0.95104 0.52562-0.15583 0.58283-0.38380
  -6   4   6 6.24162 3.78516   1 0.66084-0.92836 0.52150-0.15171 0.61817-0.45280
  -6   4   5 123.759 7.60366   1 0.62324-0.89498 0.51434-0.14455 0.66243-0.53073
  -6   4   4 19.7472 2.12916   1 0.57002-0.84597 0.50243-0.13264 0.71632-0.61829
  -6   4   3 933.083 16.7492   1 0.49423-0.77439 0.48317-0.11338 0.77886-0.71449
  -6   4   2 190.706 8.23635   1 0.38728-0.67165 0.45300-0.08321 0.84516-0.81446
  -6   4   1 812.001 15.4831   1 0.24182-0.53042 0.40820-0.03841 0.90364-0.90660
  -6   4   0 23.1185 2.21013   1 0.05888-0.35168 0.34743 0.02236 0.93588-0.97251
  -6   4  -1 44.2147 3.97421   1-0.14498-0.15204 0.27509 0.09469 0.92482-0.99512
  -6   4  -2 43.3636  3.4387   1-0.34178 0.04055 0.20107 0.16871 0.86803-0.97200
  -6   4  -3 134.941 7.28612   1-0.50860 0.20315 0.13499 0.23480 0.78002-0.91766
  -6   4  -4-5.09272 3.98117   1-0.63777 0.32811 0.08139 0.28839 0.68007-0.85137
  -6   4  -5 364.653 11.5957   1-0.73317 0.41930 0.04015 0.32964 0.58175-0.78671
  -6   4  -6 776.106 16.5736   1-0.80252 0.48443 0.00905 0.36073 0.49141-0.73004
  -6   4  -7 235.264 10.0942   1-0.85304 0.53073-0.01435 0.38413 0.41076-0.68306
  -6   4  -8  15.313 2.50697   1-0.89023 0.56371-0.03207 0.40185 0.33936-0.64533
  -6   4  -9 287.397 11.4158   1-0.91796 0.58722-0.04564 0.41541 0.27603-0.61566
  -6   4 -10 6.46595 4.57212   1-0.93887 0.60392-0.05611 0.42588 0.21946-0.59276
  -6   4 -11 244.856  10.774   1-0.95477 0.61561-0.06426 0.43403 0.16848-0.57545
  -6   4 -12 38.3899 3.05709   1-0.96692 0.62354-0.07062 0.44039 0.12210-0.56274
  -6   4 -13  161.47 9.69036   1-0.97618 0.62859-0.07559 0.44536 0.07951-0.55382
  -6   4 -14 10.0187 6.56293   1-0.98317 0.63137-0.07945 0.44922 0.04007-0.54804
  -6   4 -15 25.1014 3.04027   1-0.98834 0.63232-0.08241 0.45218 0.00324-0.54488
  -6   4 -16 121.005 8.11105   1-0.99200 0.63177-0.08462 0.45439-0.03139-0.54391
  -6   4 -17 7.05926 7.34174   1-0.99441 0.62996-0.08621 0.45597-0.06417-0.54480
  -6   4 -18 8.99833 6.96203   1-0.99574 0.62707-0.08726 0.45702-0.09537-0.54727
  -6   4 -19 50.2701 4.18065   1-0.99612 0.62324-0.08784 0.45760-0.12522-0.55108
  -6   4 -20 14.5472 6.55755   1-0.99567 0.61858-0.08802 0.45778-0.15391-0.55606
  -6   4 -21 34.0153 3.99494   1-0.99446 0.61315-0.08782 0.45758-0.18159-0.56205
  -6   6  20 28.2951 3.65961   1 0.73406-0.94260 0.59004-0.03535 0.42529 0.21143
  -6   6  19 11.9574 7.07411   1 0.73721-0.94997 0.59249-0.03780 0.41437 0.18868
  -6   6  18 7.48445 6.78772   1 0.73998-0.95695 0.59485-0.04016 0.40400 0.16538
  -6   6  17 27.9833 3.55792   1 0.74236-0.96354 0.59713-0.04244 0.39427 0.14145
  -6   6  16 9.62849 6.80837   1 0.74433-0.96973 0.59933-0.04464 0.38529 0.11676
  -6   6  15 0.51627 5.53646   1 0.74587-0.97549 0.60146-0.04677 0.37718 0.09120
  -6   6  14 18.9431 7.15485   1 0.74696-0.98079 0.60351-0.04883 0.37012 0.06459
  -6   6  13 15.4221 6.17183   1 0.74754-0.98558 0.60550-0.05082 0.36431 0.03673
  -6   6  12 97.9926 7.82681   1 0.74754-0.98980 0.60743-0.05275 0.36002 0.00736
  -6   6  11 8.59923 5.88369   1 0.74688-0.99335 0.60928-0.05460 0.35758-0.02387
  -6   6  10 136.778 10.0386   1 0.74541-0.99610 0.61106-0.05638 0.35745-0.05740
  -6   6   9 10.2731 5.83778   1 0.74292-0.99782 0.61273-0.05806 0.36022-0.09384
  -6   6   8 31.5197 3.06067   1 0.73906-0.99817 0.61426-0.05959 0.36671-0.13400
  -6   6   7 127.159 8.47103   1 0.73331-0.99664 0.61556-0.06088 0.37807-0.17902
  -6   6   6  129.32 9.01374   1 0.72477-0.99232 0.61645-0.06177 0.39590-0.23052
  -6   6   5 35.7698 3.41251   1 0.71190-0.98366 0.61658-0.06191 0.42253-0.29082
  -6   6   4-4.60863 5.15259   1 0.69189-0.96786 0.61527-0.06060 0.46134-0.36330
  -6   6   3-4.16405 4.83301   1 0.65933-0.93952 0.61100-0.05633 0.51714-0.45276
  -6   6   2 127.369 8.49309   1 0.60350-0.88790 0.60046-0.04579 0.59600-0.56529
  -6   6   1 28.2312 2.64409   1 0.50295-0.79156 0.57628-0.02162 0.70203-0.70499
  -6   6   0 130.612  8.1485   1 0.32109-0.61392 0.52411 0.03056 0.82280-0.85942
  -6   6  -1 73.6328 5.74515   1 0.03060-0.32764 0.42863 0.12604 0.89971-0.97000
  -6   6  -2 6.80408 4.44055   1-0.30734 0.00609 0.30483 0.24983 0.85592-0.95988
  -6   6  -3 243.218  10.996   1-0.57423 0.26875 0.19783 0.35684 0.71634-0.85396
  -6   6  -4 144.343 9.46122   1-0.73961 0.42992 0.12624 0.42842 0.56334-0.73463
  -6   6  -5 34.5412 3.01106   1-0.83579 0.52189 0.08184 0.47282 0.43404-0.63900
  -6   6  -6 135.946 9.46607   1-0.89316 0.57504 0.05391 0.50074 0.33120-0.56983
  -6   6  -7 5.51839 5.71095   1-0.92906 0.60673 0.03565 0.51900 0.24902-0.52131
  -6   6  -8 123.519 9.65611   1-0.95258 0.62604 0.02325 0.53141 0.18177-0.48773
  -6   6  -9 6.78942 6.12305   1-0.96854 0.63778 0.01457 0.54009 0.12524-0.46487
  -6   6 -10 -8.4307 5.50213   1-0.97962 0.64465 0.00837 0.54628 0.07649-0.44979
  -6   6 -11  56.042 4.80116   1-0.98737 0.64819 0.00391 0.55074 0.03352-0.44048
  -6   6 -12 9.04165  5.2202   1-0.99276 0.64936 0.00071 0.55394-0.00508-0.43555
  -6   6 -13 100.731  7.9055   1-0.99637 0.64876-0.00154 0.55619-0.04031-0.43398
  -6   6 -14 77.0257 5.81373   1-0.99861 0.64678-0.00305 0.55770-0.07290-0.43507
  -6   6 -15 138.239 9.24514   1-0.99975 0.64371-0.00396 0.55861-0.10337-0.43826
  -6   6 -16 6.41931 6.20346   1-0.99997 0.63971-0.00439 0.55903-0.13213-0.44317
  -6   6 -17    0.00  6.4739   1-0.99939 0.63492-0.00439 0.55904-0.15949-0.44948
  -6   6 -18 36.5522 3.93379   1-0.99812 0.62943-0.00404 0.55868-0.18569-0.45694
  -6   8  14-1.91858 7.43062   1 0.71817-0.95202 0.67508 0.06448 0.25706 0.17766
  -6   8  13    0.00 6.66556   1 0.71985-0.95792 0.67671 0.06285 0.24306 0.15800
  -6   8  12 37.4267 4.31808   1 0.72123-0.96351 0.67827 0.06129 0.22944 0.13794
  -6   8  11-9.46444  7.8475   1 0.72230-0.96879 0.67976 0.05980 0.21630 0.11741
  -6   8  10 11.0206 6.05573   1 0.72307-0.97378 0.68120 0.05836 0.20376 0.09629
  -6   8   9 72.0727 6.40172   1 0.72354-0.97846 0.68259 0.05696 0.19198 0.07441
  -6   8   8 35.9917 3.62447   1 0.72370-0.98283 0.68397 0.05558 0.18117 0.05155
  -6   8   7 1.65705 5.15197   1 0.72353-0.98688 0.68535 0.05420 0.17168 0.02737
  -6   8   6-9.27443 6.00111   1 0.72302-0.99058 0.68677 0.05278 0.16397 0.00141
  -6   8   5 35.1602 3.40049   1 0.72208-0.99386 0.68828 0.05127 0.15882-0.02711
  -6   8   4 5.89247 5.69435   1 0.72061-0.99660 0.68994 0.04961 0.15747-0.05942
  -6   8   3 13.3085 7.50958   1 0.71828-0.99849 0.69185 0.04770 0.16215-0.09776
  -6   8   2 0.52921  5.5251   1 0.71432-0.99874 0.69413 0.04542 0.17717-0.14645
  -6   8   1 2.63235 4.79638   1 0.70627-0.99491 0.69679 0.04276 0.21217-0.21512
  -6   8   0 10.9438 6.05505   1 0.68425-0.97710 0.69863 0.04092 0.29287-0.32949
  -6   8  -1 88.6967 7.07655   1 0.58467-0.88173 0.68462 0.05492 0.50495-0.57524
  -6   8  -2-2.55171 6.27117   1-0.10924-0.19204 0.46883 0.27071 0.85597-0.95992
  -6   8  -3 31.2308 3.17741   1-0.81089 0.50540 0.18020 0.55934 0.45092-0.58854
  -6   8  -4 10.7523 5.79026   1-0.93454 0.62484 0.11617 0.62337 0.21677-0.38805
  -6   8  -5 16.4872 6.45606   1-0.96865 0.65472 0.09593 0.64361 0.10617-0.31113
  -6   8  -6 33.3175 4.10886   1-0.98275 0.66461 0.08693 0.65260 0.03902-0.27764
  -6   8  -7 9.52599 3.16515   1-0.98986 0.66751 0.08224 0.65729-0.00893-0.26336
  -6   8  -8 15.7531 6.14703   1-0.99377 0.66720 0.07964 0.65990-0.04686-0.25910
  -6   8  -9-13.1222  7.2071   1-0.99588 0.66510 0.07822 0.66131-0.07893-0.26069
  -6   8 -10 8.54844 6.90819   1-0.99684 0.66185 0.07757 0.66196-0.10728-0.26601
  -6   8 -11 28.2055  3.6471   1-0.99697 0.65776 0.07745 0.66208-0.13313-0.27382
  -5   9   8 52.4541  4.1753   1 0.70886-0.91921 0.69771 0.13428-0.01340 0.25223
  -5   9   7 31.0283 3.70804   1 0.70546-0.92003 0.69594 0.13605-0.04430 0.24946
  -5   9   6 6.12858 6.65734   1 0.70075-0.91953 0.69341 0.13858-0.07833 0.24982
  -5   9   5 19.5364 2.97331   1 0.69421-0.91721 0.68981 0.14217-0.11665 0.25448
  -5   9   4 12.0167 6.47118   1 0.68497-0.91218 0.68468 0.14730-0.16109 0.26525
  -5   9   3-11.9088 6.78902   1 0.67139-0.90281 0.67714 0.15484-0.21458 0.28507
  -5   9   2 37.9303 3.75145   1 0.65014-0.88578 0.66552 0.16646-0.28217 0.31899
  -5   9   1   2.344 5.30645   1 0.61376-0.85361 0.64630 0.18568-0.37290 0.37606
  -5   9   0 4.64969 5.19851   1 0.54322-0.78729 0.61107 0.22090-0.50313 0.47263
  -5   9  -1 1.73805 4.81243   1 0.38513-0.63341 0.53849 0.29348-0.69530 0.63113
  -5   9  -2 24.6141 3.13818   1 0.02215-0.27464 0.38976 0.44221-0.91061 0.81277
  -5   9  -3  25.435 3.08304   1-0.48320 0.22649 0.21020 0.62177-0.90371 0.77220
  -5   9  -4 13.6131 6.61734   1-0.77335 0.51242 0.12535 0.70662-0.71340 0.54822
  -5   9  -5  11.464 6.95841   1-0.88343 0.61829 0.10171 0.73026-0.56440 0.36556
  -5   9  -6  6.1751  7.0407   1-0.92734 0.65798 0.09647 0.73550-0.47484 0.24234
  -5   9  -7 15.7998 6.22441   1-0.94722 0.67366 0.09651 0.73546-0.42190 0.15572
  -5   7  18 15.5734 7.50114   1 0.75110-0.91929 0.62641 0.02071 0.30061 0.27488
  -5   7  17 6.62718 6.89559   1 0.75395-0.92635 0.62827 0.01885 0.28454 0.25729
  -5   7  16 7.58021  5.7428   1 0.75648-0.93309 0.63003 0.01709 0.26855 0.23961
  -5   7  15 5.64887 6.29031   1 0.75870-0.93953 0.63168 0.01544 0.25266 0.22183
  -5   7  14 15.3397 6.38896   1 0.76061-0.94566 0.63323 0.01389 0.23688 0.20394
  -5   7  13 12.7685 6.24983   1 0.76223-0.95149 0.63468 0.01244 0.22124 0.18592
  -5   7  12-0.51741 6.18728   1 0.76355-0.95702 0.63604 0.01107 0.20576 0.16773
  -5   7  11 149.185 11.4709   1 0.76458-0.96227 0.63732 0.00979 0.19049 0.14933
  -5   7  10 34.1031 3.62194   1 0.76533-0.96723 0.63852 0.00859 0.17548 0.13068
  -5   7   9-1.92309 5.17808   1 0.76580-0.97192 0.63965 0.00746 0.16080 0.11169
  -5   7   8 73.2363 5.49749   1 0.76600-0.97633 0.64072 0.00639 0.14655 0.09228
  -5   7   7-1.84947 5.23109   1 0.76593-0.98048 0.64175 0.00536 0.13287 0.07228
  -5   7   6 41.1485 3.29319   1 0.76560-0.98436 0.64276 0.00435 0.12000 0.05149
  -5   7   5 33.9677 3.58818   1 0.76503-0.98800 0.64379 0.00332 0.10829 0.02953
  -5   7   4 25.5663 2.89311   1 0.76420-0.99139 0.64488 0.00222 0.09834 0.00582
  -5   7   3 29.2927 2.75535   1 0.76312-0.99452 0.64616 0.00095 0.09125-0.02076
  -5   7   2-3.51093   4.887   1 0.76172-0.99733 0.64779-0.00069 0.08928-0.05246
  -5   7   1 51.6882 4.09792   1 0.75970-0.99953 0.65018-0.00308 0.09795-0.09480
  -5   7   0 75.2309 6.38848   1 0.75510-0.99915 0.65426-0.00716 0.13482-0.16533
  -5   7  -1  55.375  3.9069   1 0.72174-0.97000 0.65965-0.01256 0.29809-0.36227
  -5   7  -2 33.6813 2.88833   1-0.63612 0.38365 0.20491 0.44219 0.65843-0.75628
  -5   7  -3 11.9785 5.59422   1-0.96325 0.70656 0.04131 0.60578 0.14278-0.27430
  -5   7  -4 98.1408 7.13957   1-0.98684 0.72594 0.02512 0.62198 0.03494-0.20013
  -5   7  -5 9.22442 5.79746   1-0.99402 0.72890 0.01995 0.62714-0.01792-0.18093
  -5   7  -6 127.933  9.3123   1-0.99729 0.72796 0.01775 0.62935-0.05398-0.17853
  -5   7  -7-3.84512 5.35219   1-0.99895 0.72541 0.01680 0.63029-0.08277-0.18341
  -5   7  -8 19.1852 7.17946   1-0.99971 0.72195 0.01653 0.63056-0.10776-0.19209
  -5   7  -9 1.51267 5.85855   1-0.99985 0.71787 0.01669 0.63040-0.13052-0.20300
  -5   7 -10 23.5884 3.11527   1-0.99949 0.71330 0.01716 0.62992-0.15185-0.21533
  -5   7 -11 11.7169 5.93065   1-0.99871 0.70831 0.01788 0.62921-0.17223-0.22863
  -5   7 -12 36.4543 3.63111   1-0.99754 0.70292 0.01880 0.62829-0.19192-0.24260
  -5   7 -13 8.48893 5.79904   1-0.99600 0.69717 0.01989 0.62719-0.21111-0.25708
  -5   7 -14 20.2596 3.35152   1-0.99411 0.69106 0.02115 0.62593-0.22992-0.27193
  -5   7 -15 21.7466 7.82967   1-0.99187 0.68461 0.02257 0.62451-0.24844-0.28708
  -5   7 -16 10.6914  3.3812   1-0.98928 0.67781 0.02413 0.62295-0.26674-0.30245
  -5   5  22 -1.2034 6.19483   1 0.76588-0.91719 0.54274-0.08049 0.43781 0.27234
  -5   5  21 40.1629 4.07415   1 0.76981-0.92533 0.54532-0.08307 0.42532 0.25117
  -5   5  20 8.81564 6.56565   1 0.77339-0.93313 0.54781-0.08556 0.41319 0.22963
  -5   5  19 28.0026 3.42998   1 0.77661-0.94057 0.55021-0.08797 0.40148 0.20767
  -5   5  18 16.1475 6.57931   1 0.77948-0.94765 0.55253-0.09028 0.39027 0.18522
  -5   5  17 33.7123 3.18132   1 0.78199-0.95437 0.55477-0.09252 0.37962 0.16219
  -5   5  16 0.92555  5.1115   1 0.78413-0.96072 0.55694-0.09469 0.36965 0.13850
  -5   5  15 7.54148 6.13091   1 0.78588-0.96669 0.55904-0.09680 0.36046 0.11403
  -5   5  14 154.461 10.0784   1 0.78723-0.97225 0.56108-0.09884 0.35221 0.08861
  -5   5  13 141.723 9.74242   1 0.78814-0.97738 0.56307-0.10083 0.34510 0.06205
  -5   5  12 17.8845 2.72131   1 0.78856-0.98202 0.56501-0.10278 0.33936 0.03412
  -5   5  11 256.224 11.1852   1 0.78843-0.98610 0.56691-0.10468 0.33534 0.00448
  -5   5  10  11.664 4.40427   1 0.78764-0.98952 0.56877-0.10654 0.33345-0.02730
  -5   5   9  164.52 9.64148   1 0.78601-0.99211 0.57058-0.10835 0.33428-0.06180
  -5   5   8 1.36406 4.47236   1 0.78329-0.99360 0.57232-0.11009 0.33865-0.09984
  -5   5   7 12.9029 5.15737   1 0.77903-0.99356 0.57394-0.11171 0.34773-0.14258
  -5   5   6 18.4613 2.26505   1 0.77249-0.99123 0.57533-0.11311 0.36321-0.19173
  -5   5   5 185.762 9.09352   1 0.76230-0.98525 0.57624-0.11401 0.38767-0.24986
  -5   5   4 19.5215 2.30867   1 0.74583-0.97300 0.57608-0.11385 0.42508-0.32093
  -5   5   3  217.28 9.21688   1 0.71771-0.94909 0.57348-0.11125 0.48163-0.41115
  -5   5   2 237.412 9.76171   1 0.66600-0.90160 0.56499-0.10276 0.56654-0.52973
  -5   5   1 126.423 7.84509   1 0.56324-0.80305 0.54159-0.07937 0.68962-0.68647
  -5   5   0 17.2736  2.0942   1 0.35322-0.59724 0.48196-0.01974 0.83975-0.87027
  -5   5  -1  115.03 7.35489   1-0.01058-0.23766 0.36069 0.10153 0.92399-0.98818
  -5   5  -2 41.4342 2.91066   1-0.40633 0.15388 0.21146 0.25076 0.83109-0.92894
  -5   5  -3 478.853 13.3567   1-0.66757 0.41090 0.10247 0.35974 0.64812-0.77964
  -5   5  -4 6.58188 4.82508   1-0.80648 0.54560 0.03945 0.42277 0.48436-0.64955
  -5   5  -5 61.6068  4.6105   1-0.88069 0.61560 0.00342 0.45880 0.35971-0.55856
  -5   5  -6 101.053 7.20781   1-0.92319 0.65388-0.01836 0.48057 0.26531-0.49784
  -5   5  -7 121.393 7.93942   1-0.94929 0.67576-0.03230 0.49452 0.19145-0.45764
  -5   5  -8-1.80076 4.92501   1-0.96621 0.68847-0.04166 0.50387 0.13142-0.43127
  -5   5  -9 36.9557  2.8905   1-0.97759 0.69564-0.04813 0.51033 0.08092-0.41445
  -5   5 -10-3.50664 4.91301   1-0.98540 0.69924-0.05268 0.51489 0.03721-0.40440
  -5   5 -11 10.5532 5.65338   1-0.99077 0.70039-0.05589 0.51809-0.00156-0.39930
  -5   5 -12-5.92657 5.14999   1-0.99437 0.69977-0.05811 0.52032-0.03661-0.39792
  -5   5 -13 79.2579 6.48875   1-0.99662 0.69781-0.05959 0.52180-0.06882-0.39938
  -5   5 -14-1.38492 6.54486   1-0.99782 0.69479-0.06048 0.52268-0.09880-0.40306
  -5   5 -15 234.787 12.7281   1-0.99814 0.69090-0.06089 0.52309-0.12701-0.40852
  -5   5 -16-11.0824 6.56807   1-0.99771 0.68626-0.06090 0.52310-0.15380-0.41540
  -5   5 -17 -3.1592 6.18538   1-0.99664 0.68097-0.06056 0.52276-0.17941-0.42345
  -5   5 -18-3.85303 5.85119   1-0.99497 0.67509-0.05992 0.52212-0.20405-0.43248
  -5   5 -19 15.5381 7.25661   1-0.99277 0.66868-0.05902 0.52121-0.22788-0.44231
  -5   5 -20  0.6016 6.45141   1-0.99006 0.66175-0.05786 0.52006-0.25103-0.45283
  -5   5 -21 3.14232 7.19312   1-0.98687 0.65435-0.05648 0.51868-0.27359-0.46394
  -5   3  25 15.2472 6.18969   1 0.76794-0.90658 0.45395-0.17658 0.54439 0.26676
  -5   3  24 17.9833 7.40633   1 0.77239-0.91525 0.45695-0.17957 0.53429 0.24319
  -5   3  23 18.1936 6.54654   1 0.77642-0.92349 0.45983-0.18246 0.52469 0.21913
  -5   3  22 97.1355 7.07885   1 0.78001-0.93130 0.46261-0.18524 0.51564 0.19451
  -5   3  21 35.3473 3.55195   1 0.78317-0.93867 0.46529-0.18792 0.50721 0.16927
  -5   3  20 9.43208 6.03948   1 0.78585-0.94557 0.46787-0.19050 0.49950 0.14331
  -5   3  19-4.02449 6.04915   1 0.78805-0.95198 0.47034-0.19297 0.49261 0.11653
  -5   3  18 55.7039 5.05226   1 0.78973-0.95788 0.47272-0.19535 0.48666 0.08882
  -5   3  17 15.2398 5.41041   1 0.79085-0.96321 0.47499-0.19762 0.48180 0.06001
  -5   3  16 170.411 10.0056   1 0.79133-0.96791 0.47715-0.19979 0.47821 0.02993
  -5   3  15 82.3596 6.07573   1 0.79111-0.97189 0.47920-0.20183 0.47611-0.00163
  -5   3  14  297.63 11.4415   1 0.79005-0.97505 0.48110-0.20374 0.47576-0.03495
  -5   3  13 17.4979 2.39124   1 0.78802-0.97723 0.48285-0.20549 0.47750-0.07035
  -5   3  12 395.482 11.9971   1 0.78478-0.97821 0.48439-0.20703 0.48175-0.10827
  -5   3  11 10.6274 4.72834   1 0.78002-0.97766 0.48567-0.20831 0.48903-0.14922
  -5   3  10 16.9767 2.07092   1 0.77330-0.97516 0.48658-0.20922 0.50002-0.19388
  -5   3   9 10.4197 2.03381   1 0.76397-0.97004 0.48697-0.20961 0.51556-0.24309
  -5   3   8  367.31 10.5652   1 0.75104-0.96132 0.48658-0.20922 0.53674-0.29793
  -5   3   7 79.4996 5.54979   1 0.73300-0.94750 0.48499-0.20764 0.56490-0.35976
  -5   3   6 31.9732  2.3257   1 0.70754-0.92625 0.48152-0.20417 0.60168-0.43020
  -5   3   5 30.8468 2.47032   1 0.67097-0.89390 0.47500-0.19765 0.64883-0.51102
  -5   3   4 344.527 9.23034   1 0.61756-0.84470 0.46349-0.18614 0.70773-0.60360
  -5   3   3   23.12 1.82753   1 0.53864-0.77000 0.44381-0.16646 0.77795-0.70748
  -5   3   2 1668.43  18.821   1 0.42278-0.65835 0.41133-0.13398 0.85407-0.81727
  -5   3   1 101.194 5.32236   1 0.25967-0.49946 0.36095-0.08361 0.92117-0.91803
  -5   3   0  763.89 12.8935   1 0.05119-0.29519 0.29104-0.01369 0.95425-0.98478
  -5   3  -1 3.38836 3.00299   1-0.17759-0.07063 0.20866 0.06868 0.93195-0.99615
  -5   3  -2 5.51433 3.10409   1-0.38849 0.13606 0.12784 0.14950 0.85675-0.95461
  -5   3  -3 351.317 9.27532   1-0.55676 0.30011 0.05971 0.21763 0.75232-0.88385
  -5   3  -4 66.7053 5.32583   1-0.67987 0.41901 0.00738 0.26996 0.64243-0.80762
  -5   3  -5  932.58 15.3616   1-0.76684 0.50177-0.03120 0.30854 0.54003-0.73890
  -5   3  -6 50.0132 4.10811   1-0.82811 0.55882-0.05941 0.33674 0.44935-0.68188
  -5   3  -7    0.00 3.65924   1-0.87180 0.59830-0.08019 0.35752 0.37030-0.63650
  -5   3  -8 2.13379 3.65714   1-0.90349 0.62577-0.09570 0.37304 0.30137-0.60124
  -5   3  -9-4.23382 4.00164   1-0.92687 0.64494-0.10744 0.38477 0.24078-0.57431
  -5   3 -10 170.095 8.62781   1-0.94436 0.65821-0.11642 0.39376 0.18694-0.55414
  -5   3 -11 38.8208 3.04326   1-0.95756 0.66720-0.12336 0.40069 0.13854-0.53940
  -5   3 -12 84.5701 5.74774   1-0.96755 0.67298-0.12872 0.40605 0.09453-0.52907
  -5   3 -13 117.929 8.40572   1-0.97508 0.67629-0.13287 0.41019 0.05411-0.52231
  -5   3 -14  53.876 4.04447   1-0.98067 0.67767-0.13604 0.41336 0.01663-0.51850
  -5   3 -15 129.241 9.30058   1-0.98470 0.67748-0.13842 0.41574-0.01842-0.51711
  -5   3 -16 82.9814 6.23093   1-0.98744 0.67601-0.14015 0.41747-0.05144-0.51776
  -5   3 -17 18.5681 2.83514   1-0.98908 0.67344-0.14132 0.41864-0.08276-0.52011
  -5   3 -18  64.725 4.69022   1-0.98978 0.66992-0.14202 0.41934-0.11263-0.52391
  -5   3 -19  36.276 3.44829   1-0.98965 0.66558-0.14231 0.41963-0.14126-0.52894
  -5   3 -20 40.4394  3.5469   1-0.98878 0.66049-0.14223 0.41954-0.16883-0.53504
  -5   3 -21-1.64786  5.1234   1-0.98722 0.65472-0.14181 0.41913-0.19549-0.54205
  -5   3 -22   44.97 3.68824   1-0.98504 0.64832-0.14110 0.41841-0.22134-0.54986
  -5   3 -23 8.51369 6.37803   1-0.98226 0.64133-0.14011 0.41742-0.24650-0.55837
  -5   1  26 7.24384   6.776   1 0.76575-0.90016 0.36549-0.27298 0.62085 0.22396
  -5   1  25 -6.2973 6.13918   1 0.76977-0.90839 0.36856-0.27606 0.61339 0.19775
  -5   1  24 37.5984 3.45502   1 0.77326-0.91609 0.37151-0.27901 0.60657 0.17091
  -5   1  23  58.703 4.89179   1 0.77620-0.92325 0.37433-0.28183 0.60046 0.14335
  -5   1  22 10.1846  4.8255   1 0.77857-0.92983 0.37701-0.28452 0.59515 0.11499
  -5   1  21 50.5659 3.60685   1 0.78032-0.93580 0.37956-0.28706 0.59075 0.08572
  -5   1  20 124.781 7.97816   1 0.78140-0.94109 0.38195-0.28946 0.58737 0.05544
  -5   1  19 135.205 8.97846   1 0.78174-0.94565 0.38419-0.29170 0.58514 0.02400
  -5   1  18-4.19972 4.96331   1 0.78126-0.94938 0.38625-0.29376 0.58424-0.00876
  -5   1  17 235.238 10.5892   1 0.77984-0.95218 0.38812-0.29563 0.58484-0.04303
  -5   1  16 134.755 8.22453   1 0.77734-0.95389 0.38975-0.29726 0.58717-0.07903
  -5   1  15 259.671 10.2641   1 0.77357-0.95433 0.39111-0.29862 0.59149-0.11702
  -5   1  14 255.477 9.83624   1 0.76827-0.95325 0.39213-0.29964 0.59810-0.15730
  -5   1  13 258.282 9.79529   1 0.76111-0.95031 0.39272-0.30024 0.60738-0.20025
  -5   1  12 6.62906 3.71233   1 0.75165-0.94505 0.39277-0.30028 0.61975-0.24628
  -5   1  11 277.544 9.17781   1 0.73927-0.93689 0.39209-0.29961 0.63568-0.29588
  -5   1  10 414.539 10.4828   1 0.72316-0.92500 0.39045-0.29797 0.65573-0.34959
  -5   1   9 5.09098 3.60275   1 0.70220-0.90825 0.38749-0.29501 0.68047-0.40800
  -5   1   8 3.58912 3.00465   1 0.67485-0.88512 0.38271-0.29023 0.71044-0.47164
  -5   1   7  13.901 1.63902   1 0.63905-0.85353 0.37540-0.28292 0.74603-0.54090
  -5   1   6 276.824  7.3921   1 0.59205-0.81074 0.36455-0.27208 0.78718-0.61571
  -5   1   5 766.015 11.5135   1 0.53039-0.75330 0.34884-0.25637 0.83296-0.69516
  -5   1   4 1.74344  2.8247   1 0.45017-0.67729 0.32663-0.23415 0.88087-0.77674
  -5   1   3 937.431 12.0435   1 0.34784-0.57918 0.29617-0.20370 0.92609-0.85563
  -5   1   2 1278.41 13.7136   1 0.22201-0.45756 0.25629-0.16382 0.96116-0.92436
  -5   1   1 1011.76 12.1937   1 0.07576-0.31553 0.20727-0.11481 0.97717-0.97403
  -5   1   0 89.6219 4.57007   1-0.08205-0.16193 0.15165-0.05919 0.96701-0.99755
  -5   1  -1 1858.30 16.6831   1-0.23868-0.00951 0.09389-0.00142 0.92908-0.99328
  -5   1  -2 14.7626 1.40024   1-0.38216 0.12975 0.03874 0.05372 0.86819-0.96606
  -5   1  -3 509.578 9.54412   1-0.50523 0.24861-0.01037 0.10283 0.79289-0.92443
  -5   1  -4 68.2303 4.61537   1-0.60604 0.34520-0.05198 0.14444 0.71162-0.87683
  -5   1  -5 1308.10 15.6399   1-0.68636 0.42131-0.08619 0.17865 0.63052-0.82940
  -5   1  -6  5.3964 3.11932   1-0.74954 0.48027-0.11386 0.20632 0.55312-0.78566
  -5   1  -7 31.7306 2.60385   1-0.79904 0.52556-0.13610 0.22856 0.48101-0.74721
  -5   1  -8 24.5561 1.86617   1-0.83792 0.56022-0.15397 0.24643 0.41458-0.71445
  -5   1  -9 677.734 13.6661   1-0.86858 0.58667-0.16838 0.26083 0.35362-0.68716
  -5   1 -10 24.6312  2.0239   1-0.89289 0.60677-0.18002 0.27248 0.29764-0.66485
  -5   1 -11 294.767 9.80833   1-0.91225 0.62191-0.18947 0.28192 0.24606-0.64694
  -5   1 -12 51.6162 3.62775   1-0.92770 0.63315-0.19715 0.28961 0.19832-0.63286
  -5   1 -13 17.1201 2.06609   1-0.94003 0.64126-0.20340 0.29585 0.15390-0.62211
  -5   1 -14 34.0387 3.43086   1-0.94982 0.64684-0.20847 0.30092 0.11234-0.61421
  -5   1 -15 114.902 8.49242   1-0.95754 0.65034-0.21256 0.30501 0.07325-0.60879
  -5   1 -16 52.8825  3.5964   1-0.96351 0.65210-0.21582 0.30827 0.03629-0.60550
  -5   1 -17 79.7429 6.34372   1-0.96801 0.65239-0.21838 0.31082 0.00119-0.60406
  -5   1 -18-2.56124 5.01464   1-0.97124 0.65140-0.22033 0.31277-0.03231-0.60424
  -5   1 -19 189.082 11.4621   1-0.97336 0.64930-0.22174 0.31419-0.06439-0.60582
  -5   1 -20 70.3531  5.2642   1-0.97449 0.64622-0.22269 0.31513-0.09524-0.60863
  -5   1 -21 37.7574 3.47697   1-0.97474 0.64226-0.22322 0.31566-0.12501-0.61253
  -5   1 -22 4.84182 5.81914   1-0.97418 0.63748-0.22337 0.31580-0.15382-0.61739
  -5   1 -23 24.5003 3.39342   1-0.97288 0.63197-0.22317 0.31560-0.18178-0.62310
  -5   1 -24-0.59964 6.02634   1-0.97088 0.62576-0.22264 0.31508-0.20899-0.62956
  -5  -1  26 12.1003 6.34546   1 0.75470-0.88909 0.27503-0.36741 0.68539 0.15941
  -5  -1  25 5.73866 5.73866   1 0.75752-0.89612 0.27795-0.37033 0.68083 0.13030
  -5  -1  24 31.8711 3.51139   1 0.75967-0.90248 0.28069-0.37307 0.67706 0.10040
  -5  -1  23 55.9934 4.71747   1 0.76109-0.90812 0.28326-0.37564 0.67418 0.06962
  -5  -1  22-6.30783 6.27039   1 0.76172-0.91297 0.28563-0.37801 0.67229 0.03784
  -5  -1  21 56.4021 4.47062   1 0.76150-0.91695 0.28780-0.38018 0.67149 0.00497
  -5  -1  20 122.974  9.1837   1 0.76032-0.91999 0.28973-0.38212 0.67193-0.02913
  -5  -1  19 120.147 8.74339   1 0.75807-0.92195 0.29141-0.38379 0.67373-0.06460
  -5  -1  18-3.04924 5.17023   1 0.75459-0.92269 0.29278-0.38517 0.67706-0.10160
  -5  -1  17 196.223 10.1911   1 0.74972-0.92203 0.29381-0.38619 0.68212-0.14032
  -5  -1  16 135.552 8.50024   1 0.74320-0.91973 0.29442-0.38681 0.68909-0.18096
  -5  -1  15 217.441 9.89861   1 0.73474-0.91548 0.29453-0.38692 0.69821-0.22375
  -5  -1  14 261.897 9.96726   1 0.72397-0.90893 0.29402-0.38642 0.70972-0.26893
  -5  -1  13 251.076  9.6845   1 0.71041-0.89958 0.29276-0.38515 0.72388-0.31675
  -5  -1  12    0.00 3.65498   1 0.69345-0.88684 0.29053-0.38293 0.74093-0.36746
  -5  -1  11 280.579 9.08284   1 0.67233-0.86993 0.28709-0.37949 0.76109-0.42129
  -5  -1  10 395.036 10.1965   1 0.64608-0.84789 0.28210-0.37449 0.78451-0.47838
  -5  -1   9 6.05008 3.23929   1 0.61351-0.81954 0.27512-0.36752 0.81118-0.53872
  -5  -1   8 0.75038 2.96616   1 0.57318-0.78342 0.26562-0.35802 0.84083-0.60204
  -5  -1   7 5.76811 3.07254   1 0.52344-0.73790 0.25294-0.34534 0.87277-0.66765
  -5  -1   6 271.759 7.27163   1 0.46254-0.68122 0.23631-0.32871 0.90570-0.73424
  -5  -1   5  726.71  11.242   1 0.38891-0.61179 0.21498-0.30738 0.93748-0.79969
  -5  -1   4-0.57905 2.61372   1 0.30156-0.52866 0.18831-0.28071 0.96507-0.86094
  -5  -1   3 916.957 11.8319   1 0.20077-0.43209 0.15604-0.24844 0.98466-0.91420
  -5  -1   2 1188.29 13.2135   1 0.08860-0.32413 0.11855-0.21096 0.99230-0.95551
  -5  -1   1 966.455   11.98   1-0.03087-0.20887 0.07703-0.16944 0.98485-0.98173
  -5  -1   0 95.8413 4.54647   1-0.15212-0.09184 0.03334-0.12575 0.96099-0.99153
  -5  -1  -1 1742.33 16.2893   1-0.26931 0.02114-0.01030-0.08211 0.92171-0.98592
  -5  -1  -2 15.2882 1.32118   1-0.37764 0.12525-0.05190-0.04051 0.86995-0.96782
  -5  -1  -3 506.936 9.35253   1-0.47410 0.21750-0.09001-0.00240 0.80961-0.94115
  -5  -1  -4 65.8908 4.35913   1-0.55757 0.29676-0.12387 0.03145 0.74457-0.90978
  -5  -1  -5 1284.44 15.6018   1-0.62836 0.36333-0.15328 0.06087 0.67799-0.87687
  -5  -1  -6 7.06038 1.42491   1-0.68763 0.41838-0.17847 0.08605 0.61215-0.84469
  -5  -1  -7 32.3887 2.60247   1-0.73689 0.46343-0.19984 0.10742 0.54845-0.81466
  -5  -1  -8 23.1269 2.09125   1-0.77768 0.50001-0.21789 0.12547 0.48766-0.78754
  -5  -1  -9 671.014 13.2482   1-0.81144 0.52955-0.23309 0.14067 0.43010-0.76365
  -5  -1 -10 24.2738 2.44068   1-0.83937 0.55327-0.24589 0.15347 0.37581-0.74302
  -5  -1 -11 277.117  9.8325   1-0.86250 0.57219-0.25667 0.16424 0.32466-0.72554
  -5  -1 -12 62.3298 4.50998   1-0.88166 0.58713-0.26573 0.17331 0.27644-0.71098
  -5  -1 -13  9.8671 4.55269   1-0.89751 0.59876-0.27335 0.18093 0.23089-0.69911
  -5  -1 -14 28.1344 2.64919   1-0.91058 0.60762-0.27975 0.18732 0.18778-0.68966
  -5  -1 -15 117.094 7.88644   1-0.92131 0.61414-0.28510 0.19267 0.14684-0.68239
  -5  -1 -16 50.7257 4.02486   1-0.93005 0.61866-0.28955 0.19712 0.10786-0.67708
  -5  -1 -17 75.0627 6.23614   1-0.93706 0.62146-0.29321 0.20078 0.07062-0.67350
  -5  -1 -18 0.42615 5.13154   1-0.94257 0.62276-0.29618 0.20375 0.03494-0.67149
  -5  -1 -19 195.116 10.7987   1-0.94677 0.62273-0.29856 0.20612 0.00066-0.67087
  -5  -1 -20 68.9308 5.72911   1-0.94979 0.62154-0.30039 0.20795-0.03238-0.67150
  -5  -1 -21 40.9432 3.48606   1-0.95175 0.61929-0.30173 0.20930-0.06431-0.67325
  -5  -1 -22 3.22941  5.5935   1-0.95276 0.61609-0.30264 0.21020-0.09523-0.67599
  -5  -1 -23 26.9119 3.17883   1-0.95289 0.61200-0.30315 0.21071-0.12525-0.67964
  -5  -1 -24 5.39909 6.81353   1-0.95220 0.60710-0.30329 0.21085-0.15446-0.68409
  -4   0  27-0.62501 5.48442   1 0.78951-0.87090 0.31640-0.31634 0.62054 0.26404
  -4   0  26 3.55541 5.98464   1 0.79422-0.87982 0.31964-0.31958 0.61209 0.23883
  -4   0  25-3.92738 6.42156   1 0.79843-0.88824 0.32275-0.32269 0.60418 0.21306
  -4   0  24 163.404 11.2041   1 0.80214-0.89617 0.32573-0.32568 0.59690 0.18668
  -4   0  23 9.51993 5.77838   1 0.80532-0.90357 0.32859-0.32854 0.59032 0.15959
  -4   0  22 440.454 16.0542   1 0.80796-0.91042 0.33133-0.33127 0.58453 0.13172
  -4   0  21 0.88981  4.9141   1 0.81000-0.91668 0.33393-0.33388 0.57962 0.10296
  -4   0  20 11.7099 6.20304   1 0.81141-0.92230 0.33640-0.33635 0.57572 0.07319
  -4   0  19 10.5984 4.45834   1 0.81212-0.92723 0.33872-0.33867 0.57297 0.04227
  -4   0  18 12.8334 2.42896   1 0.81206-0.93138 0.34088-0.34084 0.57154 0.01004
  -4   0  17 3.78507  4.3661   1 0.81111-0.93464 0.34287-0.34282 0.57162-0.02371
  -4   0  16 421.662 12.8015   1 0.80914-0.93688 0.34464-0.34460 0.57343-0.05919
  -4   0  15 -7.4704 4.25748   1 0.80595-0.93791 0.34617-0.34613 0.57727-0.09670
  -4   0  14  212.73 8.69583   1 0.80132-0.93750 0.34739-0.34735 0.58346-0.13656
  -4   0  13 2.05422 3.57651   1 0.79491-0.93530 0.34822-0.34818 0.59240-0.17916
  -4   0  12  375.24 10.3352   1 0.78627-0.93087 0.34855-0.34851 0.60456-0.22499
  -4   0  11-0.87133 3.43043   1 0.77478-0.92360 0.34819-0.34816 0.62049-0.27459
  -4   0  10 3888.85 29.1039   1 0.75961-0.91265 0.34692-0.34688 0.64084-0.32860
  -4   0   9  4.5536 3.16008   1 0.73957-0.89682 0.34436-0.34432 0.66631-0.38774
  -4   0   8 311.742 7.91334   1 0.71300-0.87446 0.33998-0.33995 0.69763-0.45272
  -4   0   7 0.75362 2.41628   1 0.67758-0.84325 0.33301-0.33297 0.73538-0.52414
  -4   0   6 1241.66 13.6897   1 0.63016-0.80005 0.32231-0.32228 0.77972-0.60215
  -4   0   5-2.37708 2.56092   1 0.56661-0.74071 0.30632-0.30629 0.82983-0.68593
  -4   0   4 3786.80 21.5238   1 0.48206-0.66038 0.28302-0.28299 0.88298-0.77275
  -4   0   3 1.17125 2.35939   1 0.37195-0.55449 0.25024-0.25022 0.93341-0.85684
  -4   0   2 792.631 9.44788   1 0.23450-0.42125 0.20647-0.20645 0.97182-0.92892
  -4   0   1 5.54289 2.56968   1 0.07399-0.26495 0.15223-0.15221 0.98709-0.97785
  -4   0   0 1421.96 12.3693   1-0.09759-0.09759 0.09110-0.09107 0.97104-0.99548
  -4   0  -1 4.26482 2.54584   1-0.26400 0.06461 0.02890-0.02888 0.92346-0.98156
  -4   0  -2 37.2068 2.60795   1-0.41164 0.20803-0.02870 0.02872 0.85220-0.94397
  -4   0  -3-1.19712 2.37018   1-0.53399 0.32617-0.07834 0.07836 0.76838-0.89381
  -4   0  -4 3145.25 20.9035   1-0.63110 0.41906-0.11915 0.11917 0.68145-0.84055
  -4   0  -5 4.29939 2.55564   1-0.70647 0.49022-0.15184 0.15186 0.59736-0.79013
  -4   0  -6 1949.19   18.17   1-0.76454 0.54407-0.17776 0.17777 0.51897-0.74541
  -4   0  -7-2.07568 2.90472   1-0.80933 0.58465-0.19827 0.19828 0.44718-0.70728
  -4   0  -8 2431.06 22.3108   1-0.84408 0.61519-0.21455 0.21456 0.38185-0.67561
  -4   0  -9-3.10709 3.64118   1-0.87123 0.63813-0.22754 0.22756 0.32240-0.64983
  -4   0 -10 4331.60 32.6137   1-0.89260 0.65528-0.23797 0.23798 0.26812-0.62922
  -4   0 -11-1.95979 3.87337   1-0.90949 0.66796-0.24637 0.24638 0.21829-0.61306
  -4   0 -12 310.616 10.2562   1-0.92288 0.67713-0.25315 0.25315 0.17227-0.60070
  -4   0 -13-2.29176 3.75701   1-0.93349 0.68353-0.25862 0.25863 0.12949-0.59160
  -4   0 -14 15.7599 2.16467   1-0.94184 0.68766-0.26302 0.26303 0.08949-0.58526
  -4   0 -15  0.9931 4.17419   1-0.94833 0.68994-0.26653 0.26654 0.05186-0.58130
  -4   0 -16 16.4693 2.26611   1-0.95328 0.69067-0.26930 0.26930 0.01627-0.57937
  -4   0 -17-5.30803 5.30803   1-0.95690 0.69008-0.27142 0.27142-0.01757-0.57921
  -4   0 -18 715.889 18.9339   1-0.95938 0.68834-0.27299 0.27299-0.04988-0.58056
  -4   0 -19 2.58531 4.95048   1-0.96086 0.68561-0.27407 0.27407-0.08087-0.58323
  -4   0 -20 279.811 13.0738   1-0.96144 0.68198-0.27473 0.27473-0.11071-0.58707
  -4   0 -21-11.1792 5.97271   1-0.96122 0.67754-0.27500 0.27499-0.13952-0.59192
  -4   0 -22 117.124  8.0625   1-0.96026 0.67236-0.27492 0.27491-0.16745-0.59766
  -4   0 -23-2.18158 5.56197   1-0.95861 0.66650-0.27452 0.27451-0.19458-0.60419
  -4   0 -24 49.3328 3.75553   1-0.95632 0.66000-0.27382 0.27381-0.22101-0.61143
  -4   0 -25 0.60861 5.99419   1-0.95341 0.65288-0.27284 0.27283-0.24681-0.61929
  -4   2  26-4.27324 7.88892   1 0.79519-0.88082 0.40631-0.22138 0.54602 0.30490
  -4   2  25  36.294 3.73014   1 0.80016-0.89000 0.40940-0.22447 0.53497 0.28228
  -4   2  24 30.3715 3.76147   1 0.80473-0.89878 0.41239-0.22745 0.52433 0.25925
  -4   2  23  8.3162 7.27668   1 0.80888-0.90715 0.41526-0.23033 0.51416 0.23576
  -4   2  22 149.461 10.3363   1 0.81263-0.91511 0.41804-0.23311 0.50450 0.21175
  -4   2  21 61.5857  4.1804   1 0.81596-0.92265 0.42072-0.23580 0.49543 0.18715
  -4   2  20-4.82329 5.89915   1 0.81885-0.92976 0.42331-0.23839 0.48705 0.16187
  -4   2  19 174.064  10.533   1 0.82129-0.93641 0.42581-0.24088 0.47943 0.13582
  -4   2  18-1.94681 5.15076   1 0.82325-0.94259 0.42821-0.24329 0.47272 0.10886
  -4   2  17 0.73205 4.68738   1 0.82469-0.94824 0.43053-0.24561 0.46705 0.08086
  -4   2  16 33.5279 2.72493   1 0.82555-0.95332 0.43275-0.24783 0.46260 0.05165
  -4   2  15 23.0625 2.43517   1 0.82578-0.95776 0.43487-0.24995 0.45959 0.02099
  -4   2  14 20.3271 2.29763   1 0.82526-0.96145 0.43688-0.25196 0.45829-0.01137
  -4   2  13 279.267 10.2785   1 0.82385-0.96426 0.43876-0.25385 0.45904-0.04579
  -4   2  12 109.655 6.59511   1 0.82137-0.96599 0.44048-0.25557 0.46227-0.08269
  -4   2  11 30.6257 2.12905   1 0.81752-0.96636 0.44199-0.25708 0.46853-0.12262
  -4   2  10 5.26109 3.49162   1 0.81189-0.96495 0.44321-0.25830 0.47855-0.16630
  -4   2   9 85.7911  5.6684   1 0.80386-0.96113 0.44399-0.25908 0.49325-0.21467
  -4   2   8 106.478 5.77015   1 0.79248-0.95396 0.44411-0.25920 0.51386-0.26894
  -4   2   7 1421.46 16.9768   1 0.77624-0.94193 0.44317-0.25826 0.54197-0.33072
  -4   2   6 228.182 7.07198   1 0.75270-0.92261 0.44047-0.25557 0.57962-0.40204
  -4   2   5 307.238  7.7263   1 0.71787-0.89200 0.43481-0.24990 0.62923-0.48532
  -4   2   4  26.772 1.95104   1 0.66508-0.84342 0.42398-0.23907 0.69313-0.58288
  -4   2   3 376.241 7.93696   1 0.58358-0.76613 0.40415-0.21925 0.77183-0.69526
  -4   2   2 111.796 4.97808   1 0.45796-0.64473 0.36923-0.18433 0.85963-0.81672
  -4   2   1 353.305  7.5313   1 0.27333-0.46431 0.31203-0.12713 0.93697-0.92773
  -4   2   0  112.82 4.70276   1 0.03328-0.22847 0.23062-0.04572 0.96900-0.99343
  -4   2  -1 37.7001 2.70951   1-0.22321 0.02379 0.13665 0.04825 0.92962-0.98772
  -4   2  -2 2154.25 18.5155   1-0.44489 0.24126 0.04981 0.13509 0.83148-0.92324
  -4   2  -3 3.42418 2.71376   1-0.60900 0.40116-0.01835 0.20325 0.71049-0.83591
  -4   2  -4 1966.40 18.7485   1-0.72175 0.50970-0.06764 0.25253 0.59306-0.75215
  -4   2  -5 3.51914 2.77097   1-0.79795 0.58168-0.10244 0.28734 0.48938-0.68214
  -4   2  -6 520.109 10.5852   1-0.85008 0.62959-0.12717 0.31207 0.40061-0.62704
  -4   2  -7 254.726 8.12634   1-0.88656 0.66186-0.14505 0.32994 0.32482-0.58491
  -4   2  -8 1505.13 18.9981   1-0.91269 0.68378-0.15822 0.34311 0.25950-0.55326
  -4   2  -9 237.422 8.62428   1-0.93181 0.69868-0.16809 0.35298 0.20245-0.52988
  -4   2 -10 130.652 7.22333   1-0.94599 0.70865-0.17558 0.36047 0.15189-0.51298
  -4   2 -11 113.696 7.30639   1-0.95661 0.71505-0.18130 0.36619 0.10646-0.50122
  -4   2 -12 30.5551 2.34075   1-0.96456 0.71879-0.18568 0.37057 0.06513-0.49356
  -4   2 -13 34.9296 3.18288   1-0.97046 0.72048-0.18902 0.37390 0.02709-0.48919
  -4   2 -14 469.394 13.7008   1-0.97474 0.72055-0.19152 0.37640-0.00826-0.48750
  -4   2 -15 70.8827 5.12982   1-0.97771 0.71929-0.19334 0.37822-0.04141-0.48802
  -4   2 -16 64.9462  4.8134   1-0.97957 0.71694-0.19459 0.37947-0.07272-0.49038
  -4   2 -17 29.0773 2.86811   1-0.98049 0.71365-0.19537 0.38024-0.10249-0.49428
  -4   2 -18 95.1761 6.81266   1-0.98060 0.70955-0.19572 0.38060-0.13096-0.49948
  -4   2 -19 13.5602 6.16453   1-0.97998 0.70471-0.19571 0.38059-0.15832-0.50578
  -4   2 -20 127.859 9.56544   1-0.97870 0.69921-0.19538 0.38025-0.18473-0.51304
  -4   2 -21  106.43 7.74158   1-0.97681 0.69311-0.19474 0.37962-0.21031-0.52112
  -4   2 -22 8.45395 2.62224   1-0.97435 0.68644-0.19384 0.37871-0.23519-0.52991
  -4   2 -23  30.287 3.28916   1-0.97135 0.67923-0.19269 0.37756-0.25944-0.53933
  -4   2 -24 8.94126 7.22713   1-0.96784 0.67149-0.19129 0.37616-0.28314-0.54929
  -4   2 -25 5.64807 5.64807   1-0.96382 0.66326-0.18967 0.37454-0.30637-0.55974
  -4   4  24 8.49779 5.62895   1 0.79286-0.88693 0.49396-0.12415 0.45325 0.33034
  -4   4  23 4.04863 7.10721   1 0.79751-0.89580 0.49668-0.12688 0.43949 0.31044
  -4   4  22 9.36246 6.15739   1 0.80182-0.90432 0.49931-0.12950 0.42597 0.29029
  -4   4  21 75.4774 5.62575   1 0.80578-0.91250 0.50183-0.13203 0.41272 0.26987
  -4   4  20 5.48557 6.20862   1 0.80941-0.92034 0.50426-0.13446 0.39978 0.24914
  -4   4  19 113.195 7.65408   1 0.81270-0.92784 0.50660-0.13680 0.38721 0.22805
  -4   4  18 43.7461  4.0085   1 0.81565-0.93501 0.50886-0.13906 0.37505 0.20654
  -4   4  17  12.958 2.60587   1 0.81827-0.94185 0.51105-0.14125 0.36337 0.18455
  -4   4  16 42.6753 3.21235   1 0.82056-0.94835 0.51316-0.14337 0.35226 0.16200
  -4   4  15 31.4541 2.79108   1 0.82249-0.95450 0.51522-0.14542 0.34183 0.13876
  -4   4  14  15.761 5.76056   1 0.82407-0.96029 0.51722-0.14742 0.33221 0.11472
  -4   4  13 169.163 9.69735   1 0.82528-0.96571 0.51917-0.14938 0.32356 0.08969
  -4   4  12 80.7901 5.68209   1 0.82608-0.97073 0.52109-0.15130 0.31612 0.06347
  -4   4  11 44.6149 3.38335   1 0.82643-0.97529 0.52298-0.15319 0.31017 0.03575
  -4   4  10 43.9358 4.35236   1 0.82625-0.97933 0.52486-0.15507 0.30612 0.00614
  -4   4   9 559.799 13.8066   1 0.82543-0.98272 0.52674-0.15695 0.30449-0.02590
  -4   4   8 46.7624 4.04304   1 0.82379-0.98530 0.52861-0.15882 0.30607-0.06115
  -4   4   7 165.771 7.96977   1 0.82100-0.98672 0.53047-0.16069 0.31198-0.10073
  -4   4   6 177.059  7.7354   1 0.81649-0.98642 0.53227-0.16248 0.32393-0.14634
  -4   4   5 876.947 15.7526   1 0.80918-0.98332 0.53386-0.16408 0.34459-0.20067
  -4   4   4 38.1746 3.27441   1 0.79685-0.97522 0.53486-0.16508 0.37837-0.26811
  -4   4   3 79.9156 5.51978   1 0.77459-0.95716 0.53418-0.16440 0.43281-0.35622
  -4   4   2 425.287 10.8747   1 0.73008-0.91687 0.52859-0.15881 0.52100-0.47808
  -4   4   1 453.904 10.8254   1 0.62946-0.82046 0.50767-0.13789 0.66240-0.65315
  -4   4   0 112.384 5.89764   1 0.38385-0.57907 0.43903-0.06925 0.85401-0.87843
  -4   4  -1-0.67815 3.25228   1-0.09054-0.10889 0.27774 0.09203 0.93754-0.99563
  -4   4  -2-3.93768 3.85506   1-0.53651 0.33287 0.10289 0.26688 0.76386-0.85561
  -4   4  -3 180.321 7.73129   1-0.76301 0.55515 0.00320 0.36657 0.54578-0.67120
  -4   4  -4 1752.32 21.7833   1-0.86548 0.65341-0.04624 0.41601 0.38652-0.54561
  -4   4  -5 143.972 7.15361   1-0.91663 0.70034-0.07271 0.44248 0.27521-0.46796
  -4   4  -6 5.59659 1.93842   1-0.94520 0.72469-0.08827 0.45804 0.19352-0.41994
  -4   4  -7  249.74 9.45128   1-0.96258 0.73786-0.09811 0.46788 0.13009-0.39017
  -4   4  -8  5.8739 4.39562   1-0.97379 0.74486-0.10463 0.47439 0.07839-0.37214
  -4   4  -9 517.413 13.7459   1-0.98128 0.74813-0.10907 0.47884 0.03457-0.36199
  -4   4 -10 -0.9703 4.44645   1-0.98633 0.74896-0.11212 0.48189-0.00374-0.35735
  -4   4 -11 172.392 8.91225   1-0.98967 0.74809-0.11419 0.48395-0.03806-0.35670
  -4   4 -12 77.7529 6.10873   1-0.99176 0.74597-0.11553 0.48529-0.06940-0.35902
  -4   4 -13  76.213 5.46371   1-0.99286 0.74285-0.11630 0.48606-0.09847-0.36362
  -4   4 -14 300.511 12.6636   1-0.99316 0.73894-0.11662 0.48638-0.12577-0.36998
  -4   4 -15 106.368 7.19407   1-0.99279 0.73435-0.11656 0.48632-0.15166-0.37776
  -4   4 -16 46.8554 3.18496   1-0.99182 0.72917-0.11618 0.48594-0.17642-0.38667
  -4   4 -17 19.4743 2.84784   1-0.99031 0.72345-0.11553 0.48528-0.20024-0.39651
  -4   4 -18 5.82264 4.75417   1-0.98831 0.71723-0.11462 0.48437-0.22330-0.40713
  -4   4 -19 42.0709 3.55537   1-0.98585 0.71056-0.11349 0.48324-0.24571-0.41838
  -4   4 -20-3.75327 5.84905   1-0.98294 0.70344-0.11214 0.48189-0.26757-0.43018
  -4   4 -21 101.716 7.64618   1-0.97961 0.69589-0.11060 0.48035-0.28897-0.44245
  -4   4 -22-10.0439 7.11441   1-0.97585 0.68792-0.10887 0.47862-0.30998-0.45512
  -4   4 -23 29.0534 3.65083   1-0.97168 0.67953-0.10696 0.47670-0.33063-0.46813
  -4   6  21-8.64923 7.81465   1 0.78005-0.88678 0.57784-0.02315 0.33564 0.34696
  -4   6  20 11.8694 7.60014   1 0.78375-0.89471 0.57991-0.02523 0.31850 0.33043
  -4   6  19 5.13156 5.84254   1 0.78712-0.90229 0.58185-0.02718 0.30134 0.31393
  -4   6  18  18.752 3.37008   1 0.79017-0.90955 0.58368-0.02900 0.28414 0.29746
  -4   6  17 3.68774 6.47367   1 0.79289-0.91648 0.58539-0.03071 0.26691 0.28102
  -4   6  16 16.2188 7.16776   1 0.79529-0.92310 0.58697-0.03230 0.24963 0.26463
  -4   6  15 35.4625 3.34435   1 0.79737-0.92940 0.58844-0.03377 0.23231 0.24829
  -4   6  14 41.0799 3.38228   1 0.79915-0.93539 0.58979-0.03512 0.21492 0.23201
  -4   6  13 22.7976 3.03295   1 0.80061-0.94107 0.59102-0.03635 0.19746 0.21580
  -4   6  12 82.1681 6.71278   1 0.80177-0.94644 0.59214-0.03747 0.17991 0.19968
  -4   6  11 14.0033 5.83376   1 0.80263-0.95151 0.59313-0.03846 0.16225 0.18368
  -4   6  10 49.5221 4.47254   1 0.80318-0.95628 0.59400-0.03933 0.14445 0.16781
  -4   6   9 133.044 8.78063   1 0.80342-0.96074 0.59474-0.04008 0.12648 0.15212
  -4   6   8 179.748 9.90396   1 0.80336-0.96488 0.59535-0.04069 0.10827 0.13666
  -4   6   7 51.2347 3.50394   1 0.80298-0.96872 0.59582-0.04115 0.08974 0.12152
  -4   6   6 23.0708 2.75126   1 0.80227-0.97222 0.59612-0.04146 0.07076 0.10683
  -4   6   5 388.349  13.406   1 0.80120-0.97537 0.59624-0.04158 0.05114 0.09279
  -4   6   4 151.795 9.10007   1 0.79975-0.97813 0.59612-0.04146 0.03052 0.07974
  -4   6   3 61.1833  4.5652   1 0.79782-0.98042 0.59568-0.04103 0.00824 0.06835
  -4   6   2 138.452 8.80984   1 0.79522-0.98203 0.59472-0.04006-0.01709 0.06001
  -4   6   1 154.529  8.9393   1 0.79139-0.98242 0.59269-0.03804-0.04908 0.05834
  -4   6   0   10.23 4.55865   1 0.78393-0.97918 0.58755-0.03289-0.10057 0.07616
  -4   6  -1 360.658  12.187   1 0.74228-0.94173 0.55877-0.00411-0.27389 0.21581
  -4   6  -2 80.4723 5.65882   1-0.97609 0.77242-0.06459 0.61924-0.32807 0.23632
  -4   6  -3 127.469 8.32105   1-0.99805 0.79016-0.05421 0.60886-0.15550 0.03009
  -4   6  -4 31.0282 2.78607   1-0.99869 0.78659-0.05020 0.60485-0.13474-0.02434
  -4   6  -5 42.2702 2.92243   1-0.99879 0.78247-0.04799 0.60264-0.13559-0.05715
  -4   6  -6  144.48 9.36638   1-0.99874 0.77821-0.04640 0.60104-0.14359-0.08283
  -4   6  -7  197.22 10.5238   1-0.99853 0.77379-0.04504 0.59969-0.15480-0.10527
  -4   6  -8-0.81307 5.04493   1-0.99810 0.76915-0.04377 0.59841-0.16775-0.12599
  -4   6  -9 4.19101 5.20091   1-0.99745 0.76427-0.04250 0.59715-0.18174-0.14568
  -4   6 -10 33.7681 3.01324   1-0.99653 0.75915-0.04121 0.59585-0.19639-0.16469
  -4   6 -11 51.2307 4.35838   1-0.99535 0.75376-0.03987 0.59451-0.21150-0.18325
  -4   6 -12 201.832 11.3367   1-0.99390 0.74809-0.03845 0.59309-0.22693-0.20149
  -4   6 -13 38.2932 3.44285   1-0.99216 0.74213-0.03695 0.59159-0.24260-0.21948
  -4   6 -14  21.551 3.08256   1-0.99013 0.73589-0.03537 0.59001-0.25846-0.23729
  -4   6 -15 11.7728  2.8413   1-0.98780 0.72935-0.03369 0.58833-0.27446-0.25496
  -4   6 -16 46.1994 3.73155   1-0.98517 0.72250-0.03191 0.58655-0.29057-0.27252
  -4   6 -17 42.5686  3.5638   1-0.98223 0.71534-0.03003 0.58466-0.30677-0.28998
  -4   6 -18  2.3385 6.35064   1-0.97896 0.70786-0.02804 0.58267-0.32304-0.30738
  -4   6 -19-4.25977 6.29477   1-0.97538 0.70006-0.02594 0.58057-0.33938-0.32471
  -4   8  15 10.0147 7.29942   1 0.75327-0.88532 0.65618 0.08337 0.13755 0.34305
  -4   8  14 1.21745 6.88694   1 0.75395-0.89021 0.65655 0.08300 0.11394 0.33300
  -4   8  13 14.2247  3.3528   1 0.75409-0.89457 0.65666 0.08289 0.08950 0.32377
  -4   8  12-3.46711 6.78823   1 0.75366-0.89835 0.65647 0.08308 0.06407 0.31554
  -4   8  11 67.7113 6.40878   1 0.75257-0.90148 0.65593 0.08362 0.03742 0.30852
  -4   8  10  45.008 3.89555   1 0.75073-0.90385 0.65497 0.08457 0.00928 0.30299
  -4   8   9-8.64129 6.39033   1 0.74799-0.90533 0.65352 0.08602-0.02074 0.29934
  -4   8   8 8.47229 5.89646   1 0.74414-0.90569 0.65145 0.08809-0.05315 0.29809
  -4   8   7 40.5737 3.40366   1 0.73885-0.90461 0.64857 0.09097-0.08867 0.29994
  -4   8   6 1.02404 5.37015   1 0.73160-0.90158 0.64460 0.09494-0.12832 0.30592
  -4   8   5 24.1177 3.02041   1 0.72156-0.89576 0.63910 0.10044-0.17361 0.31755
  -4   8   4-6.47634 5.70193   1 0.70729-0.88569 0.63133 0.10821-0.22683 0.33710
  -4   8   3 14.2788 5.63547   1 0.68610-0.86872 0.62000 0.11954-0.29157 0.36817
  -4   8   2 7.31098 5.90939   1 0.65273-0.83956 0.60267 0.13687-0.37361 0.41654
  -4   8   1 51.3738 4.61911   1 0.59590-0.78694 0.57441 0.16512-0.48211 0.49137
  -4   8   0 4.32119 4.47837   1 0.48997-0.68524 0.52485 0.21468-0.62915 0.60475
  -4   8  -1 30.8616 2.91473   1 0.28049-0.47997 0.43438 0.30515-0.81406 0.75599
  -4   8  -2-2.87949  4.8469   1-0.08703-0.11666 0.29078 0.44874-0.95621 0.86447
  -4   8  -3 26.2209 2.83361   1-0.48842 0.28051 0.15207 0.58745-0.91364 0.78824
  -4   8  -4 2.45917 4.79379   1-0.73344 0.52132 0.07999 0.65954-0.76154 0.60247
  -4   8  -5 14.0659 5.98622   1-0.84797 0.63163 0.05318 0.68634-0.62938 0.43664
  -4   8  -6 4.11088 5.53444   1-0.90169 0.68114 0.04441 0.69511-0.53960 0.31319
  -4   8  -7 8.96843 5.14196   1-0.92888 0.70412 0.04231 0.69721-0.48135 0.22128
  -4   8  -8 10.2898 5.65413   1-0.94362 0.71464 0.04278 0.69674-0.44381 0.15007
  -4   8  -9 52.1779 4.30862   1-0.95192 0.71873 0.04432 0.69520-0.41991 0.09251
  -4   8 -10 10.2528 5.58093   1-0.95658 0.71917 0.04631 0.69321-0.40527 0.04419
  -4   8 -11 11.7051 5.61357   1-0.95899 0.71737 0.04851 0.69100-0.39711 0.00236
  -4   8 -12 8.42022 6.96222   1-0.95992 0.71408 0.05082 0.68869-0.39364-0.03477
  -4   8 -13 21.6408 7.23712   1-0.95978 0.70973 0.05319 0.68632-0.39367-0.06840
  -3   9  10 30.4667  3.8478   1 0.71349-0.81782 0.66612 0.16586-0.12600 0.44438
  -3   9   9 26.0663 3.56617   1 0.70480-0.81335 0.66164 0.17033-0.16542 0.45014
  -3   9   8 14.3837 6.22834   1 0.69366-0.80642 0.65598 0.17599-0.20815 0.45920
  -3   9   7 29.5723 3.59305   1 0.67936-0.79634 0.64881 0.18317-0.25490 0.47228
  -3   9   6  18.541 6.24042   1 0.66087-0.78207 0.63966 0.19231-0.30655 0.49026
  -3   9   5 19.9933 6.97282   1 0.63672-0.76212 0.62792 0.20405-0.36420 0.51424
  -3   9   4 22.9527 3.21488   1 0.60469-0.73432 0.61266 0.21931-0.42910 0.54547
  -3   9   3-3.35274    6.42   1 0.56155-0.69539 0.59260 0.23937-0.50255 0.58526
  -3   9   2 11.0877 5.65361   1 0.50254-0.64060 0.56592 0.26605-0.58546 0.63451
  -3   9   1 1.10489 5.12314   1 0.42107-0.56333 0.53030 0.30166-0.67729 0.69267
  -3   9   0 14.2173 3.03697   1 0.30919-0.45567 0.48327 0.34869-0.77386 0.75557
  -3   9  -1 2.20665 4.99553   1 0.16075-0.31144 0.42360 0.40837-0.86431 0.81235
  -3   9  -2 13.2617 6.63086   1-0.02140-0.13351 0.35401 0.47795-0.93030 0.84468
  -3   9  -3 15.7598 2.75313   1-0.21845 0.05932 0.28298 0.54898-0.95391 0.83462
  -3   9  -4 20.9334 3.03661   1-0.40145 0.23811 0.22123 0.61073-0.93202 0.77906
  -3   9  -5 5.65915 7.02281   1-0.54933 0.38178 0.17500 0.65695-0.87941 0.69279
  -3   9  -6 36.2173 4.00548   1-0.65791 0.48615 0.14400 0.68795-0.81575 0.59545
  -3   9  -7 6.45855 5.53908   1-0.73378 0.55780 0.12460 0.70736-0.75447 0.50051
  -3   9  -8 5.99582 6.17309   1-0.78592 0.60572 0.11299 0.71896-0.70153 0.41390
  -3   9  -9 22.9192 3.64535   1-0.82177 0.63737 0.10637 0.72558-0.65827 0.33698
  -3   7  18-3.64129 6.47973   1 0.78697-0.85757 0.61056 0.03655 0.18602 0.40169
  -3   7  17  1.7567 6.00027   1 0.78864-0.86346 0.61134 0.03576 0.16293 0.39112
  -3   7  16 47.3626 3.77936   1 0.78982-0.86885 0.61189 0.03522 0.13920 0.38118
  -3   7  15  3.2776 6.27613   1 0.79048-0.87373 0.61218 0.03492 0.11472 0.37198
  -3   7  14-6.86882 7.06912   1 0.79058-0.87804 0.61219 0.03492 0.08938 0.36366
  -3   7  13  63.653 5.10861   1 0.79005-0.88172 0.61187 0.03523 0.06299 0.35639
  -3   7  12 7.44332 6.92934   1 0.78882-0.88471 0.61119 0.03591 0.03534 0.35036
  -3   7  11 5.78153 6.35531   1 0.78679-0.88689 0.61007 0.03703 0.00617 0.34587
  -3   7  10 37.3545 3.41791   1 0.78379-0.88810 0.60843 0.03867-0.02488 0.34326
  -3   7   9 3.19138 4.75986   1 0.77960-0.88813 0.60614 0.04095-0.05829 0.34300
  -3   7   8 53.8742 3.43998   1 0.77391-0.88666 0.60304 0.04406-0.09469 0.34573
  -3   7   7 8.26482 4.66475   1 0.76623-0.88318 0.59885 0.04824-0.13496 0.35233
  -3   7   6 84.3547 6.47048   1 0.75578-0.87695 0.59320 0.05390-0.18032 0.36403
  -3   7   5-2.50787 4.91013   1 0.74133-0.86671 0.58545 0.06164-0.23258 0.38261
  -3   7   4 138.519 8.95827   1 0.72074-0.85034 0.57462 0.07247-0.29433 0.41070
  -3   7   3 16.0255 2.40232   1 0.69018-0.82400 0.55894 0.08815-0.36946 0.45217
  -3   7   2 48.9998  4.2379   1 0.64240-0.78043 0.53528 0.11181-0.46363 0.51266
  -3   7   1 111.817  7.9501   1 0.56304-0.70528 0.49779 0.14930-0.58395 0.59932
  -3   7   0 24.1702 2.49061   1 0.42437-0.57083 0.43611 0.21097-0.73413 0.71583
  -3   7  -1 26.8878 2.47284   1 0.18534-0.33601 0.33743 0.30965-0.89244 0.84047
  -3   7  -2 25.3181  2.6373   1-0.15656 0.00167 0.20839 0.43870-0.97743 0.89180
  -3   7  -3 22.5885 2.43078   1-0.48538 0.32628 0.09700 0.55008-0.92283 0.80353
  -3   7  -4 68.6178 5.64365   1-0.69812 0.53481 0.03414 0.61294-0.79693 0.64396
  -3   7  -5 12.9234 5.22357   1-0.81231 0.64478 0.00603 0.64105-0.68029 0.49366
  -3   7  -6 47.1571 4.03604   1-0.87260 0.70086-0.00542 0.65250-0.59379 0.37349
  -3   7  -7 25.5676 2.97279   1-0.90589 0.72993-0.00954 0.65661-0.53346 0.27950
  -3   7  -8 40.0434 3.03174   1-0.92522 0.74505-0.01037 0.65744-0.49212 0.20449
  -3   7  -9 16.3396  6.1404   1-0.93684 0.75246-0.00965 0.65673-0.46413 0.14283
  -3   7 -10 11.5505 4.86058   1-0.94393 0.75532-0.00818 0.65525-0.44561 0.09064
  -3   7 -11-3.47739 5.81456   1-0.94815 0.75533-0.00630 0.65337-0.43396 0.04532
  -3   7 -12 67.7743 6.38198   1-0.95044 0.75341-0.00420 0.65127-0.42739 0.00509
  -3   7 -13 101.639 6.87419   1-0.95138 0.75014-0.00197 0.64904-0.42468-0.03129
  -3   7 -14 2.19608 7.07362   1-0.95129 0.74583 0.00036 0.64671-0.42495-0.06469
  -3   7 -15 14.2107 5.24064   1-0.95039 0.74072 0.00276 0.64431-0.42757-0.09574
  -3   7 -16 18.8489 8.07634   1-0.94882 0.73493 0.00523 0.64183-0.43206-0.12491
  -3   7 -17-11.6041 6.66244   1-0.94667 0.72857 0.00777 0.63929-0.43808-0.15256
  -3   5  23 13.4985  7.1554   1 0.80782-0.85732 0.52989-0.06765 0.35707 0.39896
  -3   5  22-15.8353 6.96423   1 0.81208-0.86580 0.53209-0.06986 0.33917 0.38320
  -3   5  21 17.9323 6.77116   1 0.81599-0.87392 0.53416-0.07192 0.32119 0.36752
  -3   5  20 17.6649 5.93675   1 0.81955-0.88170 0.53609-0.07386 0.30310 0.35193
  -3   5  19 52.9481 3.95237   1 0.82278-0.88914 0.53789-0.07566 0.28490 0.33647
  -3   5  18 8.79096 4.93246   1 0.82566-0.89624 0.53955-0.07732 0.26657 0.32113
  -3   5  17 80.4819  6.0067   1 0.82822-0.90301 0.54108-0.07885 0.24809 0.30594
  -3   5  16 4.90439  4.9848   1 0.83044-0.90944 0.54248-0.08025 0.22943 0.29094
  -3   5  15 32.8689 2.93336   1 0.83232-0.91554 0.54373-0.08150 0.21056 0.27614
  -3   5  14  0.4078 5.30139   1 0.83388-0.92131 0.54484-0.08261 0.19143 0.26160
  -3   5  13  242.35 11.2499   1 0.83509-0.92674 0.54580-0.08357 0.17200 0.24737
  -3   5  12 12.7119 5.15359   1 0.83596-0.93182 0.54660-0.08437 0.15219 0.23351
  -3   5  11 118.728  8.1084   1 0.83647-0.93655 0.54722-0.08500 0.13191 0.22012
  -3   5  10 26.5051 2.60454   1 0.83661-0.94090 0.54766-0.08544 0.11104 0.20733
  -3   5   9  12.616 4.76508   1 0.83635-0.94486 0.54788-0.08566 0.08941 0.19529
  -3   5   8 29.5624 2.52958   1 0.83564-0.94836 0.54785-0.08563 0.06677 0.18426
  -3   5   7 170.429 9.10905   1 0.83442-0.95136 0.54750-0.08529 0.04277 0.17459
  -3   5   6 289.281 10.3663   1 0.83258-0.95373 0.54676-0.08454 0.01685 0.16684
  -3   5   5 75.2489 5.92275   1 0.82991-0.95528 0.54545-0.08324-0.01188 0.16191
  -3   5   4 24.5476 2.16407   1 0.82603-0.95561 0.54330-0.08109-0.04500 0.16136
  -3   5   3 355.755 10.7684   1 0.82013-0.95392 0.53974-0.07753-0.08544 0.16814
  -3   5   2-0.55848 3.84902   1 0.81014-0.94815 0.53344-0.07123-0.13956 0.18858
  -3   5   1 289.202 9.79313   1 0.78950-0.93172 0.52052-0.05831-0.22363 0.23899
  -3   5   0  22.429 1.99583   1 0.72625-0.87269 0.48431-0.02210-0.39300 0.37469
  -3   5  -1 375.332 10.9038   1 0.29824-0.44889 0.28827 0.17394-0.86540 0.81343
  -3   5  -2 87.2443 6.03548   1-0.81877 0.66391-0.09424 0.55644-0.66436 0.57872
  -3   5  -3 21.3009  2.2816   1-0.96057 0.80149-0.11595 0.57815-0.37091 0.25161
  -3   5  -4 9.40289 4.02893   1-0.98128 0.81799-0.11249 0.57469-0.27782 0.12485
  -3   5  -5 247.584 9.98356   1-0.98695 0.81944-0.10882 0.57103-0.24124 0.05460
  -3   5  -6 44.1779 3.78858   1-0.98893 0.81721-0.10588 0.56808-0.22677 0.00646
  -3   5  -7 145.191 8.65756   1-0.98958 0.81365-0.10345 0.56565-0.22309-0.03088
  -3   5  -8 23.4076 2.43868   1-0.98956 0.80941-0.10134 0.56354-0.22545-0.06219
  -3   5  -9  57.952 4.04936   1-0.98909 0.80473-0.09942 0.56162-0.23152-0.08979
  -3   5 -10 60.0461 4.71631   1-0.98829 0.79971-0.09759 0.55979-0.24003-0.11495
  -3   5 -11 139.959 8.46078   1-0.98717 0.79437-0.09582 0.55801-0.25023-0.13841
  -3   5 -12 1.57521 5.59699   1-0.98576 0.78875-0.09404 0.55624-0.26165-0.16066
  -3   5 -13  140.26 9.00217   1-0.98406 0.78283-0.09225 0.55445-0.27398-0.18200
  -3   5 -14 4.72991  5.9426   1-0.98207 0.77663-0.09042 0.55261-0.28701-0.20264
  -3   5 -15 113.648  7.6391   1-0.97979 0.77013-0.08853 0.55072-0.30057-0.22274
  -3   5 -16 25.5225 3.02801   1-0.97721 0.76334-0.08658 0.54877-0.31457-0.24241
  -3   5 -17 1.47821 5.72507   1-0.97433 0.75625-0.08455 0.54674-0.32891-0.26173
  -3   5 -18 6.70622 6.08193   1-0.97115 0.74885-0.08244 0.54462-0.34355-0.28077
  -3   5 -19  15.363 2.77875   1-0.96765 0.74114-0.08023 0.54241-0.35842-0.29956
  -3   5 -20 33.7974 3.54699   1-0.96383 0.73311-0.07793 0.54011-0.37349-0.31816
  -3   5 -21 71.0043 5.48722   1-0.95968 0.72474-0.07552 0.53770-0.38872-0.33659
  -3   5 -22 31.7773 4.06454   1-0.95520 0.71605-0.07301 0.53519-0.40411-0.35488
  -3   3  25 14.2927 6.84208   1 0.82055-0.86161 0.44662-0.16926 0.45650 0.36686
  -3   3  24 81.4335 7.44528   1 0.82556-0.87083 0.44939-0.17203 0.44187 0.34783
  -3   3  23 63.6649 5.00096   1 0.83022-0.87970 0.45206-0.17469 0.42741 0.32862
  -3   3  22 -8.1357   6.144   1 0.83454-0.88824 0.45462-0.17725 0.41313 0.30923
  -3   3  21-0.96299 5.61513   1 0.83853-0.89644 0.45707-0.17971 0.39907 0.28963
  -3   3  20 100.227  7.3271   1 0.84219-0.90432 0.45944-0.18208 0.38525 0.26978
  -3   3  19 35.1252 3.50221   1 0.84553-0.91188 0.46171-0.18435 0.37172 0.24964
  -3   3  18 12.6149 5.47474   1 0.84856-0.91911 0.46390-0.18654 0.35851 0.22918
  -3   3  17 0.38422 5.08274   1 0.85127-0.92604 0.46601-0.18865 0.34569 0.20833
  -3   3  16 70.8022 5.79447   1 0.85366-0.93265 0.46805-0.19070 0.33333 0.18703
  -3   3  15 44.7158 3.35947   1 0.85575-0.93895 0.47003-0.19267 0.32150 0.16520
  -3   3  14 45.7107 3.21643   1 0.85751-0.94492 0.47195-0.19460 0.31032 0.14271
  -3   3  13 12.4265 4.85883   1 0.85895-0.95058 0.47382-0.19647 0.29993 0.11943
  -3   3  12 240.665 9.44008   1 0.86005-0.95589 0.47567-0.19832 0.29051 0.09518
  -3   3  11  20.141 2.35959   1 0.86079-0.96084 0.47750-0.20015 0.28231 0.06972
  -3   3  10 443.097 11.6199   1 0.86112-0.96539 0.47932-0.20197 0.27566 0.04269
  -3   3   9 61.7081 4.24564   1 0.86099-0.96948 0.48117-0.20382 0.27104 0.01365
  -3   3   8 6.93365 3.38469   1 0.86029-0.97299 0.48305-0.20571 0.26911-0.01809
  -3   3   7 0.63377 2.95005   1 0.85881-0.97573 0.48500-0.20766 0.27089-0.05353
  -3   3   6 105.783 5.58838   1 0.85620-0.97733 0.48703-0.20969 0.27794-0.09425
  -3   3   5 771.568 12.9898   1 0.85173-0.97707 0.48912-0.21178 0.29283-0.14281
  -3   3   4 5.81262 2.75477   1 0.84381-0.97337 0.49110-0.21376 0.32005-0.20370
  -3   3   3 292.309 7.73193   1 0.82857-0.96234 0.49236-0.21502 0.36802-0.28533
  -3   3   2  822.38 12.3585   1 0.79492-0.93290 0.49046-0.21313 0.45374-0.40472
  -3   3   1 75.6101 4.36156   1 0.70446-0.84666 0.47473-0.19740 0.61158-0.59623
  -3   3   0 231.795  6.8375   1 0.41304-0.55946 0.39533-0.11800 0.86568-0.88399
  -3   3  -1 57.3173 4.21935   1-0.23848 0.08785 0.16730 0.11003 0.91927-0.97125
  -3   3  -2 1250.61 15.2042   1-0.68746 0.53261-0.01896 0.29629 0.63421-0.71986
  -3   3  -3 164.143 6.20945   1-0.84765 0.68859-0.09510 0.37243 0.41173-0.53105
  -3   3  -4 836.028 13.2895   1-0.91084 0.74757-0.12826 0.40559 0.27518-0.42816
  -3   3  -5 44.1994   3.026   1-0.94126 0.77378-0.14532 0.42265 0.18452-0.37117
  -3   3  -6 49.9496 3.50066   1-0.95817 0.78647-0.15523 0.43255 0.11851-0.33883
  -3   3  -7 22.5052 1.84694   1-0.96849 0.79258-0.16142 0.43875 0.06682-0.32080
  -3   3  -8 562.599 12.3858   1-0.97513 0.79500-0.16546 0.44278 0.02407-0.31172
  -3   3  -9 10.5324 1.86207   1-0.97951 0.79516-0.16813 0.44545-0.01277-0.30855
  -3   3 -10 642.751 14.1297   1-0.98235 0.79379-0.16987 0.44719-0.04551-0.30948
  -3   3 -11 0.57451 4.46866   1-0.98408 0.79131-0.17094 0.44825-0.07528-0.31337
  -3   3 -12 117.286 6.93812   1-0.98495 0.78796-0.17149 0.44880-0.10286-0.31946
  -3   3 -13 68.5977 5.13458   1-0.98513 0.78392-0.17163 0.44894-0.12876-0.32722
  -3   3 -14 90.7911  5.9273   1-0.98471 0.77929-0.17144 0.44875-0.15335-0.33630
  -3   3 -15 0.36594  5.0041   1-0.98377 0.77414-0.17096 0.44827-0.17691-0.34641
  -3   3 -16 129.626  8.7474   1-0.98235 0.76851-0.17023 0.44754-0.19962-0.35737
  -3   3 -17 39.8503 3.03414   1-0.98049 0.76243-0.16928 0.44659-0.22165-0.36901
  -3   3 -18 115.413 8.80787   1-0.97822 0.75594-0.16813 0.44544-0.24310-0.38122
  -3   3 -19 21.4902 2.98704   1-0.97554 0.74905-0.16678 0.44409-0.26408-0.39390
  -3   3 -20 209.179 11.9555   1-0.97246 0.74176-0.16526 0.44257-0.28466-0.40699
  -3   3 -21 5.13465 2.91131   1-0.96900 0.73409-0.16356 0.44087-0.30489-0.42043
  -3   3 -22 38.9869 3.63388   1-0.96516 0.72603-0.16170 0.43901-0.32483-0.43416
  -3   3 -23   1.141  6.3014   1-0.96093 0.71759-0.15968 0.43698-0.34452-0.44814
  -3   3 -24 50.5734 3.89724   1-0.95632 0.70876-0.15750 0.43480-0.36398-0.46235
  -3   1  26 15.8914 6.03104   1 0.82426-0.86108 0.36058-0.26809 0.53623 0.32079
  -3   1  25 27.7377 3.46279   1 0.82934-0.87037 0.36366-0.27117 0.52462 0.29874
  -3   1  24 1.05371 6.09881   1 0.83402-0.87927 0.36663-0.27415 0.51338 0.27631
  -3   1  23 73.0344 5.47532   1 0.83832-0.88778 0.36950-0.27702 0.50257 0.25345
  -3   1  22 110.091 8.13168   1 0.84222-0.89590 0.37228-0.27979 0.49224 0.23011
  -3   1  21 189.077 11.1585   1 0.84573-0.90362 0.37496-0.28248 0.48246 0.20623
  -3   1  20 40.4321  3.1656   1 0.84883-0.91094 0.37755-0.28507 0.47331 0.18171
  -3   1  19 5.46008 5.43214   1 0.85151-0.91783 0.38006-0.28758 0.46488 0.15647
  -3   1  18 364.036 12.6295   1 0.85375-0.92428 0.38248-0.29000 0.45730 0.13039
  -3   1  17 9.22779 4.77256   1 0.85551-0.93026 0.38483-0.29235 0.45069 0.10333
  -3   1  16 15.8705 2.48076   1 0.85676-0.93572 0.38709-0.29462 0.44523 0.07512
  -3   1  15 311.253 11.0663   1 0.85743-0.94061 0.38928-0.29680 0.44114 0.04554
  -3   1  14 95.8415 6.43533   1 0.85745-0.94484 0.39137-0.29890 0.43869 0.01433
  -3   1  13 130.268 6.98613   1 0.85669-0.94829 0.39337-0.30090 0.43820-0.01885
  -3   1  12 253.072 8.87539   1 0.85498-0.95080 0.39525-0.30278 0.44012-0.05444
  -3   1  11 274.892 8.38284   1 0.85207-0.95211 0.39698-0.30451 0.44503-0.09301
  -3   1  10 1.77715 3.50458   1 0.84760-0.95185 0.39848-0.30601 0.45365-0.13530
  -3   1   9 36.9538 2.92593   1 0.84100-0.94946 0.39965-0.30719 0.46701-0.18232
  -3   1   8 267.508 7.21513   1 0.83136-0.94404 0.40029-0.30783 0.48645-0.23543
  -3   1   7 126.196 4.98847   1 0.81723-0.93412 0.40005-0.30758 0.51381-0.29646
  -3   1   6 157.641 5.30417   1 0.79616-0.91726 0.39825-0.30579 0.55157-0.36789
  -3   1   5 215.355 5.82568   1 0.76387-0.88919 0.39367-0.30121 0.60295-0.45294
  -3   1   4 32.7855 2.65633   1 0.71278-0.84232 0.38389-0.29143 0.67157-0.55523
  -3   1   3 1194.98 11.3163   1 0.62959-0.76334 0.36432-0.27186 0.75961-0.67692
  -3   1   2 327.377 6.07383   1 0.49325-0.63122 0.32684-0.23438 0.86155-0.81253
  -3   1   1 1199.97 10.6644   1 0.28159-0.42377 0.26103-0.16857 0.95134-0.93599
  -3   1   0  149.88 4.41733   1 0.00167-0.14807 0.16479-0.07233 0.97879-0.99711
  -3   1  -1 2262.99 14.7938   1-0.28413 0.13352 0.05787 0.03458 0.91395-0.96593
  -3   1  -2  382.99 6.71051   1-0.51002 0.35520-0.03298 0.12543 0.78892-0.87457
  -3   1  -3 133.051 4.68495   1-0.66287 0.50383-0.09842 0.19087 0.65341-0.77273
  -3   1  -4 206.784 5.71872   1-0.76115 0.59790-0.14281 0.23526 0.53238-0.68537
  -3   1  -5 691.922 10.1645   1-0.82482 0.65736-0.17290 0.26535 0.43078-0.61744
  -3   1  -6 52.8356 3.88798   1-0.86730 0.69562-0.19374 0.28619 0.34631-0.56663
  -3   1  -7 1546.37 16.5246   1-0.89658 0.72068-0.20857 0.30102 0.27533-0.52932
  -3   1  -8 -2.7091 3.08092   1-0.91735 0.73725-0.21938 0.31183 0.21464-0.50230
  -3   1  -9   1.191 3.07513   1-0.93243 0.74811-0.22740 0.31985 0.16180-0.48312
  -3   1 -10 880.328 14.6141   1-0.94354 0.75500-0.23343 0.32587 0.11498-0.46997
  -3   1 -11 161.288 7.18097   1-0.95177 0.75902-0.23799 0.33043 0.07284-0.46150
  -3   1 -12 6.41399 3.15266   1-0.95785 0.76088-0.24142 0.33386 0.03439-0.45672
  -3   1 -13 147.868 7.74312   1-0.96226 0.76108-0.24399 0.33642-0.00110-0.45489
  -3   1 -14 121.136 7.23428   1-0.96534 0.75994-0.24584 0.33828-0.03420-0.45546
  -3   1 -15  26.371 2.71799   1-0.96732 0.75771-0.24713 0.33956-0.06535-0.45798
  -3   1 -16 32.0864 2.80637   1-0.96839 0.75456-0.24793 0.34036-0.09487-0.46212
  -3   1 -17 491.944 15.4637   1-0.96865 0.75061-0.24831 0.34074-0.12304-0.46762
  -3   1 -18 82.8607 6.34762   1-0.96821 0.74596-0.24834 0.34077-0.15006-0.47426
  -3   1 -19 307.217 12.7057   1-0.96713 0.74067-0.24804 0.34047-0.17612-0.48188
  -3   1 -20 16.3497 2.87699   1-0.96547 0.73479-0.24746 0.33989-0.20133-0.49033
  -3   1 -21 46.9644 3.82093   1-0.96326 0.72837-0.24661 0.33904-0.22583-0.49950
  -3   1 -22 64.2906 5.02672   1-0.96054 0.72143-0.24552 0.33794-0.24970-0.50930
  -3   1 -23 25.5207 3.28707   1-0.95733 0.71400-0.24420 0.33662-0.27303-0.51964
  -3   1 -24 1.68628 6.07996   1-0.95363 0.70610-0.24266 0.33508-0.29587-0.53046
  -3   1 -25 11.8685 7.02146   1-0.94947 0.69772-0.24091 0.33334-0.31830-0.54170
  -3  -1  26-10.0306 6.80462   1 0.81972-0.85652 0.27263-0.36501 0.60233 0.25468
  -3  -1  25  24.201 3.41916   1 0.82415-0.86516 0.27577-0.36816 0.59393 0.22942
  -3  -1  24  3.6957 5.19977   1 0.82810-0.87332 0.27879-0.37118 0.58614 0.20355
  -3  -1  23 78.4163 7.01717   1 0.83154-0.88098 0.28170-0.37409 0.57902 0.17700
  -3  -1  22 109.648 7.33369   1 0.83446-0.88811 0.28448-0.37687 0.57266 0.14969
  -3  -1  21 155.251 10.5322   1 0.83682-0.89469 0.28714-0.37954 0.56717 0.12151
  -3  -1  20 40.0768 3.12878   1 0.83858-0.90066 0.28968-0.38208 0.56267 0.09234
  -3  -1  19 6.58286  2.3784   1 0.83968-0.90598 0.29209-0.38449 0.55930 0.06205
  -3  -1  18 354.405 12.8578   1 0.84006-0.91057 0.29435-0.38675 0.55722 0.03046
  -3  -1  17  11.257 5.04817   1 0.83960-0.91433 0.29645-0.38885 0.55664-0.00263
  -3  -1  16 19.7272 2.36525   1 0.83819-0.91713 0.29837-0.39077 0.55780-0.03746
  -3  -1  15 304.303 10.6831   1 0.83565-0.91880 0.30007-0.39247 0.56099-0.07432
  -3  -1  14 100.593 6.54969   1 0.83174-0.91911 0.30149-0.39389 0.56657-0.11356
  -3  -1  13 128.674  6.9275   1 0.82615-0.91773 0.30257-0.39497 0.57496-0.15561
  -3  -1  12  255.50 8.63964   1 0.81843-0.91423 0.30319-0.39559 0.58667-0.20100
  -3  -1  11 260.309 8.36379   1 0.80798-0.90799 0.30318-0.39559 0.60235-0.25034
  -3  -1  10 6.24668 2.99886   1 0.79393-0.89816 0.30232-0.39472 0.62272-0.30437
  -3  -1   9 35.4767 3.01031   1 0.77505-0.88349 0.30022-0.39263 0.64864-0.36397
  -3  -1   8 267.439 7.28144   1 0.74955-0.86221 0.29633-0.38874 0.68105-0.43004
  -3  -1   7 123.212 4.91202   1 0.71489-0.83176 0.28981-0.38223 0.72081-0.50347
  -3  -1   6  143.19 5.06796   1 0.66743-0.78852 0.27940-0.37181 0.76837-0.58469
  -3  -1   5  200.98 5.63741   1 0.60224-0.72754 0.26324-0.35566 0.82311-0.67310
  -3  -1   4 25.8225 2.10297   1 0.51322-0.64273 0.23887-0.33129 0.88210-0.76576
  -3  -1   3 1172.37 11.1215   1 0.39443-0.52816 0.20351-0.29592 0.93843-0.85576
  -3  -1   2  305.73 5.81092   1 0.24352-0.38146 0.15520-0.24762 0.98035-0.93135
  -3  -1   1 1130.48 10.3584   1 0.06663-0.20879 0.09488-0.18730 0.99379-0.97845
  -3  -1   0 147.326 4.33667   1-0.11981-0.02656 0.02762-0.12004 0.96961-0.98794
  -3  -1  -1 2147.49 14.4571   1-0.29521 0.14463-0.03892-0.05350 0.91017-0.96217
  -3  -1  -2 373.479 6.60398   1-0.44485 0.29005-0.09831 0.00588 0.82750-0.91316
  -3  -1  -3  133.53 4.51252   1-0.56408 0.40507-0.14758 0.05516 0.73540-0.85473
  -3  -1  -4 211.893  5.6797   1-0.65555 0.49232-0.18678 0.09436 0.64384-0.79684
  -3  -1  -5  693.01 10.0287   1-0.72467 0.55723-0.21738 0.12495 0.55802-0.74468
  -3  -1  -6 56.5625 3.83798   1-0.77686 0.60520-0.24115 0.14873 0.47980-0.70013
  -3  -1  -7 1467.36 16.0979   1-0.81652 0.64065-0.25969 0.16726 0.40928-0.66328
  -3  -1  -8  2.1484 2.90894   1-0.84695 0.66687-0.27424 0.18181 0.34580-0.63347
  -3  -1  -9-1.57357 2.87743   1-0.87053 0.68623-0.28575 0.19332 0.28845-0.60978
  -3  -1 -10 849.688 14.5163   1-0.88894 0.70043-0.29491 0.20248 0.23631-0.59130
  -3  -1 -11 175.342  7.5734   1-0.90340 0.71067-0.30224 0.20980 0.18857-0.57723
  -3  -1 -12-2.03998 3.45896   1-0.91478 0.71784-0.30811 0.21567 0.14453-0.56686
  -3  -1 -13 143.776 7.70227   1-0.92371 0.72256-0.31281 0.22037 0.10361-0.55961
  -3  -1 -14 116.361 7.14858   1-0.93067 0.72529-0.31654 0.22410 0.06532-0.55499
  -3  -1 -15 28.5243 2.36243   1-0.93598 0.72640-0.31948 0.22704 0.02928-0.55262
  -3  -1 -16  27.172 2.71789   1-0.93993 0.72613-0.32175 0.22931-0.00485-0.55215
  -3  -1 -17 513.756 14.9609   1-0.94271 0.72469-0.32344 0.23100-0.03733-0.55333
  -3  -1 -18 69.4404 5.10047   1-0.94447 0.72224-0.32464 0.23219-0.06840-0.55593
  -3  -1 -19  297.58 12.7431   1-0.94532 0.71888-0.32539 0.23295-0.09824-0.55976
  -3  -1 -20  21.572   2.912   1-0.94538 0.71472-0.32576 0.23331-0.12701-0.56466
  -3  -1 -21 45.0997 4.04502   1-0.94469 0.70982-0.32577 0.23332-0.15484-0.57050
  -3  -1 -22 65.3808 6.12644   1-0.94333 0.70425-0.32546 0.23301-0.18185-0.57716
  -3  -1 -23 28.6454 3.33446   1-0.94134 0.69804-0.32485 0.23240-0.20812-0.58455
  -3  -1 -24-3.39448 5.87941   1-0.93875 0.69123-0.32397 0.23152-0.23375-0.59259
  -3  -1 -25 15.5285 6.43254   1-0.93559 0.68386-0.32283 0.23037-0.25880-0.60120
  -2   0  27 15.4867 6.10103   1 0.84470-0.82850 0.31051-0.31047 0.53821 0.35858
  -2   0  26 19.3616 7.11356   1 0.85028-0.83830 0.31369-0.31364 0.52569 0.33744
  -2   0  25 7.21371 6.10391   1 0.85548-0.84771 0.31675-0.31671 0.51347 0.31599
  -2   0  24 61.2071  5.0742   1 0.86030-0.85674 0.31971-0.31967 0.50158 0.29421
  -2   0  23 -15.814 5.88894   1 0.86474-0.86540 0.32257-0.32253 0.49008 0.27204
  -2   0  22 78.4898  6.4556   1 0.86881-0.87368 0.32534-0.32529 0.47902 0.24944
  -2   0  21 0.87501 5.17663   1 0.87250-0.88158 0.32801-0.32797 0.46845 0.22634
  -2   0  20 7.39092 4.49797   1 0.87580-0.88910 0.33060-0.33056 0.45846 0.20267
  -2   0  19-1.15399 5.53435   1 0.87872-0.89623 0.33311-0.33307 0.44912 0.17834
  -2   0  18 449.909 14.0536   1 0.88123-0.90296 0.33554-0.33550 0.44055 0.15324
  -2   0  17-6.37349 4.91862   1 0.88330-0.90925 0.33790-0.33786 0.43288 0.12724
  -2   0  16 44.3538 2.71434   1 0.88492-0.91508 0.34019-0.34016 0.42628 0.10018
  -2   0  15-0.57813 3.98448   1 0.88603-0.92040 0.34241-0.34238 0.42093 0.07186
  -2   0  14 40.0486 2.78094   1 0.88656-0.92515 0.34457-0.34454 0.41711 0.04201
  -2   0  13-1.22823 3.35915   1 0.88643-0.92923 0.34666-0.34663 0.41515 0.01031
  -2   0  12 333.611 9.48292   1 0.88549-0.93251 0.34867-0.34865 0.41546-0.02367
  -2   0  11-4.09595 3.11939   1 0.88354-0.93477 0.35058-0.35055 0.41863-0.06051
  -2   0  10 133.445 5.93131   1 0.88025-0.93570 0.35234-0.35232 0.42541-0.10096
  -2   0   9 1.49368  2.7119   1 0.87514-0.93480 0.35388-0.35385 0.43686-0.14607
  -2   0   8 758.203 11.1909   1 0.86740-0.93128 0.35503-0.35500 0.45441-0.19729
  -2   0   7-2.19999 2.59791   1 0.85568-0.92377 0.35550-0.35548 0.48015-0.25670
  -2   0   6 7711.73 30.2561   1 0.83759-0.90989 0.35470-0.35468 0.51700-0.32721
  -2   0   5 4.20493 2.63113   1 0.80875-0.88527 0.35143-0.35141 0.56909-0.41297
  -2   0   4 501.417 6.79441   1 0.76076-0.84149 0.34314-0.34313 0.64176-0.51931
  -2   0   3    0.00 1.92026   1 0.67733-0.76227 0.32441-0.32440 0.73986-0.65108
  -2   0   2 1815.70 10.2937   1 0.52932-0.61848 0.28434-0.28433 0.85932-0.80420
  -2   0   1 0.59842 1.48602   1 0.28240-0.37578 0.20723-0.20722 0.96463-0.94318
  -2   0   0 139.841 2.99351   1-0.04879-0.04879 0.09142-0.09141 0.98069-0.99291
  -2   0  -1  1.5827 1.51147   1-0.36208 0.26028-0.02883 0.02884 0.87905-0.92493
  -2   0  -219442.10 137.284   1-0.58122 0.47520-0.11986 0.11987 0.72577-0.80532
  -2   0  -3 0.68957 2.06018   1-0.71497 0.60474-0.17927 0.17927 0.58094-0.69416
  -2   0  -4 144.474 4.38936   1-0.79554 0.68110-0.21711 0.21711 0.46158-0.60847
  -2   0  -5-0.21457 2.75202   1-0.84588 0.72722-0.24185 0.24185 0.36570-0.54626
  -2   0  -6 1680.22 15.1166   1-0.87881 0.75593-0.25864 0.25865 0.28776-0.50198
  -2   0  -7 -0.7104 2.51366   1-0.90126 0.77417-0.27044 0.27044 0.22294-0.47083
  -2   0  -8 5291.82 30.1047   1-0.91708 0.78578-0.27895 0.27895 0.16772-0.44927
  -2   0  -9-4.67053 3.31232   1-0.92849 0.79297-0.28520 0.28520 0.11960-0.43482
  -2   0 -10 239.357 7.90031   1-0.93682 0.79709-0.28985 0.28985 0.07685-0.42574
  -2   0 -11-3.06926 3.42453   1-0.94292 0.79897-0.29332 0.29331 0.03823-0.42078
  -2   0 -12 2333.43  25.027   1-0.94732 0.79916-0.29587 0.29586 0.00282-0.41904
  -2   0 -13-1.04565 3.80625   1-0.95040 0.79803-0.29770 0.29770-0.03002-0.41987
  -2   0 -14 516.566 13.4604   1-0.95241 0.79582-0.29896 0.29895-0.06080-0.42276
  -2   0 -15-4.89724 4.06058   1-0.95352 0.79272-0.29974 0.29973-0.08989-0.42733
  -2   0 -16 781.363 17.3685   1-0.95387 0.78885-0.30011 0.30010-0.11759-0.43330
  -2   0 -17-4.24279 5.40852   1-0.95354 0.78431-0.30012 0.30011-0.14412-0.44043
  -2   0 -18  486.86 15.0198   1-0.95260 0.77916-0.29983 0.29982-0.16968-0.44855
  -2   0 -19-4.85406 5.51671   1-0.95111 0.77345-0.29926 0.29925-0.19440-0.45749
  -2   0 -20 23.3911 2.86314   1-0.94910 0.76722-0.29844 0.29843-0.21841-0.46715
  -2   0 -21-1.37724 5.21413   1-0.94660 0.76051-0.29739 0.29737-0.24180-0.47743
  -2   0 -22 50.5883 3.48428   1-0.94363 0.75333-0.29611 0.29610-0.26465-0.48824
  -2   0 -23    0.00 5.52105   1-0.94021 0.74569-0.29463 0.29461-0.28705-0.49951
  -2   0 -24 60.6018  5.0056   1-0.93634 0.73761-0.29295 0.29293-0.30903-0.51120
  -2   0 -25 8.10691 4.77509   1-0.93204 0.72909-0.29108 0.29106-0.33065-0.52325
  -2   0 -26 13.4508 6.29477   1-0.92730 0.72014-0.28902 0.28900-0.35195-0.53561
  -2   2  26 6.66204  6.0866   1 0.84474-0.83277 0.39809-0.21317 0.46053 0.40261
  -2   2  25 10.3324  6.1289   1 0.85010-0.84235 0.40092-0.21600 0.44510 0.38437
  -2   2  24 23.3046 3.33538   1 0.85511-0.85157 0.40363-0.21871 0.42977 0.36604
  -2   2  23  32.877 3.29673   1 0.85977-0.86045 0.40622-0.22130 0.41455 0.34758
  -2   2  22-0.48502 5.42276   1 0.86411-0.86900 0.40871-0.22379 0.39947 0.32900
  -2   2  21 95.5915 6.40325   1 0.86811-0.87722 0.41109-0.22618 0.38453 0.31027
  -2   2  20-1.29243 5.11557   1 0.87180-0.88512 0.41338-0.22846 0.36977 0.29136
  -2   2  19 6.89043  4.3086   1 0.87517-0.89271 0.41557-0.23065 0.35520 0.27226
  -2   2  18 6.47336 4.64809   1 0.87824-0.89999 0.41767-0.23275 0.34086 0.25293
  -2   2  17-2.50013 4.69772   1 0.88100-0.90697 0.41968-0.23477 0.32680 0.23334
  -2   2  16 12.7827 2.26394   1 0.88347-0.91365 0.42162-0.23671 0.31305 0.21342
  -2   2  15 116.901 7.93213   1 0.88564-0.92004 0.42348-0.23858 0.29968 0.19312
  -2   2  14 332.928 11.0244   1 0.88752-0.92613 0.42529-0.24038 0.28677 0.17236
  -2   2  13 13.8369 4.86096   1 0.88911-0.93194 0.42704-0.24213 0.27442 0.15104
  -2   2  12 141.334 7.02255   1 0.89041-0.93745 0.42875-0.24384 0.26277 0.12903
  -2   2  11 9.33342 3.36521   1 0.89141-0.94266 0.43043-0.24553 0.25199 0.10614
  -2   2  10-1.93926 3.14473   1 0.89211-0.94757 0.43211-0.24720 0.24234 0.08212
  -2   2   9 369.041 9.47692   1 0.89247-0.95215 0.43380-0.24890 0.23417 0.05663
  -2   2   8  337.68 8.79937   1 0.89246-0.95635 0.43554-0.25064 0.22799 0.02913
  -2   2   7 417.318 9.19805   1 0.89199-0.96010 0.43738-0.25248 0.22460-0.00114
  -2   2   6 317.301 7.70323   1 0.89091-0.96324 0.43937-0.25447 0.22526-0.03546
  -2   2   5 328.242 7.57431   1 0.88887-0.96540 0.44159-0.25669 0.23210-0.07597
  -2   2   4 403.628 7.90747   1 0.88502-0.96578 0.44409-0.25920 0.24908-0.12662
  -2   2   3 25.1723 2.24887   1 0.87712-0.96209 0.44682-0.26192 0.28427-0.19547
  -2   2   210386.50 135.103   1 0.85754-0.94672 0.44877-0.26388 0.35667-0.30155
  -2   2   1 6823.44 27.9382   1 0.79088-0.88427 0.44203-0.25714 0.51882-0.49736
  -2   2   0 3159.92 18.9475   1 0.44084-0.53845 0.35090-0.16601 0.87484-0.88704
  -2   2  -1 5.08844 2.46358   1-0.49333 0.39151 0.00899 0.17590 0.80120-0.84708
  -2   2  -2 23.4622 1.38369   1-0.82727 0.72123-0.14319 0.32808 0.43538-0.51493
  -2   2  -3 33.0463 2.36842   1-0.90857 0.79832-0.18677 0.37165 0.25692-0.37013
  -2   2  -4  440.07 8.33218   1-0.93873 0.82426-0.20454 0.38942 0.15764-0.30451
  -2   2  -5  69.689 4.25093   1-0.95340 0.83472-0.21361 0.39849 0.09191-0.27246
  -2   2  -6  270.47  7.3716   1-0.96175 0.83885-0.21884 0.40372 0.04294-0.25715
  -2   2  -7-1.06773 3.23271   1-0.96691 0.83980-0.22204 0.40692 0.00342-0.25130
  -2   2  -8  75.799 4.96143   1-0.97021 0.83889-0.22404 0.40891-0.03026-0.25128
  -2   2  -9  689.09 12.6985   1-0.97230 0.83676-0.22523 0.41011-0.06011-0.25510
  -2   2 -10 112.168 6.12565   1-0.97351 0.83375-0.22587 0.41075-0.08731-0.26157
  -2   2 -11 1112.49 17.6233   1-0.97404 0.83007-0.22608 0.41096-0.11258-0.26996
  -2   2 -12 5.05931 4.33472   1-0.97400 0.82582-0.22596 0.41083-0.13643-0.27978
  -2   2 -13  125.47  7.3927   1-0.97348 0.82108-0.22556 0.41043-0.15920-0.29068
  -2   2 -14 91.6274  6.5946   1-0.97251 0.81590-0.22492 0.40979-0.18111-0.30243
  -2   2 -15 164.029 8.87481   1-0.97114 0.81031-0.22407 0.40894-0.20235-0.31486
  -2   2 -16 129.248 8.19133   1-0.96938 0.80434-0.22304 0.40790-0.22305-0.32784
  -2   2 -17  2.6307 4.79808   1-0.96725 0.79800-0.22182 0.40669-0.24329-0.34126
  -2   2 -18 68.2311 5.40987   1-0.96476 0.79129-0.22044 0.40531-0.26317-0.35505
  -2   2 -19 131.051 9.39945   1-0.96191 0.78423-0.21891 0.40377-0.28273-0.36915
  -2   2 -20 -5.8732 4.80254   1-0.95870 0.77681-0.21722 0.40208-0.30203-0.38352
  -2   2 -21 60.6028  5.8134   1-0.95515 0.76903-0.21538 0.40024-0.32110-0.39811
  -2   2 -22-9.63949  6.5563   1-0.95123 0.76091-0.21339 0.39825-0.33999-0.41290
  -2   2 -23 6.97634 6.18886   1-0.94696 0.75242-0.21126 0.39612-0.35870-0.42785
  -2   2 -24 5.66892 5.49622   1-0.94232 0.74357-0.20899 0.39385-0.37727-0.44295
  -2   2 -25 16.7468 2.98384   1-0.93732 0.73435-0.20657 0.39143-0.39571-0.45818
  -2   4  24-8.42037 7.46386   1 0.83620-0.83268 0.48299-0.11319 0.36228 0.43353
  -2   4  23 36.2626 3.50539   1 0.84068-0.84138 0.48520-0.11541 0.34367 0.41848
  -2   4  22-3.81239 5.78946   1 0.84480-0.84971 0.48727-0.11748 0.32492 0.40356
  -2   4  21 62.1267 5.00167   1 0.84855-0.85768 0.48920-0.11941 0.30601 0.38879
  -2   4  20 53.2309 3.93646   1 0.85196-0.86530 0.49098-0.12119 0.28693 0.37421
  -2   4  19 13.5453 5.70146   1 0.85500-0.87256 0.49261-0.12282 0.26764 0.35983
  -2   4  18 15.9595 6.51543   1 0.85770-0.87947 0.49410-0.12431 0.24812 0.34569
  -2   4  17 7.57143 4.60782   1 0.86004-0.88603 0.49543-0.12564 0.22831 0.33183
  -2   4  16-9.17745 5.18725   1 0.86202-0.89222 0.49660-0.12681 0.20818 0.31829
  -2   4  15 38.0843 2.97356   1 0.86364-0.89805 0.49760-0.12782 0.18766 0.30515
  -2   4  14 164.574 9.68084   1 0.86487-0.90350 0.49842-0.12864 0.16668 0.29246
  -2   4  13 207.321 9.83866   1 0.86572-0.90857 0.49905-0.12927 0.14513 0.28034
  -2   4  12 120.541 7.70834   1 0.86615-0.91321 0.49947-0.12969 0.12290 0.26891
  -2   4  11 14.3745 5.01616   1 0.86613-0.91740 0.49964-0.12986 0.09980 0.25833
  -2   4  10 48.5191 3.79366   1 0.86561-0.92109 0.49953-0.12975 0.07562 0.24885
  -2   4   9 112.501 6.79895   1 0.86451-0.92421 0.49908-0.12931 0.05003 0.24077
  -2   4   8 75.3602 5.06391   1 0.86271-0.92663 0.49821-0.12844 0.02259 0.23455
  -2   4   7 618.731 13.2882   1 0.86003-0.92816 0.49679-0.12701-0.00739 0.23086
  -2   4   6 119.601 6.87966   1 0.85614-0.92849 0.49460-0.12482-0.04093 0.23073
  -2   4   5  978.19 15.9727   1 0.85048-0.92704 0.49128-0.12151-0.07970 0.23584
  -2   4   4 839.684 14.5745   1 0.84193-0.92271 0.48617-0.11640-0.12661 0.24908
  -2   4   3 4530.21 32.5137   1 0.82805-0.91304 0.47787-0.10810-0.18707 0.27587
  -2   4   2 280.497 8.61589   1 0.80263-0.89183 0.46311-0.09334-0.27236 0.32749
  -2   4   1 1384.80 17.8189   1 0.74603-0.83945 0.43233-0.06256-0.40902 0.43048
  -2   4   0 9.61505 1.44062   1 0.57540-0.67303 0.34963 0.02014-0.66148 0.64928
  -2   4  -1  577.18 11.3592   1-0.03518-0.06667 0.10091 0.26886-0.99085 0.94498
  -2   4  -2 22.6579 1.89688   1-0.72138 0.61532-0.12382 0.49358-0.76631 0.68678
  -2   4  -3 199.562 7.31059   1-0.90077 0.79049-0.16276 0.53252-0.51221 0.39900
  -2   4  -4 9.55748 3.39056   1-0.94681 0.83232-0.16593 0.53569-0.39202 0.24515
  -2   4  -5 30.5911 2.08879   1-0.96301 0.84430-0.16396 0.53372-0.33264 0.15210
  -2   4  -6 60.1403 4.36139   1-0.96998 0.84706-0.16131 0.53107-0.30187 0.08767
  -2   4  -7 191.172 8.05298   1-0.97328 0.84614-0.15874 0.52850-0.28636 0.03849
  -2   4  -8 32.1789 2.70335   1-0.97479 0.84344-0.15637 0.52612-0.27984-0.00169
  -2   4  -9 1428.80 21.4948   1-0.97528 0.83972-0.15415 0.52390-0.27904-0.03617
  -2   4 -10 180.854 8.75486   1-0.97511 0.83533-0.15205 0.52180-0.28208-0.06679
  -2   4 -11 721.521 16.1939   1-0.97443 0.83044-0.15002 0.51977-0.28783-0.09470
  -2   4 -12 39.1335 2.89437   1-0.97334 0.82514-0.14802 0.51777-0.29556-0.12064
  -2   4 -13 613.336 16.0676   1-0.97189 0.81947-0.14603 0.51578-0.30478-0.14509
  -2   4 -14 10.0951 5.37938   1-0.97011 0.81347-0.14403 0.51377-0.31515-0.16840
  -2   4 -15 19.1882 2.64162   1-0.96800 0.80715-0.14199 0.51173-0.32641-0.19080
  -2   4 -16-5.40403 5.92273   1-0.96557 0.80051-0.13990 0.50965-0.33839-0.21248
  -2   4 -17 60.1162 4.44429   1-0.96283 0.79356-0.13776 0.50750-0.35096-0.23358
  -2   4 -18-2.30852 5.32463   1-0.95978 0.78629-0.13555 0.50529-0.36402-0.25419
  -2   4 -19 59.3305 4.01026   1-0.95641 0.77871-0.13325 0.50300-0.37747-0.27440
  -2   4 -20 27.3048 2.96239   1-0.95272 0.77080-0.13088 0.50062-0.39126-0.29428
  -2   4 -21 104.506 8.13406   1-0.94871 0.76257-0.12841 0.49815-0.40534-0.31387
  -2   4 -22  35.631 3.77925   1-0.94436 0.75401-0.12585 0.49559-0.41967-0.33321
  -2   4 -23 10.7191 6.01431   1-0.93967 0.74511-0.12319 0.49292-0.43421-0.35234
  -2   4 -24-4.37807 6.99262   1-0.93464 0.73586-0.12041 0.49014-0.44893-0.37128
  -2   6  21-1.23268 7.02731   1 0.81515-0.82430 0.56312-0.00845 0.23636 0.45845
  -2   6  20 26.8038 3.84866   1 0.81784-0.83120 0.56431-0.00964 0.21369 0.44746
  -2   6  19-9.64342 6.23985   1 0.82006-0.83764 0.56529-0.01062 0.19052 0.43696
  -2   6  18 19.5794 7.04939   1 0.82180-0.84359 0.56604-0.01137 0.16677 0.42704
  -2   6  17 97.3748 8.20023   1 0.82302-0.84903 0.56654-0.01187 0.14237 0.41778
  -2   6  16 16.3539 3.29837   1 0.82369-0.85391 0.56677-0.01210 0.11719 0.40929
  -2   6  15 17.7349 3.00285   1 0.82377-0.85821 0.56670-0.01204 0.09112 0.40170
  -2   6  14 3.69694 5.22826   1 0.82319-0.86184 0.56630-0.01164 0.06398 0.39517
  -2   6  13 16.4024 2.75607   1 0.82188-0.86474 0.56551-0.01085 0.03558 0.38990
  -2   6  12 87.9114 6.71814   1 0.81971-0.86679 0.56428-0.00962 0.00566 0.38615
  -2   6  11 93.7982 6.73215   1 0.81654-0.86784 0.56251-0.00785-0.02610 0.38424
  -2   6  10 69.3057 6.01433   1 0.81215-0.86766 0.56009-0.00544-0.06013 0.38461
  -2   6   9 1.92638 4.60723   1 0.80623-0.86595 0.55686-0.00220-0.09698 0.38779
  -2   6   8 31.4542 2.69822   1 0.79832-0.86226 0.55258 0.00208-0.13740 0.39455
  -2   6   7 477.902 14.1738   1 0.78775-0.85590 0.54691 0.00774-0.18240 0.40588
  -2   6   6 118.563 8.85689   1 0.77345-0.84582 0.53934 0.01531-0.23338 0.42319
  -2   6   5 118.117  7.6925   1 0.75372-0.83030 0.52908 0.02557-0.29227 0.44842
  -2   6   4 216.044 10.1729   1 0.72571-0.80651 0.51484 0.03980-0.36182 0.48429
  -2   6   3 54.0822 4.21985   1 0.68446-0.76947 0.49449 0.06016-0.44573 0.53454
  -2   6   2 175.173 8.87978   1 0.62109-0.71031 0.46440 0.09025-0.54855 0.60369
  -2   6   1   25.59 2.39054   1 0.51985-0.61329 0.41856 0.13609-0.67370 0.69518
  -2   6   0 169.736 8.86079   1 0.35601-0.45366 0.34855 0.20609-0.81563 0.80343
  -2   6  -1  114.62 7.42608   1 0.10740-0.20927 0.24943 0.30521-0.94139 0.89553
  -2   6  -2 8.41228 3.98898   1-0.20025 0.09417 0.13634 0.41830-0.98764 0.90811
  -2   6  -3 145.175 8.47606   1-0.47725 0.36695 0.04391 0.51073-0.93051 0.81731
  -2   6  -4 93.9419 7.27082   1-0.66552 0.55101-0.01188 0.56652-0.82372 0.67686
  -2   6  -5 346.252 12.1641   1-0.77694 0.65821-0.04025 0.59489-0.72060 0.54007
  -2   6  -6 2.47411 5.27807   1-0.84129 0.71835-0.05361 0.60825-0.63900 0.42480
  -2   6  -7 43.6332 3.71645   1-0.87939 0.75224-0.05947 0.61411-0.57873 0.33086
  -2   6  -8 125.413 8.44673   1-0.90277 0.77140-0.06158 0.61621-0.53534 0.25381
  -2   6  -9-2.74419 4.88069   1-0.91755 0.78197-0.06175 0.61638-0.50455 0.18935
  -2   6 -10 192.032 10.4363   1-0.92704 0.78725-0.06087 0.61550-0.48310 0.13424
  -2   6 -11 55.4382 4.67788   1-0.93312 0.78911-0.05940 0.61403-0.46863 0.08610
  -2   6 -12 58.3509 4.80042   1-0.93687 0.78864-0.05759 0.61221-0.45946 0.04326
  -2   6 -13 29.9848 2.95815   1-0.93895 0.78651-0.05555 0.61018-0.45438 0.00452
  -2   6 -14 64.3541  5.0518   1-0.93980 0.78314-0.05336 0.60799-0.45251-0.03102
  -2   6 -15 13.3852 5.76008   1-0.93967 0.77880-0.05106 0.60568-0.45320-0.06400
  -2   6 -16 16.0166 6.34888   1-0.93875 0.77367-0.04866 0.60329-0.45595-0.09492
  -2   6 -17 21.3104 3.28744   1-0.93717 0.76787-0.04618 0.60080-0.46039-0.12414
  -2   6 -18 5.05765 5.92062   1-0.93500 0.76148-0.04362 0.59824-0.46623-0.15198
  -2   6 -19 3.51686  6.2583   1-0.93230 0.75457-0.04097 0.59559-0.47323-0.17864
  -2   6 -20 17.7235 7.60884   1-0.92911 0.74717-0.03824 0.59286-0.48122-0.20432
  -2   8  15 27.7894 3.65536   1 0.76996-0.80442 0.63254 0.10700 0.01374 0.47908
  -2   8  14 13.2101  6.0046   1 0.76724-0.80591 0.63099 0.10855-0.01741 0.47656
  -2   8  13 17.4912 6.84919   1 0.76342-0.80630 0.62890 0.11064-0.05010 0.47558
  -2   8  12 2.83397 6.63416   1 0.75831-0.80541 0.62618 0.11335-0.08458 0.47640
  -2   8  11 11.5873 5.96838   1 0.75168-0.80299 0.62272 0.11682-0.12119 0.47934
  -2   8  10-4.84036 6.24887   1 0.74319-0.79872 0.61835 0.12119-0.16030 0.48478
  -2   8   9 42.9037 3.46636   1 0.73240-0.79214 0.61287 0.12666-0.20240 0.49322
  -2   8   8 0.51262 5.49724   1 0.71870-0.78266 0.60601 0.13352-0.24808 0.50523
  -2   8   7 31.8895 3.13397   1 0.70125-0.76943 0.59740 0.14213-0.29806 0.52154
  -2   8   6    0.00 5.52724   1 0.67885-0.75124 0.58652 0.15301-0.35318 0.54299
  -2   8   5  70.455 5.54752   1 0.64980-0.72640 0.57267 0.16685-0.41442 0.57057
  -2   8   4 33.2744 3.28424   1 0.61166-0.69247 0.55488 0.18464-0.48280 0.60528
  -2   8   3 3.30213 5.18906   1 0.56097-0.64601 0.53183 0.20770-0.55911 0.64792
  -2   8   2 47.6148 3.60017   1 0.49302-0.58227 0.50180 0.23772-0.64335 0.69850
  -2   8   1-0.93159 4.65796   1 0.40187-0.49533 0.46284 0.27668-0.73354 0.75502
  -2   8   0 6.97238 4.62496   1 0.28162-0.37930 0.41337 0.32615-0.82382 0.81163
  -2   8  -1 25.1098 2.55003   1 0.12988-0.23177 0.35356 0.38595-0.90278 0.85693
  -2   8  -2 11.1774 5.35074   1-0.04673-0.05937 0.28725 0.45226-0.95502 0.87550
  -2   8  -3 27.2267 2.93191   1-0.23004 0.11972 0.22209 0.51743-0.96884 0.85565
  -2   8  -4 2.35902 5.40005   1-0.39750 0.28296 0.16612 0.57339-0.94510 0.79825
  -2   8  -5 22.8089  3.0409   1-0.53423 0.41548 0.12355 0.61596-0.89656 0.71604
  -2   8  -6 3.42624 5.38409   1-0.63749 0.51453 0.09396 0.64556-0.83850 0.62431
  -2   8  -7   79.13 5.11568   1-0.71221 0.58504 0.07455 0.66496-0.78166 0.53381
  -2   8  -8 11.2568 6.09726   1-0.76538 0.63399 0.06233 0.67718-0.73133 0.44981
  -2   8  -9 7.35975 5.94757   1-0.80313 0.66752 0.05492 0.68458-0.68914 0.37395
  -2   8 -10 27.1397 3.40083   1-0.83005 0.69023 0.05069 0.68882-0.65493 0.30607
  -2   8 -11  12.805 6.07331   1-0.84933 0.70530 0.04856 0.69095-0.62781 0.24529
  -2   8 -12 8.61314 7.37585   1-0.86316 0.71491 0.04783 0.69167-0.60676 0.19057
  -2   8 -13 18.9671  6.3838   1-0.87301 0.72055 0.04807 0.69143-0.59079 0.14093
  -2   8 -14 4.89136 6.23528   1-0.87990 0.72322 0.04899 0.69051-0.57906 0.09553
  -1   9  10 4.30858 6.42614   1 0.69472-0.70147 0.62879 0.20318-0.25938 0.58998
  -1   9   9-3.01135 7.10065   1 0.67838-0.68935 0.62103 0.21093-0.30441 0.60134
  -1   9   8 1.77086 6.70437   1 0.65850-0.67368 0.61173 0.22023-0.35234 0.61561
  -1   9   7-0.57952 6.63289   1 0.63428-0.65367 0.60057 0.23140-0.40348 0.63308
  -1   9   6 10.2605 7.89857   1 0.60472-0.62832 0.58715 0.24481-0.45808 0.65401
  -1   9   5-2.24799 5.39049   1 0.56855-0.59637 0.57102 0.26094-0.51627 0.67853
  -1   9   4 21.4665 2.91426   1 0.52425-0.55629 0.55162 0.28033-0.57793 0.70653
  -1   9   3 1.65028 5.79558   1 0.47004-0.50629 0.52838 0.30358-0.64255 0.73747
  -1   9   2 18.8161 2.70629   1 0.40404-0.44450 0.50071 0.33124-0.70888 0.77014
  -1   9   1 12.5142 4.95697   1 0.32456-0.36924 0.46823 0.36372-0.77470 0.80229
  -1   9   0 9.78013 5.64655   1 0.23078-0.27967 0.43095 0.40101-0.83658 0.83051
  -1   9  -1 23.7574  3.1655   1 0.12349-0.17660 0.38956 0.44239-0.89002 0.85028
  -1   9  -2 16.3197 5.95908   1 0.00589-0.06321 0.34569 0.48626-0.93019 0.85679
  -1   9  -3 1.09221 5.72764   1-0.11633 0.05480 0.30171 0.53024-0.95338 0.84631
  -1   9  -4 20.4805 2.91051   1-0.23610 0.17035 0.26031 0.57164-0.95840 0.81765
  -1   9  -5 1.11089 4.77814   1-0.34680 0.27683 0.22369 0.60826-0.94712 0.77271
  -1   9  -6-8.99284 6.20807   1-0.44395 0.36977 0.19309 0.63885-0.92369 0.71561
  -1   9  -7 2.16082 2.79924   1-0.52574 0.44735 0.16871 0.66323-0.89300 0.65126
  -1   9  -8 42.0963 3.80578   1-0.59259 0.50998 0.15000 0.68194-0.85938 0.58396
  -1   9  -9-3.58017 6.69788   1-0.64613 0.55931 0.13608 0.69586-0.82598 0.51690
  -1   9 -10 8.53236 6.03328   1-0.68851 0.59747 0.12598 0.70596-0.79478 0.45203
  -1   7  19 6.30412 7.18781   1 0.80724-0.77603 0.59010 0.05700 0.10755 0.52604
  -1   7  18 37.6508  4.2525   1 0.80719-0.78020 0.58980 0.05729 0.07957 0.52035
  -1   7  17 0.58524 6.74931   1 0.80636-0.78359 0.58915 0.05795 0.05063 0.51563
  -1   7  16 57.4349 4.32598   1 0.80469-0.78613 0.58808 0.05902 0.02058 0.51201
  -1   7  15-0.54393 5.93366   1 0.80206-0.78771 0.58655 0.06055-0.01072 0.50964
  -1   7  14    0.00 6.55426   1 0.79834-0.78821 0.58449 0.06260-0.04348 0.50874
  -1   7  13 5.06765 6.64615   1 0.79337-0.78746 0.58182 0.06527-0.07793 0.50952
  -1   7  12 6.37032 6.48241   1 0.78693-0.78522 0.57844 0.06865-0.11435 0.51227
  -1   7  11 12.8098 5.75225   1 0.77871-0.78122 0.57421 0.07288-0.15308 0.51733
  -1   7  10 3.21751 5.17991   1 0.76834-0.77506 0.56894 0.07815-0.19451 0.52510
  -1   7   9 42.4414 3.55267   1 0.75528-0.76622 0.56241 0.08467-0.23914 0.53606
  -1   7   8 32.8758 3.02272   1 0.73884-0.75400 0.55431 0.09278-0.28756 0.55081
  -1   7   7 12.6881 4.63303   1 0.71804-0.73741 0.54422 0.10287-0.34044 0.57002
  -1   7   6 74.9468 6.27116   1 0.69154-0.71512 0.53158 0.11550-0.39855 0.59447
  -1   7   5 25.9126 2.76149   1 0.65745-0.68525 0.51564 0.13144-0.46271 0.62496
  -1   7   4 58.1003  4.5634   1 0.61320-0.64521 0.49542 0.15166-0.53358 0.66217
  -1   7   3  87.104 6.16227   1 0.55530-0.59153 0.46962 0.17746-0.61138 0.70630
  -1   7   2 57.5517 4.37363   1 0.47934-0.51979 0.43674 0.21034-0.69519 0.75645
  -1   7   1 3.86384 3.86384   1 0.38043-0.42508 0.39531 0.25177-0.78183 0.80941
  -1   7   0 13.8735  2.2593   1 0.25480-0.30367 0.34459 0.30248-0.86448 0.85840
  -1   7  -1 22.4345 2.42495   1 0.10310-0.15618 0.28584 0.36123-0.93230 0.89255
  -1   7  -2 8.88576 4.61992   1-0.06609 0.00879 0.22327 0.42380-0.97313 0.89971
  -1   7  -3 4.27249 4.74113   1-0.23644 0.17493 0.16344 0.48364-0.97986 0.87278
  -1   7  -4 27.3435 2.82403   1-0.39051 0.32478 0.11237 0.53470-0.95541 0.81466
  -1   7  -5 155.732 9.13794   1-0.51761 0.44767 0.07294 0.57413-0.91059 0.73617
  -1   7  -6 37.3938 2.98863   1-0.61589 0.54173 0.04468 0.60239-0.85747 0.64939
  -1   7  -7 76.4104 6.30222   1-0.68910 0.61073 0.02544 0.62163-0.80478 0.56303
  -1   7  -8 -4.7427 5.19178   1-0.74274 0.66016 0.01279 0.63427-0.75717 0.48175
  -1   7  -9-4.44585 5.48121   1-0.78189 0.69509 0.00475 0.64231-0.71638 0.40729
  -1   7 -10 73.4842 6.22992   1-0.81051 0.71950-0.00013 0.64720-0.68258 0.33982
  -1   7 -11  149.66 10.4416   1-0.83151 0.73628-0.00286 0.64992-0.65522 0.27880
  -1   7 -12-5.90782 5.90782   1-0.84694 0.74749-0.00411 0.65116-0.63351 0.22342
  -1   7 -13 5.10721 5.40497   1-0.85822 0.75457-0.00430 0.65136-0.61665 0.17290
  -1   7 -14 22.7204  3.4743   1-0.86638 0.75851-0.00374 0.65080-0.60390 0.12647
  -1   7 -15 7.14606 5.24378   1-0.87212 0.76003-0.00264 0.64969-0.59461 0.08352
  -1   7 -16 9.70429 7.10691   1-0.87594 0.75964-0.00111 0.64817-0.58827 0.04351
  -1   7 -17 1.77954  5.5328   1-0.87823 0.75772 0.00074 0.64631-0.58441 0.00599
  -1   7 -18-6.16196 7.44553   1-0.87925 0.75452 0.00285 0.64420-0.58267-0.02942
  -1   5  23 9.89509 7.52369   1 0.84146-0.79338 0.51541-0.05318 0.26594 0.50231
  -1   5  22 1.18133 7.13703   1 0.84475-0.80089 0.51681-0.05459 0.24322 0.49137
  -1   5  21 36.8385 3.67028   1 0.84758-0.80792 0.51800-0.05578 0.22004 0.48088
  -1   5  20-2.69041 6.47937   1 0.84991-0.81447 0.51897-0.05675 0.19634 0.47091
  -1   5  19 83.7855 7.57781   1 0.85174-0.82051 0.51970-0.05748 0.17205 0.46153
  -1   5  18 18.7986 2.69912   1 0.85303-0.82602 0.52018-0.05795 0.14709 0.45283
  -1   5  17 0.46612 6.27097   1 0.85375-0.83096 0.52037-0.05815 0.12135 0.44490
  -1   5  16 61.8214 3.65532   1 0.85386-0.83528 0.52026-0.05804 0.09470 0.43789
  -1   5  15 179.279  10.092   1 0.85328-0.83891 0.51980-0.05759 0.06699 0.43193
  -1   5  14  8.0885 5.27306   1 0.85193-0.84178 0.51896-0.05674 0.03803 0.42722
  -1   5  13 11.1902 5.16255   1 0.84971-0.84378 0.51765-0.05544 0.00759 0.42399
  -1   5  12  174.96 9.59801   1 0.84646-0.84474 0.51582-0.05360-0.02463 0.42254
  -1   5  11 189.718 9.78611   1 0.84198-0.84447 0.51333-0.05112-0.05900 0.42325
  -1   5  10 1.34735 4.85791   1 0.83596-0.84267 0.51005-0.04784-0.09601 0.42659
  -1   5   9 69.5377 5.39938   1 0.82801-0.83893 0.50577-0.04356-0.13629 0.43320
  -1   5   8 31.6159 3.02641   1 0.81752-0.83265 0.50019-0.03798-0.18066 0.44390
  -1   5   7 71.1633 5.00515   1 0.80360-0.82294 0.49289-0.03068-0.23023 0.45981
  -1   5   6-2.58898 3.89146   1 0.78486-0.80842 0.48323-0.02102-0.28649 0.48240
  -1   5   5 469.202 12.4437   1 0.75914-0.78691 0.47024-0.00804-0.35140 0.51365
  -1   5   4 60.7722 4.39879   1 0.72289-0.75488 0.45242 0.00979-0.42756 0.55614
  -1   5   3 415.217 11.3033   1 0.67024-0.70645 0.42734 0.03486-0.51801 0.61292
  -1   5   2  48.915 3.24283   1 0.59144-0.63186 0.39125 0.07095-0.62543 0.68667
  -1   5   1 198.065  7.9533   1 0.47137-0.51601 0.33877 0.12343-0.74882 0.77640
  -1   5   0 47.6093 3.86497   1 0.29173-0.34058 0.26448 0.19772-0.87544 0.86935
  -1   5  -1 3.33133 3.33133   1 0.04710-0.10016 0.16961 0.29259-0.97074 0.93098
  -1   5  -2 125.615 6.91657   1-0.22691 0.16963 0.07098 0.39121-0.99209 0.91866
  -1   5  -3 243.177 8.92102   1-0.46551 0.40402-0.00771 0.46990-0.93632 0.82923
  -1   5  -4 55.8385 4.29527   1-0.63444 0.56873-0.05787 0.52006-0.84416 0.70340
  -1   5  -5 336.757 10.7881   1-0.74190 0.67198-0.08588 0.54807-0.75261 0.57819
  -1   5  -6 45.9323 3.79224   1-0.80845 0.73431-0.10055 0.56274-0.67654 0.46845
  -1   5  -7  274.78 10.2963   1-0.85017 0.77182-0.10785 0.57004-0.61770 0.37594
  -1   5  -8 246.679 10.4799   1-0.87698 0.79442-0.11113 0.57331-0.57358 0.29815
  -1   5  -9 142.148 8.68569   1-0.89463 0.80785-0.11217 0.57435-0.54107 0.23198
  -1   5 -10 124.016 8.37325   1-0.90642 0.81543-0.11193 0.57411-0.51751 0.17475
  -1   5 -11 34.7954 2.84125   1-0.91433 0.81912-0.11092 0.57310-0.50086 0.12443
  -1   5 -12 26.1659 2.68009   1-0.91954 0.82012-0.10944 0.57162-0.48957 0.07947
  -1   5 -13 346.184 13.0678   1-0.92281 0.81918-0.10764 0.56982-0.48249 0.03873
  -1   5 -14 113.935 8.13327   1-0.92463 0.81678-0.10563 0.56781-0.47877 0.00134
  -1   5 -15-2.15657  5.0851   1-0.92531 0.81325-0.10347 0.56565-0.47775-0.03334
  -1   5 -16 1.35733 5.59639   1-0.92508 0.80880-0.10117 0.56335-0.47894-0.06582
  -1   5 -17 48.3027 3.49854   1-0.92409 0.80359-0.09877 0.56095-0.48195-0.09648
  -1   5 -18 0.49813 5.99829   1-0.92243 0.79772-0.09628 0.55845-0.48647-0.12563
  -1   5 -19 35.1936 3.51344   1-0.92019 0.79127-0.09368 0.55586-0.49227-0.15350
  -1   5 -20 38.1191 3.63119   1-0.91742 0.78429-0.09100 0.55317-0.49914-0.18029
  -1   5 -21 18.3802 7.62001   1-0.91416 0.77681-0.08822 0.55039-0.50694-0.20616
  -1   5 -22 3.61068 6.25388   1-0.91043 0.76886-0.08535 0.54752-0.51553-0.23124
  -1   3  25-4.79906 6.17617   1 0.86123-0.80469 0.43496-0.15761 0.36846 0.46712
  -1   3  24 21.1311 3.36446   1 0.86594-0.81363 0.43720-0.15985 0.34921 0.45270
  -1   3  23 6.47866 5.76443   1 0.87028-0.82218 0.43929-0.16194 0.32979 0.43846
  -1   3  22 19.4344  7.1234   1 0.87425-0.83036 0.44122-0.16387 0.31016 0.42442
  -1   3  21 1.45195   5.497   1 0.87784-0.83816 0.44300-0.16565 0.29030 0.41061
  -1   3  20 28.5697  2.8811   1 0.88105-0.84559 0.44462-0.16727 0.27018 0.39706
  -1   3  19 7.77814 6.35083   1 0.88390-0.85265 0.44607-0.16873 0.24975 0.38382
  -1   3  18  18.754 6.28963   1 0.88636-0.85933 0.44736-0.17001 0.22898 0.37093
  -1   3  17 101.191 6.54639   1 0.88843-0.86562 0.44846-0.17112 0.20779 0.35846
  -1   3  16 104.614  6.9695   1 0.89011-0.87151 0.44938-0.17204 0.18612 0.34646
  -1   3  15 60.1472 4.87133   1 0.89137-0.87698 0.45010-0.17275 0.16387 0.33504
  -1   3  14 294.798 10.9967   1 0.89219-0.88202 0.45059-0.17325 0.14094 0.32431
  -1   3  13 370.143 11.5929   1 0.89254-0.88658 0.45083-0.17349 0.11717 0.31441
  -1   3  12 458.128  12.651   1 0.89236-0.89062 0.45079-0.17345 0.09238 0.30553
  -1   3  11 163.798  8.0051   1 0.89159-0.89406 0.45042-0.17308 0.06631 0.29793
  -1   3  10 305.323 9.64876   1 0.89013-0.89682 0.44965-0.17231 0.03863 0.29195
  -1   3   9 162.777 7.27105   1 0.88782-0.89872 0.44837-0.17104 0.00885 0.28806
  -1   3   8 409.708 10.2232   1 0.88444-0.89955 0.44645-0.16912-0.02369 0.28693
  -1   3   7 104.655 5.77665   1 0.87959-0.89891 0.44366-0.16633-0.05999 0.28956
  -1   3   6  166.02 6.50889   1 0.87263-0.89617 0.43962-0.16229-0.10158 0.29748
  -1   3   5 192.843 6.70643   1 0.86241-0.89017 0.43368-0.15635-0.15088 0.31312
  -1   3   4 261.009 7.38835   1 0.84666-0.87862 0.42464-0.14731-0.21205 0.34062
  -1   3   3 750.469 11.6259   1 0.82042-0.85660 0.41003-0.13270-0.29254 0.38744
  -1   3   2 335.494  7.7237   1 0.77149-0.81189 0.38411-0.10679-0.40656 0.46780
  -1   3   1 46.7537 3.59827   1 0.66476-0.70937 0.33174-0.05442-0.58083 0.60840
  -1   3   0 1397.96 14.8419   1 0.39329-0.44212 0.21216 0.06516-0.83831 0.83221
  -1   3  -1 647.324 10.3119   1-0.17851 0.12547-0.00689 0.28421-0.99852 0.95876
  -1   3  -2 1945.60 17.8009   1-0.65763 0.60038-0.16040 0.43772-0.81259 0.73916
  -1   3  -3 87.0418 4.81429   1-0.83920 0.77773-0.20443 0.48175-0.60499 0.49789
  -1   3  -4 508.637 10.0048   1-0.90376 0.83808-0.21394 0.49125-0.48090 0.34014
  -1   3  -5 64.0865  4.6527   1-0.93081 0.86092-0.21480 0.49212-0.40983 0.23540
  -1   3  -6 1033.04 14.7768   1-0.94387 0.86976-0.21335 0.49066-0.36825 0.16015
  -1   3  -7 2.87809 3.23744   1-0.95076 0.87244-0.21126 0.48857-0.34389 0.10213
  -1   3  -8 1926.64 21.5222   1-0.95453 0.87199-0.20904 0.48635-0.33026 0.05483
  -1   3  -9 36.0702 2.38494   1-0.95651 0.86976-0.20683 0.48414-0.32370 0.01460
  -1   3 -10 629.145 13.6331   1-0.95737 0.86640-0.20466 0.48197-0.32201-0.02076
  -1   3 -11 55.4566 4.72456   1-0.95743 0.86224-0.20253 0.47984-0.32383-0.05261
  -1   3 -12  65.173 5.20029   1-0.95689 0.85749-0.20043 0.47773-0.32823-0.08187
  -1   3 -13 14.2498 2.27054   1-0.95587 0.85226-0.19833 0.47563-0.33461-0.10916
  -1   3 -14 169.074  9.1041   1-0.95442 0.84659-0.19622 0.47352-0.34252-0.13492
  -1   3 -15 231.475 10.4714   1-0.95259 0.84055-0.19408 0.47138-0.35164-0.15947
  -1   3 -16 128.758 8.64551   1-0.95040 0.83414-0.19190 0.46920-0.36174-0.18304
  -1   3 -17 97.4281  6.9688   1-0.94787 0.82740-0.18968 0.46698-0.37263-0.20581
  -1   3 -18 2.50026 5.20471   1-0.94500 0.82031-0.18739 0.46469-0.38418-0.22792
  -1   3 -19 15.8948 6.30621   1-0.94180 0.81290-0.18504 0.46234-0.39629-0.24948
  -1   3 -20 121.996 9.33665   1-0.93827 0.80515-0.18261 0.45990-0.40886-0.27058
  -1   3 -21 0.49442 5.57185   1-0.93441 0.79708-0.18009 0.45739-0.42183-0.29128
  -1   3 -22 82.2878 6.12084   1-0.93021 0.78866-0.17749 0.45478-0.43513-0.31164
  -1   3 -23 7.72184 5.62483   1-0.92566 0.77991-0.17479 0.45208-0.44873-0.33171
  -1   3 -24 1.16327 5.57889   1-0.92078 0.77081-0.17199 0.44928-0.46259-0.35152
  -1   3 -25 7.96511 7.06602   1-0.91553 0.76135-0.16908 0.44637-0.47667-0.37110
  -1   1  26 24.9189 3.42546   1 0.87118-0.81041 0.35128-0.25880 0.44927 0.41997
  -1   1  25 8.41963 6.37525   1 0.87654-0.81998 0.35404-0.26157 0.43316 0.40242
  -1   1  24 -2.6515 7.36715   1 0.88155-0.82921 0.35668-0.26421 0.41709 0.38481
  -1   1  23 94.0455 6.67406   1 0.88622-0.83809 0.35921-0.26673 0.40109 0.36715
  -1   1  22 10.3663 5.11849   1 0.89055-0.84664 0.36162-0.26914 0.38515 0.34943
  -1   1  21-4.43306  6.6348   1 0.89456-0.85486 0.36392-0.27144 0.36928 0.33162
  -1   1  20 234.426 11.8871   1 0.89825-0.86277 0.36611-0.27364 0.35351 0.31373
  -1   1  19 71.8307 5.02611   1 0.90163-0.87036 0.36820-0.27573 0.33784 0.29573
  -1   1  18 65.2074 5.45214   1 0.90471-0.87765 0.37019-0.27772 0.32229 0.27761
  -1   1  17 158.944 8.70927   1 0.90748-0.88465 0.37208-0.27962 0.30688 0.25935
  -1   1  16 56.5438 4.68305   1 0.90997-0.89134 0.37389-0.28142 0.29164 0.24093
  -1   1  15 3.83509 4.52237   1 0.91217-0.89775 0.37561-0.28314 0.27660 0.22230
  -1   1  14  41.725 3.35953   1 0.91408-0.90388 0.37725-0.28478 0.26180 0.20344
  -1   1  13 -12.088 4.40527   1 0.91572-0.90974 0.37882-0.28635 0.24730 0.18427
  -1   1  12 114.689 7.48548   1 0.91709-0.91532 0.38032-0.28786 0.23316 0.16474
  -1   1  11 792.609 13.8686   1 0.91819-0.92063 0.38177-0.28931 0.21950 0.14473
  -1   1  10 405.094 10.0547   1 0.91902-0.92568 0.38318-0.29073 0.20644 0.12412
  -1   1   9 2266.67  20.641   1 0.91960-0.93048 0.38458-0.29212 0.19419 0.10271
  -1   1   8  6.0574 1.35348   1 0.91992-0.93501 0.38598-0.29352 0.18303 0.08020
  -1   1   7 345.062 7.49231   1 0.91998-0.93929 0.38743-0.29498 0.17342 0.05614
  -1   1   6 166.774 5.33094   1 0.91976-0.94328 0.38899-0.29654 0.16610 0.02979
  -1   1   5 593.402 8.50661   1 0.91921-0.94694 0.39077-0.29832 0.16238-0.00015
  -1   1   4 221.704 5.11077   1 0.91815-0.95010 0.39293-0.30048 0.16476-0.03619
  -1   1   3 9.48954  0.9711   1 0.91602-0.95218 0.39578-0.30333 0.17880-0.08390
  -1   1   2 2.22896 1.83805   1 0.91035-0.95073 0.39982-0.30737 0.21950-0.15827
  -1   1   1 3387.40 13.8659   1 0.88381-0.92840 0.40412-0.31167 0.34434-0.31678
  -1   1   0 672.852 6.15428   1 0.46726-0.51607 0.30575-0.21330 0.88153-0.88763
  -1   1  -1 3186.91  13.617   1-0.80442 0.75140-0.19053 0.28297 0.45751-0.49729
  -1   1  -2 1235.11 9.30906   1-0.91556 0.85833-0.25259 0.34504 0.19578-0.26922
  -1   1  -3 2205.28 13.4656   1-0.93871 0.87726-0.26771 0.36016 0.09778-0.20488
  -1   1  -4 195.851 5.00176   1-0.94806 0.88240-0.27399 0.36643 0.04143-0.18220
  -1   1  -5 2223.11 16.0974   1-0.95306 0.88318-0.27719 0.36963 0.00131-0.17575
  -1   1  -6 158.663 5.22736   1-0.95609 0.88200-0.27895 0.37138-0.03086-0.17725
  -1   1  -7 299.091 7.17402   1-0.95800 0.87970-0.27989 0.37232-0.05855-0.18322
  -1   1  -8 1781.56 17.5296   1-0.95917 0.87665-0.28030 0.37273-0.08349-0.19195
  -1   1  -9 1314.38 16.0833   1-0.95977 0.87304-0.28034 0.37277-0.10660-0.20250
  -1   1 -10 4.13281 3.84139   1-0.95990 0.86896-0.28009 0.37252-0.12845-0.21432
  -1   1 -11 3071.38 26.9896   1-0.95963 0.86447-0.27961 0.37204-0.14938-0.22706
  -1   1 -12 193.663 9.49094   1-0.95898 0.85960-0.27893 0.37136-0.16963-0.24048
  -1   1 -13 52.7341 4.02643   1-0.95797 0.85438-0.27807 0.37050-0.18935-0.25442
  -1   1 -14 52.5824 4.55503   1-0.95663 0.84883-0.27706 0.36948-0.20867-0.26877
  -1   1 -15 -3.6109 4.16951   1-0.95496 0.84294-0.27589 0.36832-0.22766-0.28345
  -1   1 -16 19.4202 2.46658   1-0.95296 0.83673-0.27459 0.36701-0.24638-0.29840
  -1   1 -17 113.885 8.31857   1-0.95064 0.83019-0.27314 0.36556-0.26489-0.31355
  -1   1 -18 56.4752 3.57826   1-0.94799 0.82333-0.27156 0.36398-0.28322-0.32889
  -1   1 -19  102.63 7.34938   1-0.94502 0.81614-0.26985 0.36227-0.30139-0.34439
  -1   1 -20 4.65187 5.93564   1-0.94172 0.80863-0.26801 0.36043-0.31944-0.36001
  -1   1 -21 16.3981 2.75286   1-0.93809 0.80079-0.26605 0.35846-0.33738-0.37573
  -1   1 -22 24.3225 2.86379   1-0.93413 0.79261-0.26395 0.35636-0.35522-0.39156
  -1   1 -23 58.1719 4.06545   1-0.92982 0.78409-0.26172 0.35413-0.37298-0.40746
  -1   1 -24 17.7179 6.37542   1-0.92517 0.77522-0.25935 0.35177-0.39067-0.42344
  -1   1 -25 14.7663 6.27307   1-0.92016 0.76599-0.25686 0.34927-0.40830-0.43948
  -1   1 -26 2.39989 5.23045   1-0.91479 0.75641-0.25423 0.34664-0.42587-0.45558
  -1  -1  26 14.7039 6.62821   1 0.87326-0.81247 0.26563-0.35803 0.51453 0.35470
  -1  -1  25 7.23407 5.13037   1 0.87858-0.82201 0.26869-0.36109 0.50166 0.33391
  -1  -1  24 1.57708  6.3737   1 0.88354-0.83118 0.27163-0.36403 0.48908 0.31281
  -1  -1  23 104.479  7.8381   1 0.88813-0.83998 0.27447-0.36688 0.47684 0.29139
  -1  -1  22 1.40155 5.18128   1 0.89236-0.84843 0.27722-0.36963 0.46499 0.26958
  -1  -1  21 5.71244 5.06762   1 0.89623-0.85651 0.27988-0.37229 0.45356 0.24733
  -1  -1  20 222.803 11.5233   1 0.89973-0.86423 0.28246-0.37486 0.44265 0.22458
  -1  -1  19 81.7988 5.51381   1 0.90287-0.87158 0.28495-0.37736 0.43231 0.20125
  -1  -1  18 77.1791 5.82849   1 0.90564-0.87856 0.28738-0.37979 0.42266 0.17724
  -1  -1  17 128.656 8.61577   1 0.90801-0.88515 0.28973-0.38214 0.41381 0.15242
  -1  -1  16 54.1934 3.75746   1 0.90997-0.89132 0.29203-0.38444 0.40591 0.12666
  -1  -1  15 2.62475 4.19596   1 0.91149-0.89705 0.29427-0.38668 0.39914 0.09975
  -1  -1  14 41.5338 2.92969   1 0.91251-0.90229 0.29646-0.38888 0.39375 0.07147
  -1  -1  13 1.24228 3.53997   1 0.91297-0.90697 0.29861-0.39102 0.39005 0.04151
  -1  -1  12 126.717 6.52628   1 0.91277-0.91098 0.30070-0.39312 0.38845 0.00944
  -1  -1  11 766.382 13.6139   1 0.91173-0.91416 0.30275-0.39516 0.38950-0.02527
  -1  -1  10 452.588 9.99049   1 0.90962-0.91625 0.30471-0.39713 0.39394-0.06338
  -1  -1   9 2170.65 20.0789   1 0.90602-0.91687 0.30656-0.39898 0.40284-0.10595
  -1  -1   8 7.10546 2.74216   1 0.90026-0.91533 0.30817-0.40060 0.41770-0.15447
  -1  -1   7 341.704 7.27179   1 0.89116-0.91044 0.30934-0.40176 0.44074-0.21119
  -1  -1   6 161.805 5.08536   1 0.87653-0.90003 0.30958-0.40201 0.47533-0.27944
  -1  -1   5 609.909 8.34767   1 0.85211-0.87982 0.30783-0.40025 0.52654-0.36431
  -1  -1   4 211.224 4.90521   1 0.80897-0.84089 0.30154-0.39397 0.60188-0.47332
  -1  -1   3 6.78218  0.9351   1 0.72759-0.76373 0.28452-0.37695 0.71037-0.61548
  -1  -1   2 4.25631 1.66298   1 0.56723-0.60758 0.24204-0.33447 0.85200-0.79077
  -1  -1   1 3181.66 13.2213   1 0.27202-0.31659 0.14933-0.24176 0.97721-0.94966
  -1  -1   0 626.065 5.91713   1-0.12563 0.07684 0.00722-0.09965 0.96852-0.97463
  -1  -1  -1 3023.06 13.1924   1-0.45652 0.40352-0.12401 0.03158 0.81694-0.85672
  -1  -1  -2 1149.74  8.8943   1-0.65348 0.59627-0.20924 0.11680 0.63989-0.71334
  -1  -1  -3 2167.07 13.2132   1-0.76122 0.69979-0.25931 0.16687 0.49438-0.60149
  -1  -1  -4 205.694 4.91727   1-0.82250 0.75686-0.28947 0.19703 0.38270-0.52348
  -1  -1  -5 2182.56 15.8127   1-0.85976 0.78990-0.30864 0.21620 0.29597-0.47041
  -1  -1  -6 151.891 5.16798   1-0.88383 0.80976-0.32146 0.22902 0.22644-0.43455
  -1  -1  -7 283.466 7.04382   1-0.90015 0.82187-0.33037 0.23793 0.16883-0.41061
  -1  -1  -8 1804.94 17.6588   1-0.91160 0.82910-0.33674 0.24429 0.11966-0.39511
  -1  -1  -9 1303.14 15.8862   1-0.91980 0.83309-0.34137 0.24892 0.07662-0.38574
  -1  -1 -10-1.56351 3.53955   1-0.92572 0.83480-0.34475 0.25230 0.03815-0.38093
  -1  -1 -11 3077.81 26.9162   1-0.92997 0.83483-0.34721 0.25476 0.00316-0.37961
  -1  -1 -12 208.457 8.37094   1-0.93293 0.83357-0.34894 0.25650-0.02912-0.38100
  -1  -1 -13 53.7322  3.7012   1-0.93485 0.83128-0.35011 0.25766-0.05926-0.38452
  -1  -1 -14 54.4751  4.3296   1-0.93593 0.82815-0.35081 0.25836-0.08768-0.38977
  -1  -1 -15    0.00 3.36893   1-0.93628 0.82429-0.35112 0.25867-0.11470-0.39642
  -1  -1 -16 25.7519 2.65114   1-0.93600 0.81979-0.35110 0.25864-0.14055-0.40423
  -1  -1 -17 104.042 7.87792   1-0.93515 0.81472-0.35078 0.25832-0.16545-0.41300
  -1  -1 -18 51.3567  3.6077   1-0.93377 0.80913-0.35019 0.25773-0.18953-0.42259
  -1  -1 -19 122.632 8.98881   1-0.93191 0.80305-0.34936 0.25691-0.21292-0.43287
  -1  -1 -20 12.6927 5.58091   1-0.92959 0.79652-0.34832 0.25586-0.23571-0.44374
  -1  -1 -21 16.6045 2.57752   1-0.92682 0.78954-0.34706 0.25460-0.25800-0.45512
  -1  -1 -22 19.1264 6.99488   1-0.92362 0.78213-0.34561 0.25315-0.27984-0.46694
  -1  -1 -23 58.0226 5.05972   1-0.92001 0.77429-0.34397 0.25151-0.30130-0.47915
  -1  -1 -24 9.13241 7.30672   1-0.91598 0.76605-0.34215 0.24969-0.32242-0.49170
  -1  -1 -25 0.56815 6.40277   1-0.91153 0.75739-0.34016 0.24769-0.34324-0.50455
  -1  -1 -26-2.40007 6.46238   1-0.90667 0.74832-0.33799 0.24552-0.36379-0.51766
   0   0  26 10.5787 6.10762   1 0.89453-0.78495 0.30332-0.30329 0.43767 0.43767
   0   0  25  0.5558 5.47392   1 0.89989-0.79453 0.30602-0.30599 0.42084 0.42084
   0   0  24 27.1735 3.34165   1 0.90490-0.80376 0.30859-0.30856 0.40401 0.40401
   0   0  23 1.97942 5.89689   1 0.90957-0.81264 0.31103-0.31100 0.38717 0.38717
   0   0  22 45.4002 3.70164   1 0.91389-0.82118 0.31336-0.31333 0.37034 0.37034
   0   0  21-0.87617  5.8448   1 0.91789-0.82939 0.31556-0.31553 0.35350 0.35350
   0   0  20 96.7588 7.00442   1 0.92156-0.83728 0.31765-0.31762 0.33667 0.33667
   0   0  19-5.00628 4.79444   1 0.92492-0.84485 0.31962-0.31960 0.31984 0.31984
   0   0  18 7.55862 5.10295   1 0.92797-0.85211 0.32148-0.32146 0.30300 0.30300
   0   0  17-3.69178 4.73445   1 0.93070-0.85906 0.32323-0.32321 0.28617 0.28617
   0   0  16 92.6861 6.81581   1 0.93314-0.86571 0.32487-0.32485 0.26934 0.26934
   0   0  15-5.49595 5.15013   1 0.93529-0.87207 0.32641-0.32639 0.25250 0.25250
   0   0  14 303.169 10.4514   1 0.93714-0.87813 0.32784-0.32782 0.23567 0.23567
   0   0  13-90.1136 9.93457   1 0.93870-0.88391 0.32916-0.32914 0.21884 0.21884
   0   0  12 2793.15 26.3472   1 0.93997-0.88940 0.33038-0.33037 0.20200 0.20200
   0   0  11-103.624 9.05377   1 0.94097-0.89461 0.33150-0.33149 0.18517 0.18517
   0   0  10 2948.26 24.3755   1 0.94169-0.89954 0.33252-0.33251 0.16834 0.16834
   0   0   9-3.61676 2.99547   1 0.94213-0.90420 0.33344-0.33343 0.15150 0.15150
   0   0   8   59.10 3.86102   1 0.94229-0.90858 0.33426-0.33425 0.13467 0.13467
   0   0   7-12.7613 3.39266   1 0.94218-0.91268 0.33498-0.33497 0.11783 0.11783
   0   0   6 438.174 7.69448   1 0.94181-0.91652 0.33561-0.33560 0.10100 0.10100
   0   0   5-0.44714 2.73744   1 0.94116-0.92009 0.33613-0.33613 0.08417 0.08417
   0   0   4 523.083 6.46439   1 0.94025-0.92339 0.33656-0.33656 0.06733 0.06733
   0   0   3 1.06721 1.53173   1 0.93907-0.92643 0.33690-0.33690 0.05050 0.05050
   0   0  -3 1.86762  1.6264   1-0.93907 0.92643-0.33690 0.33690-0.05050-0.05050
   0   0  -4 538.772 6.59446   1-0.94025 0.92339-0.33656 0.33656-0.06733-0.06733
   0   0  -5-1.07314 2.61949   1-0.94116 0.92009-0.33613 0.33613-0.08417-0.08417
   0   0  -6 454.878  7.6665   1-0.94181 0.91652-0.33561 0.33560-0.10100-0.10100
   0   0  -7-19.9632 3.44171   1-0.94218 0.91268-0.33498 0.33497-0.11783-0.11783
   0   0  -8 52.1784 3.30135   1-0.94229 0.90858-0.33426 0.33425-0.13467-0.13467
   0   0  -9-0.65759 2.94084   1-0.94213 0.90420-0.33344 0.33343-0.15150-0.15150
   0   0 -10 3049.62  24.574   1-0.94169 0.89954-0.33252 0.33251-0.16834-0.16834
   0   0 -11-75.6781 8.64228   1-0.94097 0.89461-0.33150 0.33149-0.18517-0.18517
   0   0 -12 2842.31 26.2063   1-0.93997 0.88940-0.33038 0.33037-0.20200-0.20200
   0   0 -13-80.0464 9.57925   1-0.93870 0.88391-0.32916 0.32914-0.21884-0.21884
   0   0 -14 330.414 10.5534   1-0.93714 0.87813-0.32784 0.32782-0.23567-0.23567
   0   0 -15-12.1489 4.95978   1-0.93529 0.87207-0.32641 0.32639-0.25250-0.25250
   0   0 -16 102.672  7.2048   1-0.93314 0.86571-0.32487 0.32485-0.26934-0.26934
   0   0 -17-13.7603  5.1449   1-0.93070 0.85906-0.32323 0.32321-0.28617-0.28617
   0   0 -18 12.2377 5.26539   1-0.92797 0.85211-0.32148 0.32146-0.30300-0.30300
   0   0 -19-9.62747 5.40512   1-0.92492 0.84485-0.31962 0.31960-0.31984-0.31984
   0   0 -20 107.723 8.16122   1-0.92156 0.83728-0.31765 0.31762-0.33667-0.33667
   0   0 -21-4.81895 5.59311   1-0.91789 0.82939-0.31556 0.31553-0.35350-0.35350
   0   0 -22 41.5244 3.55864   1-0.91389 0.82118-0.31336 0.31333-0.37034-0.37034
   0   0 -23-5.44342 5.57674   1-0.90957 0.81264-0.31103 0.31100-0.38717-0.38717
   0   0 -24 32.6549 3.17682   1-0.90490 0.80376-0.30859 0.30856-0.40401-0.40401
   0   0 -25-1.66738 5.69519   1-0.89989 0.79453-0.30602 0.30599-0.42084-0.42084
   0   0 -26 15.2804 6.16391   1-0.89453 0.78495-0.30332 0.30329-0.43767-0.43767
   0   2  26 3.03305 6.78211   1 0.88296-0.77341 0.38584-0.20093 0.37571 0.49964
   0   2  25 12.6513 6.55671   1 0.88794-0.78260 0.38813-0.20322 0.35590 0.48579
   0   2  24    0.00 5.81309   1 0.89252-0.79140 0.39025-0.20534 0.33587 0.47215
   0   2  23 13.3839 6.09079   1 0.89671-0.79980 0.39220-0.20730 0.31561 0.45874
   0   2  22 5.83283 5.83283   1 0.90051-0.80781 0.39399-0.20909 0.29508 0.44561
   0   2  21 12.8353 5.79842   1 0.90391-0.81543 0.39561-0.21071 0.27423 0.43278
   0   2  20-9.49841 5.82457   1 0.90692-0.82265 0.39705-0.21215 0.25304 0.42031
   0   2  19 26.2563 2.61973   1 0.90952-0.82947 0.39831-0.21341 0.23144 0.40824
   0   2  18-3.81182 4.88152   1 0.91170-0.83587 0.39938-0.21448 0.20937 0.39664
   0   2  17 109.974 8.40414   1 0.91346-0.84183 0.40023-0.21533 0.18675 0.38559
   0   2  16 62.5361 5.28054   1 0.91476-0.84735 0.40087-0.21597 0.16349 0.37519
   0   2  15 28.0983 2.35916   1 0.91558-0.85238 0.40126-0.21636 0.13946 0.36556
   0   2  14-7.24784 3.94325   1 0.91587-0.85689 0.40137-0.21648 0.11450 0.35684
   0   2  13  183.87 8.12549   1 0.91558-0.86081 0.40117-0.21628 0.08843 0.34925
   0   2  12 754.806 14.7768   1 0.91462-0.86406 0.40060-0.21571 0.06099 0.34302
   0   2  11   26.23 1.95035   1 0.91287-0.86654 0.39959-0.21470 0.03184 0.33850
   0   2  10 35.2161 3.11391   1 0.91017-0.86805 0.39804-0.21315 0.00053 0.33615
   0   2   9 518.864 10.7631   1 0.90626-0.86835 0.39578-0.21089-0.03358 0.33659
   0   2   8 64.5688 4.52049   1 0.90074-0.86704 0.39261-0.20772-0.07137 0.34071
   0   2   7 90.4678 4.74261   1 0.89297-0.86349 0.38816-0.20327-0.11414 0.34982
   0   2   6  324.18 7.45166   1 0.88186-0.85659 0.38186-0.19697-0.16388 0.36588
   0   2   5 170.964 5.70705   1 0.86546-0.84441 0.37272-0.18784-0.22365 0.39199
   0   2   4 6910.82 29.6345   1 0.83999-0.82316 0.35891-0.17403-0.29848 0.43315
   0   2   3 6763.13 27.9346   1 0.79749-0.78487 0.33678-0.15189-0.39674 0.49775
   0   2   2 7189.29 27.5191   1 0.71960-0.71119 0.29844-0.11356-0.53193 0.59927
   0   2   1 74.1389 3.53377   1 0.56184-0.55765 0.22644-0.04157-0.71903 0.75270
   0   2   0 5779.27 23.7137   1 0.23834-0.23836 0.09244 0.09244-0.92933 0.92933
   0   2  -1 71.2108 3.63674   1-0.24297 0.23874-0.08463 0.26950-0.98915 0.95549
   0   2  -2 6963.92  26.894   1-0.60881 0.60036-0.20042 0.38529-0.83775 0.77042
   0   2  -3 6729.94  27.626   1-0.78130 0.76864-0.24463 0.42950-0.66747 0.56648
   0   2  -4 6991.40 29.5864   1-0.85700 0.84012-0.25871 0.44358-0.54939 0.41473
   0   2  -5 181.971  5.5167   1-0.89321 0.87212-0.26248 0.44735-0.47395 0.30563
   0   2  -6 319.617 7.43563   1-0.91229 0.88698-0.26260 0.44747-0.42593 0.22394
   0   2  -7 90.1226 4.89115   1-0.92309 0.89357-0.26135 0.44622-0.39537 0.15971
   0   2  -8 60.9843 4.53087   1-0.92948 0.89574-0.25957 0.44444-0.37629 0.10696
   0   2  -9 518.659 10.8677   1-0.93327 0.89532-0.25758 0.44245-0.36506 0.06206
   0   2 -10 37.3299 2.78569   1-0.93542 0.89326-0.25552 0.44038-0.35940 0.02274
   0   2 -11 17.7377 1.90236   1-0.93644 0.89006-0.25342 0.43828-0.35782-0.01251
   0   2 -12  751.89 14.7249   1-0.93663 0.88604-0.25130 0.43616-0.35929-0.04470
   0   2 -13 181.697  8.1157   1-0.93617 0.88136-0.24917 0.43403-0.36313-0.07454
   0   2 -14-0.28995 3.94374   1-0.93517 0.87615-0.24702 0.43188-0.36881-0.10252
   0   2 -15 30.0602  2.4602   1-0.93371 0.87047-0.24483 0.42969-0.37597-0.12903
   0   2 -16 55.8499 5.13703   1-0.93183 0.86438-0.24261 0.42746-0.38432-0.15435
   0   2 -17 122.733 8.21375   1-0.92956 0.85789-0.24033 0.42519-0.39365-0.17868
   0   2 -18 7.61445 4.50477   1-0.92692 0.85104-0.23800 0.42285-0.40380-0.20220
   0   2 -19 17.4407 5.89163   1-0.92392 0.84383-0.23560 0.42045-0.41464-0.22503
   0   2 -20 13.3749 6.26717   1-0.92058 0.83627-0.23313 0.41798-0.42605-0.24728
   0   2 -21   11.61 2.72128   1-0.91688 0.82836-0.23058 0.41543-0.43796-0.26904
   0   2 -22 14.0967 5.02818   1-0.91284 0.82011-0.22794 0.41279-0.45030-0.29037
   0   2 -23-2.05971 6.22188   1-0.90846 0.81150-0.22522 0.41006-0.46301-0.31133
   0   2 -24-7.08215  6.3765   1-0.90372 0.80255-0.22239 0.40724-0.47603-0.33197
   0   2 -25 18.9953  6.3839   1-0.89862 0.79324-0.21946 0.40431-0.48934-0.35233
   0   2 -26-3.64424 6.13418   1-0.89316 0.78356-0.21643 0.40127-0.50290-0.37244
   0   4  24 2.41122 6.20625   1 0.86771-0.76661 0.46804-0.09825 0.27444 0.53358
   0   4  23 16.0639 3.04381   1 0.87118-0.77429 0.46947-0.09968 0.25129 0.52307
   0   4  22 10.9111 6.98656   1 0.87417-0.78149 0.47068-0.10089 0.22768 0.51301
   0   4  21  5.1841 6.30673   1 0.87665-0.78819 0.47166-0.10187 0.20354 0.50349
   0   4  20 40.5536 3.31009   1 0.87860-0.79436 0.47239-0.10261 0.17880 0.49455
   0   4  19 34.6194  3.2679   1 0.88000-0.79997 0.47286-0.10308 0.15339 0.48630
   0   4  18 12.4769 2.79778   1 0.88082-0.80500 0.47305-0.10327 0.12719 0.47883
   0   4  17 28.1061 3.16152   1 0.88099-0.80939 0.47292-0.10315 0.10010 0.47226
   0   4  16 48.3871  4.4956   1 0.88046-0.81307 0.47244-0.10267 0.07196 0.46673
   0   4  15 327.408 12.7216   1 0.87915-0.81597 0.47157-0.10180 0.04261 0.46241
   0   4  14 48.6923 3.13394   1 0.87694-0.81798 0.47024-0.10047 0.01182 0.45953
   0   4  13 5.37158 4.62764   1 0.87369-0.81895 0.46838-0.09861-0.02066 0.45834
   0   4  12-1.58694 4.54429   1 0.86921-0.81868 0.46588-0.09612-0.05517 0.45919
   0   4  11 390.227  12.052   1 0.86323-0.81692 0.46262-0.09285-0.09212 0.46247
   0   4  10 6.53349 4.44631   1 0.85538-0.81328 0.45840-0.08864-0.13206 0.46874
   0   4   9  553.81 13.1923   1 0.84512-0.80724 0.45298-0.08322-0.17565 0.47867
   0   4   8 62.6745 4.86078   1 0.83171-0.79804 0.44600-0.07623-0.22379 0.49314
   0   4   7  1.4515 3.45524   1 0.81403-0.78457 0.43694-0.06718-0.27763 0.51332
   0   4   6 605.663 12.6707   1 0.79038-0.76513 0.42507-0.05531-0.33864 0.54066
   0   4   5 1303.65 17.7895   1 0.75814-0.73711 0.40926-0.03950-0.40868 0.57703
   0   4   4 380.682  9.8765   1 0.71323-0.69642 0.38783-0.01807-0.48990 0.62458
   0   4   3 1408.82 17.8331   1 0.64922-0.63662 0.35829 0.01147-0.58432 0.68534
   0   4   2 8.00086 3.45291   1 0.55641-0.54802 0.31708 0.05268-0.69229 0.75964
   0   4   1 1691.34 18.9673   1 0.42199-0.41782 0.26006 0.10970-0.80882 0.84250
   0   4   0 1214.54 16.2035   1 0.23523-0.23527 0.18488 0.18488-0.91723 0.91724
   0   4  -1 1710.05 18.9613   1 0.00212-0.00638 0.09652 0.27323-0.98723 0.95358
   0   4  -2 12.5019 1.59193   1-0.24185 0.23338 0.01019 0.35956-0.99290 0.92558
   0   4  -3 1320.64 17.1131   1-0.45097 0.43828-0.05813 0.42788-0.94009 0.83910
   0   4  -4 368.173   9.639   1-0.60411 0.58721-0.10366 0.47340-0.85953 0.72488
   0   4  -5 1257.37 17.5598   1-0.70709 0.68597-0.13097 0.50072-0.77793 0.60960
   0   4  -6 614.007 12.7132   1-0.77448 0.74915-0.14647 0.51622-0.70750 0.50551
   0   4  -7  1.1975 3.56041   1-0.81879 0.78924-0.15491 0.52466-0.65093 0.41528
   0   4  -8 72.0313 4.55958   1-0.84840 0.81464-0.15922 0.52897-0.60705 0.33772
   0   4  -9 566.658 13.4282   1-0.86856 0.83059-0.16109 0.53084-0.57367 0.27068
   0   4 -10 11.5853 4.02597   1-0.88248 0.84029-0.16149 0.53123-0.54872 0.21207
   0   4 -11 375.476 11.7294   1-0.89213 0.84573-0.16096 0.53070-0.53045 0.16013
   0   4 -12-5.38304 3.89105   1-0.89878 0.84816-0.15984 0.52958-0.51748 0.11349
   0   4 -13 7.37473 4.83455   1-0.90324 0.84841-0.15832 0.52806-0.50877 0.07111
   0   4 -14 51.9476 4.20084   1-0.90604 0.84699-0.15653 0.52626-0.50348 0.03215
   0   4 -15 328.313 12.2219   1-0.90755 0.84429-0.15452 0.52426-0.50099-0.00400
   0   4 -16 55.6165 3.78233   1-0.90802 0.84054-0.15236 0.52209-0.50080-0.03785
   0   4 -17 34.5487 3.18239   1-0.90763 0.83594-0.15006 0.51979-0.50253-0.06979
   0   4 -18 9.28516  5.5753   1-0.90650 0.83060-0.14764 0.51737-0.50587-0.10012
   0   4 -19 40.2851 3.88853   1-0.90473 0.82462-0.14511 0.51484-0.51057-0.12909
   0   4 -20 37.7703 3.61843   1-0.90238 0.81805-0.14249 0.51222-0.51642-0.15690
   0   4 -21-6.73908 5.79578   1-0.89950 0.81096-0.13976 0.50949-0.52327-0.18372
   0   4 -22 10.9141 6.17389   1-0.89612 0.80336-0.13694 0.50666-0.53098-0.20969
   0   4 -23 5.16632 6.20914   1-0.89227 0.79530-0.13401 0.50373-0.53943-0.23490
   0   4 -24-6.03328 6.66397   1-0.88797 0.78678-0.13098 0.50070-0.54853-0.25947
   0   6  21 3.69022 6.56679   1 0.83776-0.74932 0.54453 0.01013 0.14390 0.56313
   0   6  20 35.0964 3.75002   1 0.83855-0.75433 0.54460 0.01006 0.11653 0.55683
   0   6  19 22.0198 7.38326   1 0.83863-0.75863 0.54434 0.01032 0.08834 0.55136
   0   6  18 18.7546 3.31864   1 0.83794-0.76215 0.54371 0.01094 0.05922 0.54681
   0   6  17 1.03704 5.43829   1 0.83640-0.76483 0.54268 0.01197 0.02904 0.54332
   0   6  16-4.47036 5.89806   1 0.83392-0.76656 0.54119 0.01346-0.00234 0.54103
   0   6  15 7.13927 6.33212   1 0.83037-0.76722 0.53920 0.01545-0.03509 0.54012
   0   6  14 68.6448 5.15082   1 0.82559-0.76666 0.53661 0.01804-0.06943 0.54079
   0   6  13 8.46895 2.60657   1 0.81940-0.76468 0.53334 0.02130-0.10559 0.54328
   0   6  12 43.7719 3.03935   1 0.81151-0.76101 0.52927 0.02538-0.14387 0.54789
   0   6  11   71.40 5.33231   1 0.80160-0.75531 0.52424 0.03041-0.18461 0.55497
   0   6  10  9.7804 2.24202   1 0.78922-0.74715 0.51804 0.03660-0.22822 0.56491
   0   6   9 12.7731 4.84026   1 0.77377-0.73591 0.51043 0.04421-0.27518 0.57821
   0   6   8 84.4875 6.19566   1 0.75445-0.72080 0.50106 0.05358-0.32606 0.59542
   0   6   7 106.265 7.91517   1 0.73017-0.70073 0.48948 0.06516-0.38146 0.61715
   0   6   6 192.817  9.2874   1 0.69947-0.67425 0.47510 0.07954-0.44202 0.64405
   0   6   5 163.626 8.67091   1 0.66036-0.63935 0.45715 0.09749-0.50833 0.67669
   0   6   4 119.669  7.7507   1 0.61022-0.59343 0.43466 0.11997-0.58067 0.71536
   0   6   3 22.1594 2.25431   1 0.54572-0.53314 0.40646 0.14817-0.65865 0.75968
   0   6   2 230.172 9.81477   1 0.46297-0.45461 0.37131 0.18333-0.74052 0.80788
   0   6   1  30.917   2.569   1 0.35830-0.35415 0.32825 0.22638-0.82224 0.85593
   0   6   0 6.25841 4.00734   1 0.22995-0.23002 0.27732 0.27732-0.89671 0.89673
   0   6  -1 38.5246 3.18892   1 0.08074-0.08502 0.22041 0.33422-0.95429 0.92065
   0   6  -2 220.364 9.47985   1-0.08009 0.07160 0.16171 0.39292-0.98586 0.91855
   0   6  -3 11.3813 5.07807   1-0.23847 0.22576 0.10667 0.44795-0.98753 0.88655
   0   6  -4 122.057 7.56025   1-0.38090 0.36398 0.05981 0.49481-0.96310 0.82845
   0   6  -5 161.405 8.35107   1-0.49955 0.47842 0.02311 0.53151-0.92170 0.75338
   0   6  -6 180.081 9.04883   1-0.59315 0.56780-0.00386 0.55849-0.87300 0.67102
   0   6  -7 97.8855 6.40042   1-0.66459 0.63503-0.02283 0.57745-0.82417 0.58852
   0   6  -8 91.8922 6.10855   1-0.71827 0.68449-0.03573 0.59035-0.77929 0.50998
   0   6  -9 12.1184 2.38502   1-0.75837 0.72038-0.04427 0.59889-0.74013 0.43715
   0   6 -10-2.69761 4.70408   1-0.78835 0.74614-0.04972 0.60434-0.70707 0.37042
   0   6 -11 73.5186 5.85102   1-0.81081 0.76438-0.05298 0.60760-0.67981 0.30950
   0   6 -12 38.8089 3.24617   1-0.82764 0.77700-0.05470 0.60932-0.65779 0.25380
   0   6 -13 12.8877 2.51379   1-0.84023 0.78538-0.05531 0.60993-0.64033 0.20268
   0   6 -14 78.5927  6.2262   1-0.84956 0.79049-0.05511 0.60972-0.62682 0.15550
   0   6 -15 14.6704 2.70115   1-0.85635 0.79306-0.05430 0.60892-0.61669 0.11170
   0   6 -16-7.93502 6.35111   1-0.86111 0.79361-0.05304 0.60765-0.60945 0.07080
   0   6 -17-4.14474 6.42934   1-0.86423 0.79252-0.05140 0.60601-0.60470 0.03238
   0   6 -18 25.1441 3.14412   1-0.86600 0.79008-0.04948 0.60409-0.60207-0.00392
   0   6 -19 27.2546 3.40041   1-0.86662 0.78648-0.04731 0.60192-0.60128-0.03837
   0   6 -20 21.8326 7.53351   1-0.86626 0.78191-0.04493 0.59954-0.60209-0.07123
   0   6 -21-5.54476 6.49084   1-0.86503 0.77646-0.04237 0.59698-0.60427-0.10272
   0   8  15 4.89746 7.08653   1 0.77259-0.70947 0.60544 0.13408-0.09260 0.59764
   0   8  14  5.3395 5.72136   1 0.76573-0.70682 0.60195 0.13758-0.12861 0.59997
   0   8  13 14.9569  5.8666   1 0.75722-0.70252 0.59770 0.14182-0.16629 0.60399
   0   8  12 15.0701 6.90398   1 0.74678-0.69630 0.59259 0.14693-0.20586 0.60989
   0   8  11 16.2678 6.90184   1 0.73409-0.68782 0.58646 0.15306-0.24754 0.61791
   0   8  10 4.22087 5.82762   1 0.71872-0.67666 0.57915 0.16037-0.29159 0.62828
   0   8   9 17.8258 3.17903   1 0.70014-0.66230 0.57044 0.16908-0.33826 0.64129
   0   8   8 2.00829 5.45393   1 0.67769-0.64406 0.56006 0.17946-0.38781 0.65718
   0   8   7   8.842 5.89466   1 0.65053-0.62112 0.54769 0.19183-0.44048 0.67618
   0   8   6 13.0071 4.93641   1 0.61763-0.59243 0.53295 0.20657-0.49640 0.69843
   0   8   5 41.7962 3.31739   1 0.57774-0.55676 0.51538 0.22413-0.55555 0.72391
   0   8   4  17.739 7.17136   1 0.52940-0.51263 0.49449 0.24502-0.61760 0.75230
   0   8   3 8.30943 5.30378   1 0.47099-0.45843 0.46977 0.26974-0.68176 0.78279
   0   8   2-5.03527 5.73561   1 0.40096-0.39261 0.44079 0.29872-0.74652 0.81388
   0   8   1 13.2153 6.39605   1 0.31814-0.31402 0.40737 0.33214-0.80946 0.84315
   0   8   0 79.0739 6.36226   1 0.22237-0.22245 0.36975 0.36975-0.86717 0.86720
   0   8  -1 19.4615 2.66216   1 0.11507-0.11937 0.32884 0.41067-0.91555 0.88191
   0   8  -2-0.91068 4.68804   1-0.00024-0.00828 0.28626 0.45325-0.95063 0.88333
   0   8  -3 5.02708 4.31139   1-0.11820 0.10547 0.24421 0.49530-0.96971 0.86874
   0   8  -4 30.2597 3.06004   1-0.23266 0.21572 0.20494 0.53456-0.97236 0.83772
   0   8  -5 41.9161 3.14698   1-0.33816 0.31700 0.17024 0.56926-0.96061 0.79230
   0   8  -6 12.3068 5.47933   1-0.43111 0.40574 0.14107 0.59843-0.93816 0.73619
   0   8  -7 3.86209 5.83323   1-0.51008 0.48049 0.11755 0.62195-0.90921 0.67357
   0   8  -8 1.48438 4.77162   1-0.57542 0.54162 0.09921 0.64029-0.87747 0.60816
   0   8  -9 20.9429 2.87947   1-0.62850 0.59048 0.08530 0.65420-0.84571 0.54274
   0   8 -10 1.03851   5.446   1-0.67113 0.62890 0.07500 0.66450-0.81575 0.47911
   0   8 -11 18.1385 6.87346   1-0.70512 0.65867 0.06756 0.67194-0.78858 0.41827
   0   8 -12 13.7509 5.74257   1-0.73209 0.68143 0.06235 0.67714-0.76466 0.36068
   0   8 -13 1.13542 7.13598   1-0.75341 0.69853 0.05888 0.68061-0.74408 0.30643
   0   8 -14 -5.2835 6.66767   1-0.77017 0.71108 0.05675 0.68274-0.72673 0.25542
   0   8 -15 17.6198 5.92195   1-0.78324 0.71994 0.05568 0.68381-0.71240 0.20742
   1   9  10    0.00 6.86206   1 0.67126-0.58042 0.59308 0.23887-0.35694 0.69975
   1   9   9-7.17519 7.75009   1 0.64949-0.56286 0.58331 0.24864-0.40250 0.71164
   1   9   8 37.8775 3.88533   1 0.62402-0.54161 0.57204 0.25991-0.44992 0.72539
   1   9   7  11.498 5.14205   1 0.59427-0.51608 0.55906 0.27289-0.49915 0.74096
   1   9   6 9.04258 5.11775   1 0.55961-0.48563 0.54414 0.28780-0.55004 0.75818
   1   9   5 2.22681 5.39743   1 0.51934-0.44957 0.52708 0.30487-0.60229 0.77676
   1   9   4 22.7395 3.06859   1 0.47274-0.40719 0.50765 0.32429-0.65537 0.79618
   1   9   3  2.1803 5.76854   1 0.41918-0.35784 0.48570 0.34624-0.70850 0.81564
   1   9   2 14.6229 6.15124   1 0.35818-0.30105 0.46117 0.37078-0.76054 0.83401
   1   9   1  32.121 3.00355   1 0.28958-0.23667 0.43412 0.39782-0.81004 0.84985
   1   9   0 3.22303 6.17164   1 0.21374-0.16504 0.40486 0.42708-0.85527 0.86141
   1   9  -1 3.21765 5.41609   1 0.13166-0.08718 0.37392 0.45802-0.89434 0.86681
   1   9  -2 15.5996 6.43254   1 0.04507-0.00481 0.34207 0.48986-0.92555 0.86435
   1   9  -3 3.78058 6.22853   1-0.04366 0.07971 0.31030 0.52164-0.94762 0.85276
   1   9  -4 12.4686 6.61734   1-0.13180 0.16364 0.27963 0.55230-0.96002 0.83150
   1   9  -5  5.4762 5.94867   1-0.21666 0.24428 0.25102 0.58092-0.96312 0.80092
   1   9  -6 23.3382  3.2926   1-0.29594 0.31935 0.22517 0.60676-0.95803 0.76216
   1   9  -7-7.88132 7.12083   1-0.36804 0.38723 0.20253 0.62940-0.94642 0.71689
   1   9  -8 6.28376 6.07249   1-0.43210 0.44708 0.18322 0.64871-0.93016 0.66697
   1   9  -9-7.00006  7.1444   1-0.48794 0.49870 0.16714 0.66479-0.91107 0.61421
   1   9 -10 10.7488 6.70303   1-0.53589 0.54244 0.15403 0.67790-0.89068 0.56015
   1   7  18   6.703 7.43824   1 0.81594-0.69136 0.56614 0.08095-0.01364 0.62578
   1   7  17 7.03605  6.0934   1 0.81206-0.69170 0.56399 0.08309-0.04671 0.62518
   1   7  16 20.0718 3.08309   1 0.80695-0.69081 0.56129 0.08580-0.08102 0.62583
   1   7  15 -1.6316 6.31916   1 0.80047-0.68854 0.55796 0.08912-0.11673 0.62787
   1   7  14 26.6812 3.46218   1 0.79242-0.68470 0.55392 0.09316-0.15399 0.63146
   1   7  13  1.5167 5.74213   1 0.78256-0.67906 0.54907 0.09801-0.19300 0.63680
   1   7  12-0.48806 5.45665   1 0.77060-0.67132 0.54327 0.10381-0.23394 0.64408
   1   7  11 143.895 10.3256   1 0.75618-0.66111 0.53639 0.11069-0.27704 0.65351
   1   7  10 66.4613 5.69144   1 0.73884-0.64798 0.52824 0.11884-0.32251 0.66532
   1   7   9 3.54487 5.01321   1 0.71802-0.63137 0.51858 0.12850-0.37060 0.67973
   1   7   8-0.86142 4.55818   1 0.69302-0.61058 0.50716 0.13992-0.42148 0.69695
   1   7   7 80.2778 6.23579   1 0.66298-0.58476 0.49364 0.15343-0.47532 0.71712
   1   7   6 28.4197 2.90058   1 0.62688-0.55288 0.47766 0.16941-0.53212 0.74026
   1   7   5 126.855 9.20687   1 0.58351-0.51372 0.45879 0.18828-0.59171 0.76618
   1   7   4 26.4926 3.01446   1 0.53150-0.46593 0.43660 0.21047-0.65357 0.79437
   1   7   3 9.72777 4.96783   1 0.46947-0.40811 0.41067 0.23640-0.71666 0.82380
   1   7   2  13.441 2.49157   1 0.39621-0.33906 0.38073 0.26634-0.77929 0.85276
   1   7   1 16.1672  2.3734   1 0.31104-0.25811 0.34676 0.30031-0.83895 0.87875
   1   7   0 6.09741 5.33523   1 0.21435-0.16563 0.30920 0.33786-0.89238 0.89851
   1   7  -1 3.04481 4.69237   1 0.10802-0.06352 0.26908 0.37798-0.93597 0.90844
   1   7  -2 57.5125 4.54172   1-0.00435 0.04464 0.22798 0.41908-0.96653 0.90533
   1   7  -3 100.021 6.57678   1-0.11782 0.15389 0.18787 0.45919-0.98217 0.88730
   1   7  -4 48.9778 4.30646   1-0.22709 0.25895 0.15065 0.49641-0.98301 0.85447
   1   7  -5  20.489 2.65293   1-0.32765 0.35529 0.11775 0.52931-0.97107 0.80887
   1   7  -6 77.9418 5.90861   1-0.41659 0.44002 0.08993 0.55713-0.94967 0.75380
   1   7  -7 1.63797 5.27595   1-0.49277 0.51199 0.06726 0.57980-0.92242 0.69288
   1   7  -8  33.204 3.35991   1-0.55650 0.57150 0.04933 0.59772-0.89252 0.62932
   1   7  -9 37.4282 2.98891   1-0.60891 0.61970 0.03550 0.61155-0.86243 0.56556
   1   7 -10-2.22736 4.65088   1-0.65156 0.65813 0.02508 0.62197-0.83378 0.50325
   1   7 -11 13.7854 5.27942   1-0.68600 0.68836 0.01738 0.62966-0.80754 0.44334
   1   7 -12  22.932 2.82577   1-0.71370 0.71184 0.01187 0.63518-0.78418 0.38631
   1   7 -13 13.0369 2.91297   1-0.73587 0.72980 0.00806 0.63899-0.76386 0.33232
   1   7 -14 15.9285  2.9406   1-0.75354 0.74326 0.00560 0.64144-0.74653 0.28132
   1   7 -15 2.66179 6.23109   1-0.76753 0.75304 0.00421 0.64283-0.73203 0.23316
   1   7 -16 51.2029 4.12653   1-0.77850 0.75978 0.00367 0.64337-0.72015 0.18761
   1   7 -17 9.79753 6.12643   1-0.78695 0.76402 0.00382 0.64322-0.71066 0.14445
   1   7 -18 43.4156 3.97304   1-0.79330 0.76616 0.00452 0.64252-0.70333 0.10346
   1   7 -19 4.36367 5.94667   1-0.79787 0.76651 0.00569 0.64135-0.69794 0.06440
   1   5  22 8.34111 6.58076   1 0.86586-0.72441 0.49802-0.03580 0.15446 0.59234
   1   5  21 19.8895 7.60294   1 0.86684-0.72960 0.49814-0.03593 0.12691 0.58622
   1   5  20 34.1962 3.72296   1 0.86710-0.73407 0.49793-0.03572 0.09857 0.58090
   1   5  19 27.6608 3.43368   1 0.86659-0.73778 0.49735-0.03514 0.06933 0.57647
   1   5  18-5.90758 5.52604   1 0.86523-0.74064 0.49638-0.03417 0.03909 0.57304
   1   5  17 46.0797 3.84516   1 0.86295-0.74256 0.49497-0.03276 0.00771 0.57075
   1   5  16 7.14187 5.75104   1 0.85961-0.74344 0.49306-0.03085-0.02497 0.56977
   1   5  15 4.67575  4.7524   1 0.85509-0.74313 0.49058-0.02837-0.05912 0.57026
   1   5  14  84.769 6.88278   1 0.84919-0.74145 0.48745-0.02524-0.09497 0.57244
   1   5  13 329.656 13.0448   1 0.84170-0.73817 0.48356-0.02136-0.13277 0.57657
   1   5  12 31.8064 2.87342   1 0.83230-0.73299 0.47878-0.01657-0.17281 0.58294
   1   5  11 36.1535 3.48068   1 0.82061-0.72551 0.47293-0.01073-0.21543 0.59189
   1   5  10 109.964 7.99008   1 0.80613-0.71524 0.46579-0.00359-0.26104 0.60384
   1   5   9 139.825 8.48495   1 0.78818-0.70151 0.45708 0.00511-0.31009 0.61922
   1   5   8 263.499 10.1836   1 0.76589-0.68343 0.44644 0.01575-0.36309 0.63855
   1   5   7 254.996 9.97206   1 0.73808-0.65984 0.43340 0.02880-0.42056 0.66236
   1   5   6 38.8495 3.34685   1 0.70320-0.62918 0.41734 0.04486-0.48298 0.69111
   1   5   5 350.651 10.5044   1 0.65924-0.58943 0.39751 0.06468-0.55065 0.72511
   1   5   4 53.5985 4.17472   1 0.60364-0.53804 0.37300 0.08919-0.62346 0.76425
   1   5   3  241.63 8.91042   1 0.53334-0.47196 0.34280 0.11939-0.70044 0.80756
   1   5   2 121.311 7.03943   1 0.44517-0.38800 0.30598 0.15621-0.77917 0.85263
   1   5   1-0.76421 3.55723   1 0.33669-0.28374 0.26208 0.20011-0.85512 0.89491
   1   5   0  43.938 3.12041   1 0.20785-0.15911 0.21172 0.25046-0.92143 0.92755
   1   5  -1 205.959 7.95308   1 0.06281-0.01828 0.15716 0.30502-0.96995 0.94241
   1   5  -2 53.2246 4.05397   1-0.08935 0.12966 0.10228 0.35990-0.99412 0.93291
   1   5  -3 397.801 10.8986   1-0.23677 0.27287 0.05154 0.41065-0.99220 0.89733
   1   5  -4 51.9225 4.29297   1-0.36896 0.40085 0.00832 0.45386-0.96828 0.83974
   1   5  -5 466.223 11.9315   1-0.48010 0.50777-0.02595 0.48813-0.93003 0.76782
   1   5  -6 -4.1739 3.82544   1-0.56928 0.59273-0.05170 0.51388-0.88532 0.68945
   1   5  -7 71.3156 5.15436   1-0.63879 0.65803-0.07030 0.53248-0.84010 0.61055
   1   5  -8 33.6899 2.70398   1-0.69214 0.70716-0.08334 0.54552-0.79793 0.53472
   1   5  -9 72.8559 5.23305   1-0.73284 0.74365-0.09226 0.55443-0.76054 0.46367
   1   5 -10 1.96032 4.52716   1-0.76385 0.77045-0.09817 0.56034-0.72847 0.39793
   1   5 -11 179.075 9.78685   1-0.78751 0.78989-0.10191 0.56408-0.70161 0.33739
   1   5 -12 167.547  9.5938   1-0.80556 0.80373-0.10406 0.56623-0.67954 0.28166
   1   5 -13 8.30983 5.44755   1-0.81931 0.81326-0.10506 0.56723-0.66176 0.23021
   1   5 -14 3.97097 5.38649   1-0.82971 0.81945-0.10520 0.56737-0.64773 0.18251
   1   5 -15  160.97 10.0259   1-0.83747 0.82300-0.10468 0.56685-0.63696 0.13808
   1   5 -16 59.2454 4.71665   1-0.84312 0.82442-0.10367 0.56583-0.62902 0.09647
   1   5 -17 2.73843 5.47686   1-0.84703 0.82413-0.10225 0.56442-0.62353 0.05731
   1   5 -18-5.75562 6.64601   1-0.84951 0.82239-0.10052 0.56268-0.62015 0.02027
   1   5 -19  87.281 7.18422   1-0.85078 0.81945-0.09851 0.56068-0.61862-0.01493
   1   5 -20-0.52839 6.04767   1-0.85101 0.81546-0.09628 0.55844-0.61870-0.04852
   1   5 -21  33.676 3.95147   1-0.85033 0.81057-0.09385 0.55601-0.62017-0.08071
   1   5 -22  15.116 5.57645   1-0.84883 0.80485-0.09124 0.55340-0.62288-0.11167
   1   5 -23 9.48034 3.24476   1-0.84659 0.79840-0.08847 0.55062-0.62667-0.14155
   1   3  25 14.4425 6.75484   1 0.89081-0.73669 0.41964-0.14230 0.28415 0.56365
   1   3  24-5.14328 6.18146   1 0.89450-0.74459 0.42112-0.14377 0.26064 0.55349
   1   3  23 16.2631  6.0851   1 0.89768-0.75199 0.42236-0.14502 0.23666 0.54381
   1   3  22 60.9104  4.4494   1 0.90034-0.75887 0.42338-0.14604 0.21215 0.53465
   1   3  21 -0.4859 5.81063   1 0.90247-0.76520 0.42414-0.14680 0.18705 0.52608
   1   3  20 109.275 8.02285   1 0.90402-0.77097 0.42463-0.14729 0.16127 0.51819
   1   3  19 18.9743 2.68823   1 0.90496-0.77613 0.42483-0.14750 0.13472 0.51107
   1   3  18 4.08717 4.76642   1 0.90526-0.78064 0.42471-0.14738 0.10729 0.50483
   1   3  17 102.422 6.69872   1 0.90483-0.78443 0.42425-0.14691 0.07885 0.49961
   1   3  16 125.375 8.45151   1 0.90361-0.78742 0.42338-0.14605 0.04923 0.49556
   1   3  15 223.286 10.1201   1 0.90149-0.78951 0.42206-0.14473 0.01825 0.49288
   1   3  14  175.90 9.18052   1 0.89832-0.79056 0.42022-0.14289-0.01435 0.49180
   1   3  13 13.0259 2.16374   1 0.89394-0.79039 0.41776-0.14044-0.04884 0.49263
   1   3  12 67.3532 4.90445   1 0.88809-0.78876 0.41457-0.13724-0.08558 0.49571
   1   3  11  43.345  3.2316   1 0.88045-0.78533 0.41047-0.13315-0.12504 0.50150
   1   3  10  623.74 13.3854   1 0.87055-0.77965 0.40526-0.12793-0.16778 0.51057
   1   3   9 30.9745 2.99113   1 0.85775-0.77106 0.39863-0.12130-0.21451 0.52363
   1   3   8 1917.02 21.0498   1 0.84114-0.75867 0.39016-0.11284-0.26614 0.54159
   1   3   7 7.70535 1.66095   1 0.81938-0.74112 0.37928-0.10196-0.32379 0.56558
   1   3   6 979.098 14.2684   1 0.79048-0.71643 0.36514-0.08782-0.38885 0.59697
   1   3   5 55.2633 4.10513   1 0.75147-0.68164 0.34651-0.06919-0.46289 0.63734
   1   3   4  510.60 9.78884   1 0.69792-0.63230 0.32165-0.04434-0.54743 0.68821
   1   3   3 91.2438 4.57666   1 0.62329-0.56189 0.28815-0.01084-0.64318 0.75030
   1   3   2 1965.41 17.7355   1 0.51879-0.46160 0.24300 0.03432-0.74822 0.82167
   1   3   1 626.503 10.1609   1 0.37495-0.32198 0.18351 0.09380-0.85460 0.89438
   1   3   0 1333.44 14.5301   1 0.18785-0.13909 0.10989 0.16742-0.94483 0.95095
   1   3  -1  38.694 2.84885   1-0.03028 0.07483 0.02877 0.24854-0.99506 0.96751
   1   3  -2  305.59 7.25612   1-0.24834 0.28867-0.04729 0.32460-0.99100 0.92978
   1   3  -3 720.005 11.0187   1-0.43409 0.47021-0.10750 0.38481-0.94173 0.84685
   1   3  -4 243.817 6.88114   1-0.57402 0.60592-0.14914 0.42644-0.87066 0.74211
   1   3  -5 185.055 6.38226   1-0.67232 0.70001-0.17556 0.45286-0.79763 0.63541
   1   3  -6 146.954 6.00223   1-0.73961 0.76308-0.19153 0.46883-0.73271 0.53682
   1   3  -7 110.217  5.4581   1-0.78562 0.80488-0.20084 0.47815-0.67892 0.44936
   1   3  -8  400.14 9.91556   1-0.81745 0.83249-0.20604 0.48334-0.63596 0.37274
   1   3  -9 166.341 7.18873   1-0.83975 0.85058-0.20867 0.48597-0.60242 0.30553
   1   3 -10  298.41 9.52391   1-0.85557 0.86219-0.20968 0.48697-0.57667 0.24612
   1   3 -11 163.647  7.7405   1-0.86685 0.86925-0.20963 0.48693-0.55728 0.19306
   1   3 -12 455.633 12.2477   1-0.87486 0.87305-0.20889 0.48619-0.54305 0.14516
   1   3 -13  361.49 11.6171   1-0.88047 0.87444-0.20767 0.48496-0.53303 0.10148
   1   3 -14 263.842 10.3829   1-0.88424 0.87400-0.20610 0.48339-0.52645 0.06123
   1   3 -15 72.9062 5.31377   1-0.88657 0.87212-0.20428 0.48157-0.52272 0.02383
   1   3 -16 124.913 8.16948   1-0.88775 0.86908-0.20226 0.47955-0.52135-0.01121
   1   3 -17  93.565 6.67924   1-0.88797 0.86509-0.20007 0.47736-0.52196-0.04427
   1   3 -18 32.7728 2.82398   1-0.88738 0.86028-0.19775 0.47504-0.52424-0.07565
   1   3 -19 21.0158  2.8099   1-0.88608 0.85477-0.19531 0.47259-0.52795-0.10561
   1   3 -20 15.7336 7.03628   1-0.88415 0.84863-0.19275 0.47003-0.53288-0.13435
   1   3 -21 12.3711 5.50791   1-0.88165 0.84191-0.19008 0.46736-0.53886-0.16203
   1   3 -22 32.4134 3.06504   1-0.87862 0.83467-0.18730 0.46458-0.54575-0.18881
   1   3 -23 6.37364 5.03881   1-0.87509 0.82692-0.18442 0.46170-0.55343-0.21479
   1   3 -24 19.0542 6.53553   1-0.87108 0.81870-0.18143 0.45871-0.56182-0.24008
   1   3 -25 0.59071 6.81232   1-0.86661 0.81002-0.17833 0.45560-0.57081-0.26475
   1   1  26-8.32828 6.46201   1 0.90667-0.74832 0.33799-0.24552 0.36379 0.51766
   1   1  25 12.3923  6.2725   1 0.91153-0.75739 0.34016-0.24769 0.34324 0.50455
   1   1  24 9.05417 6.88269   1 0.91598-0.76605 0.34215-0.24969 0.32242 0.49170
   1   1  23 54.0839 3.82874   1 0.92001-0.77429 0.34397-0.25151 0.30130 0.47915
   1   1  22 30.8819 3.36716   1 0.92362-0.78213 0.34561-0.25315 0.27984 0.46694
   1   1  21 17.1564 2.65917   1 0.92682-0.78954 0.34706-0.25460 0.25800 0.45512
   1   1  20 14.9142 2.73675   1 0.92959-0.79652 0.34832-0.25586 0.23571 0.44374
   1   1  19 133.385 8.59342   1 0.93191-0.80305 0.34936-0.25691 0.21292 0.43287
   1   1  18 66.0305 5.53797   1 0.93377-0.80913 0.35019-0.25773 0.18953 0.42259
   1   1  17 119.311 8.49906   1 0.93515-0.81472 0.35078-0.25832 0.16545 0.41300
   1   1  16 22.4912 2.36274   1 0.93600-0.81979 0.35110-0.25864 0.14055 0.40423
   1   1  15  2.0829 3.86824   1 0.93628-0.82429 0.35112-0.25867 0.11470 0.39642
   1   1  14  45.007 3.08215   1 0.93593-0.82815 0.35081-0.25836 0.08768 0.38977
   1   1  13 50.6866 4.46904   1 0.93485-0.83128 0.35011-0.25766 0.05926 0.38452
   1   1  12 214.611 8.13329   1 0.93293-0.83357 0.34894-0.25650 0.02912 0.38100
   1   1  11 3032.46 26.5532   1 0.92997-0.83483 0.34721-0.25476-0.00316 0.37961
   1   1  10 2.32518 3.67643   1 0.92572-0.83480 0.34475-0.25230-0.03815 0.38093
   1   1   9 1304.40 15.8304   1 0.91980-0.83309 0.34137-0.24892-0.07662 0.38574
   1   1   8 1789.63 17.5753   1 0.91160-0.82910 0.33674-0.24429-0.11966 0.39511
   1   1   7 285.059 7.04787   1 0.90015-0.82187 0.33037-0.23793-0.16883 0.41061
   1   1   6 143.668 5.22208   1 0.88383-0.80976 0.32146-0.22902-0.22644 0.43455
   1   1   5 2188.87 15.7062   1 0.85976-0.78990 0.30864-0.21620-0.29597 0.47041
   1   1   4 195.226 4.98707   1 0.82250-0.75686 0.28947-0.19703-0.38270 0.52348
   1   1   3 2136.52 13.0296   1 0.76122-0.69979 0.25931-0.16687-0.49438 0.60149
   1   1   2 1170.02 8.91746   1 0.65348-0.59627 0.20924-0.11680-0.63989 0.71334
   1   1   1 3052.74 13.1914   1 0.45652-0.40352 0.12401-0.03158-0.81694 0.85672
   1   1   0 621.746  5.9251   1 0.12563-0.07684-0.00722 0.09965-0.96852 0.97463
   1   1  -1 3177.19  13.142   1-0.27202 0.31659-0.14933 0.24176-0.97721 0.94966
   1   1  -2 4.41276 0.77351   1-0.56723 0.60758-0.24204 0.33447-0.85200 0.79077
   1   1  -3  7.5486 0.94437   1-0.72759 0.76373-0.28452 0.37695-0.71037 0.61548
   1   1  -4 208.658 4.77283   1-0.80897 0.84089-0.30154 0.39397-0.60188 0.47332
   1   1  -5 598.151 8.26193   1-0.85211 0.87982-0.30783 0.40025-0.52654 0.36431
   1   1  -6 162.377 5.11891   1-0.87653 0.90003-0.30958 0.40201-0.47533 0.27944
   1   1  -7 336.924 7.29403   1-0.89116 0.91044-0.30934 0.40176-0.44074 0.21119
   1   1  -8  8.2137 1.24106   1-0.90026 0.91533-0.30817 0.40060-0.41770 0.15447
   1   1  -9 2218.27 20.1468   1-0.90602 0.91687-0.30656 0.39898-0.40284 0.10595
   1   1 -10 437.498 9.87312   1-0.90962 0.91625-0.30471 0.39713-0.39394 0.06338
   1   1 -11 831.159 13.7562   1-0.91173 0.91416-0.30275 0.39516-0.38950 0.02527
   1   1 -12 125.631   6.494   1-0.91277 0.91098-0.30070 0.39312-0.38845-0.00944
   1   1 -13 5.03605 1.61088   1-0.91297 0.90697-0.29861 0.39102-0.39005-0.04151
   1   1 -14 49.4671 3.62705   1-0.91251 0.90229-0.29646 0.38888-0.39375-0.07147
   1   1 -15  7.8068 4.09927   1-0.91149 0.89705-0.29427 0.38668-0.39914-0.09975
   1   1 -16 58.5909  4.4622   1-0.90997 0.89132-0.29203 0.38444-0.40591-0.12666
   1   1 -17 150.319 8.71087   1-0.90801 0.88515-0.28973 0.38214-0.41381-0.15242
   1   1 -18  82.735  5.9058   1-0.90564 0.87856-0.28738 0.37979-0.42266-0.17724
   1   1 -19 75.6659 6.14572   1-0.90287 0.87158-0.28495 0.37736-0.43231-0.20125
   1   1 -20 239.302 11.6206   1-0.89973 0.86423-0.28246 0.37486-0.44265-0.22458
   1   1 -21 2.17827 4.87076   1-0.89623 0.85651-0.27988 0.37229-0.45356-0.24733
   1   1 -22-0.92636 5.51941   1-0.89236 0.84843-0.27722 0.36963-0.46499-0.26958
   1   1 -23 99.9784 7.56781   1-0.88813 0.83998-0.27447 0.36688-0.47684-0.29139
   1   1 -24 16.7939 2.89551   1-0.88354 0.83118-0.27163 0.36403-0.48908-0.31281
   1   1 -25  8.2755 6.11864   1-0.87858 0.82201-0.26869 0.36109-0.50166-0.33391
   1   1 -26 19.9557  3.4137   1-0.87326 0.81247-0.26563 0.35803-0.51453-0.35470
   1  -1  26 6.54317 4.56901   1 0.91479-0.75641 0.25423-0.34664 0.42587 0.45558
   1  -1  25 11.0112 2.80352   1 0.92016-0.76599 0.25686-0.34927 0.40830 0.43948
   1  -1  24 15.2595  2.9902   1 0.92517-0.77522 0.25935-0.35177 0.39067 0.42344
   1  -1  23 58.7039 4.86668   1 0.92982-0.78409 0.26172-0.35413 0.37298 0.40746
   1  -1  22 21.7975 2.86646   1 0.93413-0.79261 0.26395-0.35636 0.35522 0.39156
   1  -1  21 7.58359 5.86744   1 0.93809-0.80079 0.26605-0.35846 0.33738 0.37573
   1  -1  20 17.0505 2.84594   1 0.94172-0.80863 0.26801-0.36043 0.31944 0.36001
   1  -1  19  110.93  7.1962   1 0.94502-0.81614 0.26985-0.36227 0.30139 0.34439
   1  -1  18 51.8167 3.92539   1 0.94799-0.82333 0.27156-0.36398 0.28322 0.32889
   1  -1  17  108.09 8.10235   1 0.95064-0.83019 0.27314-0.36556 0.26489 0.31355
   1  -1  16 19.6104  2.2494   1 0.95296-0.83673 0.27459-0.36701 0.24638 0.29840
   1  -1  15-2.08831 4.05773   1 0.95496-0.84294 0.27589-0.36832 0.22766 0.28345
   1  -1  14 56.6451 3.98032   1 0.95663-0.84883 0.27706-0.36948 0.20867 0.26877
   1  -1  13 53.0474 4.42714   1 0.95797-0.85438 0.27807-0.37050 0.18935 0.25442
   1  -1  12 189.659 8.93014   1 0.95898-0.85960 0.27893-0.37136 0.16963 0.24048
   1  -1  11 2985.88   26.52   1 0.95963-0.86447 0.27961-0.37204 0.14938 0.22706
   1  -1  10 2.92673 3.68658   1 0.95990-0.86896 0.28009-0.37252 0.12845 0.21432
   1  -1   9 1293.94 15.8654   1 0.95977-0.87304 0.28034-0.37277 0.10660 0.20250
   1  -1   8 1781.95 17.5448   1 0.95917-0.87665 0.28030-0.37273 0.08349 0.19195
   1  -1   7 274.454 7.00191   1 0.95800-0.87970 0.27989-0.37232 0.05855 0.18322
   1  -1   6 142.847 5.00725   1 0.95609-0.88200 0.27895-0.37138 0.03086 0.17725
   1  -1   5 2179.81 15.8364   1 0.95306-0.88318 0.27719-0.36963-0.00131 0.17575
   1  -1   4 196.291 4.85963   1 0.94806-0.88240 0.27399-0.36643-0.04143 0.18220
   1  -1   3 2149.42 13.2387   1 0.93871-0.87726 0.26771-0.36016-0.09778 0.20488
   1  -1   2 1199.99 9.12519   1 0.91556-0.85833 0.25259-0.34504-0.19578 0.26922
   1  -1   1 3136.03 13.4494   1 0.80442-0.75140 0.19053-0.28297-0.45751 0.49729
   1  -1   0 669.583 6.09758   1-0.46726 0.51607-0.30575 0.21330-0.88153 0.88763
   1  -1  -1 3330.00  13.745   1-0.88381 0.92840-0.40412 0.31167-0.34434 0.31678
   1  -1  -2 4.44499 0.78293   1-0.91035 0.95073-0.39982 0.30737-0.21950 0.15827
   1  -1  -3  5.7692 2.11284   1-0.91602 0.95218-0.39578 0.30333-0.17880 0.08390
   1  -1  -4 215.011 4.89698   1-0.91815 0.95010-0.39293 0.30048-0.16476 0.03619
   1  -1  -5 616.736 8.44665   1-0.91921 0.94694-0.39077 0.29832-0.16238 0.00015
   1  -1  -6 165.109  4.9998   1-0.91976 0.94328-0.38899 0.29654-0.16610-0.02979
   1  -1  -7 333.507 7.29073   1-0.91998 0.93929-0.38743 0.29498-0.17342-0.05614
   1  -1  -8 6.07031 2.82286   1-0.91992 0.93501-0.38598 0.29352-0.18303-0.08020
   1  -1  -9 2218.26 20.3451   1-0.91960 0.93048-0.38458 0.29212-0.19419-0.10271
   1  -1 -10  425.34 10.0173   1-0.91902 0.92568-0.38318 0.29073-0.20644-0.12412
   1  -1 -11 782.975 13.6738   1-0.91819 0.92063-0.38177 0.28931-0.21950-0.14473
   1  -1 -12  120.81  6.8277   1-0.91709 0.91532-0.38032 0.28786-0.23316-0.16474
   1  -1 -13-6.18304 4.01088   1-0.91572 0.90974-0.37882 0.28635-0.24730-0.18427
   1  -1 -14 45.2326 3.96967   1-0.91408 0.90388-0.37725 0.28478-0.26180-0.20344
   1  -1 -15 6.08417 4.16838   1-0.91217 0.89775-0.37561 0.28314-0.27660-0.22230
   1  -1 -16 64.4742 4.90413   1-0.90997 0.89134-0.37389 0.28142-0.29164-0.24093
   1  -1 -17 156.432 9.31318   1-0.90748 0.88465-0.37208 0.27962-0.30688-0.25935
   1  -1 -18 76.2373 5.43205   1-0.90471 0.87765-0.37019 0.27772-0.32229-0.27761
   1  -1 -19 69.7773 6.30754   1-0.90163 0.87036-0.36820 0.27573-0.33784-0.29573
   1  -1 -20 229.409 11.3104   1-0.89825 0.86277-0.36611 0.27364-0.35351-0.31373
   1  -1 -21 4.35366 6.00111   1-0.89456 0.85486-0.36392 0.27144-0.36928-0.33162
   1  -1 -22 12.9572 4.76435   1-0.89055 0.84664-0.36162 0.26914-0.38515-0.34943
   1  -1 -23 101.204 7.71589   1-0.88622 0.83809-0.35921 0.26673-0.40109-0.36715
   1  -1 -24 16.6656  6.9092   1-0.88155 0.82921-0.35668 0.26421-0.41709-0.38481
   1  -1 -25 5.51255 4.99182   1-0.87654 0.81998-0.35404 0.26157-0.43316-0.40242
   1  -1 -26 16.8977 6.51456   1-0.87118 0.81041-0.35128 0.25880-0.44927-0.41997
   2   0  26  2.4018 2.97769   1 0.92730-0.72014 0.28902-0.28900 0.35195 0.53561
   2   0  25-1.13739 6.17758   1 0.93204-0.72909 0.29108-0.29106 0.33065 0.52325
   2   0  24  69.107  5.6212   1 0.93634-0.73761 0.29295-0.29293 0.30903 0.51120
   2   0  23 -1.5235 5.76786   1 0.94021-0.74569 0.29463-0.29461 0.28705 0.49951
   2   0  22 45.4922   4.016   1 0.94363-0.75333 0.29611-0.29610 0.26465 0.48824
   2   0  21 1.35257 4.61989   1 0.94660-0.76051 0.29739-0.29737 0.24180 0.47743
   2   0  20 27.3028  2.8087   1 0.94910-0.76722 0.29844-0.29843 0.21841 0.46715
   2   0  19-14.3014   5.674   1 0.95111-0.77345 0.29926-0.29925 0.19440 0.45749
   2   0  18 450.626 15.1028   1 0.95260-0.77916 0.29983-0.29982 0.16968 0.44855
   2   0  17-9.72252 5.26605   1 0.95354-0.78431 0.30012-0.30011 0.14412 0.44043
   2   0  16 757.985  17.042   1 0.95387-0.78885 0.30011-0.30010 0.11759 0.43330
   2   0  15 3.90774 3.90774   1 0.95352-0.79272 0.29974-0.29973 0.08989 0.42733
   2   0  14 522.628 13.2748   1 0.95241-0.79582 0.29896-0.29895 0.06080 0.42276
   2   0  13-5.64811 3.73808   1 0.95040-0.79803 0.29770-0.29770 0.03002 0.41987
   2   0  12 2319.68  24.598   1 0.94732-0.79916 0.29587-0.29586-0.00282 0.41904
   2   0  11-2.36837 3.03727   1 0.94292-0.79897 0.29332-0.29331-0.03823 0.42078
   2   0  10 213.363 7.49555   1 0.93682-0.79709 0.28985-0.28985-0.07685 0.42574
   2   0   9-7.58598 3.19993   1 0.92849-0.79297 0.28520-0.28520-0.11960 0.43482
   2   0   8 5191.98 29.6301   1 0.91708-0.78578 0.27895-0.27895-0.16772 0.44927
   2   0   7 0.27908 2.56533   1 0.90126-0.77417 0.27044-0.27044-0.22294 0.47083
   2   0   6 1674.42 14.8884   1 0.87881-0.75593 0.25864-0.25865-0.28776 0.50198
   2   0   5 3.79308 2.46199   1 0.84588-0.72722 0.24185-0.24185-0.36570 0.54626
   2   0   4 142.334 4.28741   1 0.79554-0.68110 0.21711-0.21711-0.46158 0.60847
   2   0   3 2.55838  2.0497   1 0.71497-0.60474 0.17927-0.17927-0.58094 0.69416
   2   0   219086.30 134.898   1 0.58122-0.47520 0.11986-0.11987-0.72577 0.80532
   2   0   1 -3.3231 1.54043   1 0.36208-0.26028 0.02883-0.02884-0.87905 0.92493
   2   0   0 138.015 2.97888   1 0.04879 0.04879-0.09142 0.09141-0.98069 0.99291
   2   0  -1-1.22436 1.49272   1-0.28240 0.37578-0.20723 0.20722-0.96463 0.94318
   2   0  -2 1746.78   10.02   1-0.52932 0.61848-0.28434 0.28433-0.85932 0.80420
   2   0  -3 1.18834 1.89278   1-0.67733 0.76227-0.32441 0.32440-0.73986 0.65108
   2   0  -4 481.288 6.52636   1-0.76076 0.84149-0.34314 0.34313-0.64176 0.51931
   2   0  -5 2.53409 2.47072   1-0.80875 0.88527-0.35143 0.35141-0.56909 0.41297
   2   0  -6 7565.90 29.7548   1-0.83759 0.90989-0.35470 0.35468-0.51700 0.32721
   2   0  -7 0.38128 2.48075   1-0.85568 0.92377-0.35550 0.35548-0.48015 0.25670
   2   0  -8 713.633 10.8657   1-0.86740 0.93128-0.35503 0.35500-0.45441 0.19729
   2   0  -9-1.79291 2.56163   1-0.87514 0.93480-0.35388 0.35385-0.43686 0.14607
   2   0 -10 138.144 5.83358   1-0.88025 0.93570-0.35234 0.35232-0.42541 0.10096
   2   0 -11  2.0113 2.94227   1-0.88354 0.93477-0.35058 0.35055-0.41863 0.06051
   2   0 -12 332.054   9.505   1-0.88549 0.93251-0.34867 0.34865-0.41546 0.02367
   2   0 -13 0.24125 3.08002   1-0.88643 0.92923-0.34666 0.34663-0.41515-0.01031
   2   0 -14 38.8069 2.79962   1-0.88656 0.92515-0.34457 0.34454-0.41711-0.04201
   2   0 -15-5.67773 3.59091   1-0.88603 0.92040-0.34241 0.34238-0.42093-0.07186
   2   0 -16 40.1563 2.57376   1-0.88492 0.91508-0.34019 0.34016-0.42628-0.10018
   2   0 -17-9.22428 4.51704   1-0.88330 0.90925-0.33790 0.33786-0.43288-0.12724
   2   0 -18 437.611  13.883   1-0.88123 0.90296-0.33554 0.33550-0.44055-0.15324
   2   0 -19-4.15551 5.16598   1-0.87872 0.89623-0.33311 0.33307-0.44912-0.17834
   2   0 -20-4.83903 5.41019   1-0.87580 0.88910-0.33060 0.33056-0.45846-0.20267
   2   0 -21-3.00768 5.65141   1-0.87250 0.88158-0.32801 0.32797-0.46845-0.22634
   2   0 -22 73.8086  5.6206   1-0.86881 0.87368-0.32534 0.32529-0.47902-0.24944
   2   0 -23 2.91203  5.5761   1-0.86474 0.86540-0.32257 0.32253-0.49008-0.27204
   2   0 -24 65.0171  4.9393   1-0.86030 0.85674-0.31971 0.31967-0.50158-0.29421
   2   0 -25 1.63489 5.89466   1-0.85548 0.84771-0.31675 0.31671-0.51347-0.31599
   2   0 -26 10.3717 7.19682   1-0.85028 0.83830-0.31369 0.31364-0.52569-0.33744
   2   0 -27 1.82511 6.05321   1-0.84470 0.82850-0.31051 0.31047-0.53821-0.35858
   2   2  25   13.33 2.88103   1 0.91473-0.71181 0.37177-0.18687 0.27130 0.58260
   2   2  24 13.3776 5.46137   1 0.91816-0.71945 0.37308-0.18818 0.24702 0.57322
   2   2  23-5.80424 6.22099   1 0.92105-0.72655 0.37415-0.18925 0.22221 0.56436
   2   2  22-5.48388    4.91   1 0.92338-0.73310 0.37495-0.19006 0.19681 0.55609
   2   2  21 56.5968 4.43157   1 0.92513-0.73906 0.37549-0.19060 0.17075 0.54848
   2   2  20-1.77266 4.89492   1 0.92625-0.74440 0.37574-0.19084 0.14394 0.54163
   2   2  19 113.428  9.0407   1 0.92671-0.74908 0.37566-0.19077 0.11627 0.53563
   2   2  18 62.8951 5.20243   1 0.92645-0.75302 0.37523-0.19034 0.08762 0.53061
   2   2  17 -2.2061 4.93298   1 0.92538-0.75617 0.37440-0.18952 0.05785 0.52672
   2   2  16 107.041 8.12302   1 0.92340-0.75841 0.37313-0.18825 0.02677 0.52412
   2   2  15 176.791  8.8264   1 0.92040-0.75962 0.37135-0.18646-0.00581 0.52304
   2   2  14 88.9894 6.58499   1 0.91620-0.75963 0.36897-0.18408-0.04017 0.52373
   2   2  13 113.697 7.44628   1 0.91057-0.75822 0.36588-0.18100-0.07660 0.52650
   2   2  12 11.6363 3.87877   1 0.90324-0.75510 0.36195-0.17707-0.11550 0.53173
   2   2  11 1095.23 17.1232   1 0.89378-0.74986 0.35698-0.17210-0.15734 0.53990
   2   2  10  121.31 6.36204   1 0.88167-0.74196 0.35072-0.16584-0.20270 0.55159
   2   2   9 652.973 12.3171   1 0.86614-0.73064 0.34283-0.15796-0.25230 0.56753
   2   2   8 71.2563 4.68825   1 0.84611-0.71483 0.33285-0.14797-0.30703 0.58859
   2   2   7 0.51118 2.90668   1 0.82005-0.69298 0.32012-0.13524-0.36793 0.61582
   2   2   6 253.608 7.13458   1 0.78575-0.66289 0.30372-0.11885-0.43618 0.65041
   2   2   5 65.3368 4.08008   1 0.74000-0.62136 0.28241-0.09753-0.51296 0.69352
   2   2   4 375.541 7.71113   1 0.67825-0.56382 0.25445-0.06958-0.59901 0.74590
   2   2   3 32.5044 2.68659   1 0.59433-0.48413 0.21769-0.03283-0.69367 0.80690
   2   2   2  21.245  1.6991   1 0.48099-0.37500 0.16987 0.01500-0.79312 0.87267
   2   2   1 3.27068  1.1406   1 0.33233-0.23055 0.10972 0.07515-0.88778 0.93367
   2   2   0 2785.21 17.7842   1 0.14960-0.05204 0.03922 0.14565-0.96147 0.97369
   2   2  -1 6373.40 26.5613   1-0.05255 0.14591-0.03475 0.21961-0.99674 0.97530
   2   2  -2 9173.95 32.3338   1-0.24844 0.33758-0.10226 0.28712-0.98676 0.93165
   2   2  -3 22.9765 2.00103   1-0.41518 0.50011-0.15594 0.34080-0.94119 0.85242
   2   2  -4 369.843 7.43318   1-0.54381 0.62451-0.19423 0.37909-0.87807 0.75563
   2   2  -5 302.668 7.04915   1-0.63743 0.71392-0.21965 0.40451-0.81251 0.65640
   2   2  -6 291.003 7.19557   1-0.70391 0.77619-0.23582 0.42067-0.75283 0.56305
   2   2  -7 384.314 8.35192   1-0.75094 0.81900-0.24578 0.43064-0.70209 0.47864
   2   2  -8 306.023 8.15462   1-0.78442 0.84827-0.25171 0.43656-0.66056 0.40345
   2   2  -9 363.596 8.97746   1-0.80850 0.86814-0.25501 0.43987-0.62737 0.33659
   2   2 -10 0.62181 3.10903   1-0.82598 0.88140-0.25659 0.44144-0.60133 0.27688
   2   2 -11 6.31148 1.59979   1-0.83872 0.88993-0.25702 0.44187-0.58126 0.22315
   2   2 -12 127.209 6.76205   1-0.84801 0.89501-0.25665 0.44150-0.56615 0.17436
   2   2 -13 20.2748  2.0734   1-0.85471 0.89749-0.25573 0.44058-0.55513 0.12968
   2   2 -14 334.922 10.7461   1-0.85942 0.89798-0.25441 0.43925-0.54753 0.08841
   2   2 -15 129.794 7.87548   1-0.86256 0.89691-0.25278 0.43763-0.54277 0.04998
   2   2 -16 11.7841 4.46427   1-0.86443 0.89457-0.25092 0.43576-0.54039 0.01394
   2   2 -17 10.4996 4.11143   1-0.86526 0.89118-0.24886 0.43371-0.54004-0.02008
   2   2 -18-1.12067 4.79841   1-0.86519 0.88690-0.24665 0.43149-0.54141-0.05238
   2   2 -19 8.75778 4.64239   1-0.86436 0.88186-0.24429 0.42913-0.54424-0.08321
   2   2 -20 2.11777 4.73549   1-0.86285 0.87613-0.24180 0.42664-0.54834-0.11278
   2   2 -21 103.514 7.33104   1-0.86073 0.86979-0.23920 0.42404-0.55354-0.14125
   2   2 -22 0.95464 5.52539   1-0.85804 0.86289-0.23648 0.42131-0.55969-0.16876
   2   2 -23 26.7399 3.18178   1-0.85482 0.85545-0.23364 0.41848-0.56668-0.19544
   2   2 -24 17.6509 7.11602   1-0.85110 0.84752-0.23069 0.41553-0.57440-0.22139
   2   2 -25 10.1733 6.34419   1-0.84690 0.83910-0.22763 0.41246-0.58277-0.24669
   2   2 -26-14.9102 6.66805   1-0.84223 0.83022-0.22445 0.40929-0.59171-0.27141
   2   4  24  5.5381 7.61139   1 0.88910-0.69042 0.45006-0.08029 0.19339 0.62685
   2   4  23 11.1249 6.59848   1 0.89098-0.69651 0.45056-0.08079 0.16639 0.62018
   2   4  22 37.2367 3.77468   1 0.89218-0.70192 0.45075-0.08098 0.13872 0.61419
   2   4  21  100.14 8.11757   1 0.89267-0.70662 0.45061-0.08084 0.11028 0.60896
   2   4  20 9.03976 6.84922   1 0.89238-0.71055 0.45011-0.08034 0.08098 0.60459
   2   4  19 57.0333 4.56863   1 0.89126-0.71364 0.44922-0.07946 0.05073 0.60117
   2   4  18 3.61437 5.34573   1 0.88921-0.71581 0.44790-0.07814 0.01941 0.59883
   2   4  17 61.7828 4.51832   1 0.88615-0.71696 0.44610-0.07634-0.01314 0.59771
   2   4  16-2.43017 5.52385   1 0.88193-0.71695 0.44375-0.07399-0.04707 0.59797
   2   4  15 14.9501   5.353   1 0.87639-0.71563 0.44078-0.07102-0.08257 0.59980
   2   4  14 12.3335 5.30658   1 0.86932-0.71278 0.43710-0.06734-0.11985 0.60342
   2   4  13 591.418 15.8844   1 0.86047-0.70814 0.43258-0.06282-0.15918 0.60909
   2   4  12 31.6208 3.04451   1 0.84950-0.70138 0.42707-0.05731-0.20085 0.61709
   2   4  11 674.783  15.446   1 0.83596-0.69206 0.42040-0.05064-0.24519 0.62776
   2   4  10 183.722 8.48673   1 0.81932-0.67963 0.41231-0.04256-0.29258 0.64148
   2   4   9 1324.91 20.4507   1 0.79882-0.66335 0.40252-0.03277-0.34343 0.65867
   2   4   8 37.7112 2.56445   1 0.77354-0.64228 0.39064-0.02088-0.39819 0.67975
   2   4   7 164.915 7.63153   1 0.74224-0.61519 0.37618-0.00643-0.45724 0.70514
   2   4   6 58.5194 4.10412   1 0.70332-0.58049 0.35855 0.01120-0.52089 0.73512
   2   4   5 25.9793 1.96161   1 0.65481-0.53620 0.33702 0.03273-0.58914 0.76971
   2   4   4 8.34255 1.54298   1 0.59431-0.47991 0.31079 0.05896-0.66149 0.80839
   2   4   3 188.603 7.24465   1 0.51917-0.40899 0.27903 0.09072-0.73646 0.84969
   2   4   2 16.4147 1.71682   1 0.42699-0.32102 0.24113 0.12862-0.81118 0.89075
   2   4   1 545.941 11.2084   1 0.31649-0.21473 0.19707 0.17267-0.88096 0.92686
   2   4   0 6.62966  3.1317   1 0.18890-0.09136 0.14789 0.22186-0.93950 0.95173
   2   4  -1 1284.18 16.9653   1 0.04912 0.04421 0.09595 0.27379-0.98020 0.95876
   2   4  -2 241.578 8.19485   1-0.09441 0.18353 0.04473 0.32501-0.99852 0.94342
   2   4  -3 4088.09 30.2489   1-0.23182 0.31672-0.00217 0.37191-0.99412 0.90535
   2   4  -4 727.658 13.3062   1-0.35492 0.43560-0.04217 0.41191-0.97103 0.84859
   2   4  -5 893.615 14.8077   1-0.45929 0.53576-0.07428 0.44402-0.93571 0.77960
   2   4  -6  123.79  6.2905   1-0.54429 0.61655-0.09886 0.46859-0.89463 0.70486
   2   4  -7 589.676 12.8117   1-0.61174 0.67979-0.11702 0.48676-0.85277 0.62933
   2   4  -8 88.1264 5.78495   1-0.66449 0.72832-0.13010 0.49983-0.81327 0.55616
   2   4  -9 108.995  6.7413   1-0.70547 0.76508-0.13929 0.50902-0.77775 0.48698
   2   4 -10 34.3151 3.13481   1-0.73723 0.79263-0.14558 0.51531-0.74686 0.42241
   2   4 -11 22.2373  2.2069   1-0.76185 0.81304-0.14972 0.51945-0.72061 0.36250
   2   4 -12 116.208 7.26093   1-0.78094 0.82791-0.15227 0.52199-0.69874 0.30697
   2   4 -13  182.84 9.37121   1-0.79570 0.83846-0.15362 0.52335-0.68086 0.25542
   2   4 -14 150.195 8.89117   1-0.80706 0.84561-0.15408 0.52380-0.66653 0.20742
   2   4 -15 35.9565 2.95564   1-0.81571 0.85004-0.15385 0.52357-0.65533 0.16255
   2   4 -16 3.11135 4.18878   1-0.82217 0.85228-0.15307 0.52279-0.64686 0.12042
   2   4 -17 9.45515 4.91597   1-0.82683 0.85273-0.15187 0.52159-0.64078 0.08067
   2   4 -18 29.0564 2.72866   1-0.82998 0.85167-0.15032 0.52004-0.63680 0.04302
   2   4 -19 20.5881   2.685   1-0.83187 0.84934-0.14849 0.51820-0.63465 0.00720
   2   4 -20 52.3628  4.1609   1-0.83266 0.84591-0.14640 0.51612-0.63410-0.02701
   2   4 -21 61.2645 3.88508   1-0.83249 0.84153-0.14410 0.51381-0.63496-0.05982
   2   4 -22-3.22036 5.57782   1-0.83147 0.83629-0.14160 0.51132-0.63706-0.09138
   2   4 -23 25.7354 3.35683   1-0.82967 0.83029-0.13893 0.50865-0.64027-0.12184
   2   4 -24-10.6954 7.27727   1-0.82718 0.82358-0.13610 0.50581-0.64445-0.15133
   2   6  20 14.9859 6.91303   1 0.84928-0.66747 0.52236 0.03229 0.03104 0.65454
   2   6  19-15.4955 6.81477   1 0.84678-0.66919 0.52083 0.03382-0.00081 0.65272
   2   6  18 9.88965 6.01865   1 0.84322-0.66984 0.51881 0.03583-0.03372 0.65197
   2   6  17 28.7594 3.30252   1 0.83848-0.66931 0.51626 0.03838-0.06780 0.65238
   2   6  16 11.0866 6.25368   1 0.83241-0.66746 0.51311 0.04153-0.10318 0.65409
   2   6  15 11.5914 5.91521   1 0.82486-0.66412 0.50929 0.04535-0.14001 0.65725
   2   6  14 61.4595 5.05615   1 0.81560-0.65908 0.50471 0.04993-0.17844 0.66202
   2   6  13 25.0494 3.11551   1 0.80438-0.65207 0.49925 0.05539-0.21866 0.66857
   2   6  12 54.4321 3.47691   1 0.79089-0.64279 0.49279 0.06185-0.26084 0.67708
   2   6  11 49.4834  3.5847   1 0.77473-0.63085 0.48516 0.06947-0.30518 0.68776
   2   6  10 180.536 9.76744   1 0.75542-0.61575 0.47618 0.07845-0.35188 0.70079
   2   6   9  5.3229 4.68751   1 0.73238-0.59693 0.46562 0.08901-0.40112 0.71636
   2   6   8 116.113 8.47522   1 0.70489-0.57365 0.45320 0.10143-0.45303 0.73461
   2   6   7 49.1364 3.52481   1 0.67210-0.54507 0.43862 0.11601-0.50767 0.75558
   2   6   6 3.11421 4.75703   1 0.63299-0.51019 0.42151 0.13312-0.56493 0.77917
   2   6   5 304.178 11.7207   1 0.58644-0.46785 0.40150 0.15313-0.62448 0.80505
   2   6   4 96.7242 7.35946   1 0.53123-0.41685 0.37821 0.17641-0.68561 0.83252
   2   6   3 138.827 8.38334   1 0.46620-0.35603 0.35134 0.20328-0.74714 0.86038
   2   6   2 0.96108 4.26208   1 0.39049-0.28454 0.32075 0.23387-0.80722 0.88679
   2   6   1 116.228 7.29707   1 0.30389-0.20215 0.28659 0.26803-0.86337 0.90927
   2   6   0 176.619  8.5097   1 0.20720-0.10968 0.24943 0.30519-0.91257 0.92481
   2   6  -1 23.3929  2.3627   1 0.10260-0.00929 0.21034 0.34427-0.95172 0.93030
   2   6  -2 144.295 8.05514   1-0.00638 0.09547 0.17084 0.38378-0.97832 0.92322
   2   6  -3 47.4485 3.70216   1-0.11526 0.20014 0.13265 0.42197-0.99112 0.90235
   2   6  -4 197.555 9.37925   1-0.21950 0.30016 0.09737 0.45725-0.99058 0.86815
   2   6  -5 97.2562 7.30279   1-0.31536 0.39181 0.06617 0.48845-0.97869 0.82259
   2   6  -6 133.979 8.35355   1-0.40047 0.47270 0.03963 0.51498-0.95838 0.76862
   2   6  -7 433.249 13.9925   1-0.47391 0.54193 0.01779 0.53682-0.93279 0.70936
   2   6  -8 26.9825 2.82047   1-0.53594 0.59975 0.00031 0.55430-0.90470 0.64760
   2   6  -9 5.13657 5.03065   1-0.58753 0.64712-0.01337 0.56798-0.87627 0.58551
   2   6 -10  66.579 5.14249   1-0.62999 0.68537-0.02386 0.57847-0.84899 0.52456
   2   6 -11 87.2981 6.81103   1-0.66469 0.71585-0.03174 0.58634-0.82378 0.46568
   2   6 -12  72.977 5.40451   1-0.69291 0.73986-0.03751 0.59212-0.80112 0.40935
   2   6 -13 10.8855 2.61463   1-0.71577 0.75851-0.04161 0.59621-0.78121 0.35577
   2   6 -14 4.89002 5.53458   1-0.73421 0.77273-0.04436 0.59896-0.76405 0.30495
   2   6 -15 20.1311 2.74113   1-0.74899 0.78329-0.04603 0.60063-0.74954 0.25677
   2   6 -16 22.1283  3.0397   1-0.76074 0.79083-0.04684 0.60144-0.73750 0.21106
   2   6 -17 106.026 7.52128   1-0.76995 0.79583-0.04694 0.60154-0.72775 0.16764
   2   6 -18 16.6352 3.15914   1-0.77703 0.79869-0.04647 0.60106-0.72007 0.12630
   2   6 -19 3.88397 6.10338   1-0.78229 0.79974-0.04551 0.60011-0.71429 0.08685
   2   6 -20 35.0528 3.36053   1-0.78599 0.79922-0.04415 0.59874-0.71020 0.04910
   2   6 -21-1.81833 7.19715   1-0.78832 0.79734-0.04244 0.59703-0.70764 0.01287
   2   8  14 4.18315 6.73454   1 0.75724-0.60074 0.57251 0.16700-0.21690 0.70048
   2   8  13 15.0549 6.07293   1 0.74464-0.59235 0.56659 0.17292-0.25668 0.70659
   2   8  12 16.2893 6.71695   1 0.72979-0.58172 0.55972 0.17979-0.29799 0.71424
   2   8  11 3.27377 7.44137   1 0.71238-0.56852 0.55177 0.18774-0.34094 0.72352
   2   8  10 29.8413  3.5168   1 0.69204-0.55240 0.54261 0.19690-0.38559 0.73450
   2   8   9 11.3777  5.8966   1 0.66834-0.53291 0.53207 0.20743-0.43197 0.74722
   2   8   8 3.53383  5.9519   1 0.64077-0.50956 0.51998 0.21953-0.48008 0.76166
   2   8   7 81.6305 7.13591   1 0.60878-0.48178 0.50614 0.23337-0.52981 0.77772
   2   8   6-3.87067 5.25578   1 0.57176-0.44897 0.49035 0.24915-0.58094 0.79518
   2   8   5  27.056 2.94791   1 0.52906-0.41049 0.47242 0.26708-0.63308 0.81366
   2   8   4 9.37855 2.25433   1 0.48008-0.36572 0.45218 0.28732-0.68564 0.83255
   2   8   3 33.9072 3.05903   1 0.42429-0.31415 0.42952 0.30998-0.73774 0.85099
   2   8   2 9.20168  5.6723   1 0.36139-0.25546 0.40444 0.33506-0.78824 0.86782
   2   8   1  13.259 5.46741   1 0.29142-0.18971 0.37709 0.36240-0.83570 0.88161
   2   8   0 1.36486 4.52674   1 0.21492-0.11742 0.34782 0.39168-0.87849 0.89073
   2   8  -1-8.18021 5.67615   1 0.13302-0.03973 0.31718 0.42231-0.91493 0.89351
   2   8  -2  52.519 4.28443   1 0.04747 0.04160 0.28595 0.45354-0.94358 0.88849
   2   8  -3 6.86393 5.31678   1-0.03947 0.12433 0.25503 0.48447-0.96346 0.87470
   2   8  -4 28.3066  2.9635   1-0.12533 0.20597 0.22533 0.51416-0.97427 0.85184
   2   8  -5 60.6944 4.25394   1-0.20772 0.28415 0.19769 0.54180-0.97646 0.82037
   2   8  -6-6.62622 5.98684   1-0.28466 0.35688 0.17271 0.56678-0.97115 0.78140
   2   8  -7 31.9233 3.01415   1-0.35478 0.42278 0.15075 0.58873-0.95987 0.73644
   2   8  -8 5.37762 4.91313   1-0.41734 0.48112 0.13192 0.60757-0.94429 0.68720
   2   8  -9 42.6944 3.42329   1-0.47220 0.53177 0.11612 0.62337-0.92605 0.63529
   2   8 -10 1.54113 5.26395   1-0.51963 0.57499 0.10311 0.63637-0.90652 0.58210
   2   8 -11-5.80286 6.21952   1-0.56021 0.61135 0.09260 0.64688-0.88681 0.52872
   2   8 -12  -2.169 5.98933   1-0.59461 0.64154 0.08426 0.65522-0.86773 0.47597
   2   8 -13 10.6066 6.29107   1-0.62358 0.66629 0.07778 0.66170-0.84982 0.42440
   2   8 -14-10.9412 6.43823   1-0.64781 0.68631 0.07286 0.66661-0.83344 0.37434
   2   8 -15 15.4613 7.33153   1-0.66795 0.70224 0.06927 0.67021-0.81876 0.32600
   3   9   9 22.8566 3.68699   1 0.62687-0.44266 0.55088 0.28107-0.46807 0.78943
   3   9   8 1.77797 6.41054   1 0.59888-0.41888 0.53896 0.29298-0.51262 0.80031
   3   9   7 5.81477 5.98668   1 0.56723-0.39145 0.52565 0.30629-0.55791 0.81194
   3   9   6 30.6218 3.56452   1 0.53158-0.36002 0.51086 0.32108-0.60367 0.82403
   3   9   5 7.89614 6.52888   1 0.49163-0.32428 0.49450 0.33744-0.64953 0.83622
   3   9   4 24.4047 3.07715   1 0.44712-0.28398 0.47653 0.35540-0.69499 0.84801
   3   9   3 11.6589 2.81735   1 0.39789-0.23896 0.45695 0.37498-0.73942 0.85878
   3   9   2 7.67033 5.90086   1 0.34392-0.18921 0.43583 0.39610-0.78209 0.86778
   3   9   1-0.54463  6.2336   1 0.28542-0.13492 0.41331 0.41862-0.82214 0.87416
   3   9   0 12.4723  7.1325   1 0.22281-0.07653 0.38963 0.44230-0.85866 0.87702
   3   9  -1 8.66735 4.90538   1 0.15680-0.01474 0.36513 0.46679-0.89078 0.87547
   3   9  -2 1.11738  6.4673   1 0.08838 0.04947 0.34025 0.49168-0.91772 0.86875
   3   9  -3    0.00 5.98448   1 0.01874 0.11489 0.31545 0.51648-0.93893 0.85629
   3   9  -4 22.5093 3.38334   1-0.05078 0.18020 0.29125 0.54067-0.95413 0.83781
   3   9  -5 27.8627 3.45042   1-0.11884 0.24405 0.26813 0.56379-0.96337 0.81339
   3   9  -6 13.2122 6.86934   1-0.18419 0.30519 0.24650 0.58542-0.96704 0.78340
   3   9  -7 35.4814 3.63969   1-0.24582 0.36260 0.22668 0.60524-0.96579 0.74848
   3   9  -8-2.95801 6.82268   1-0.30296 0.41553 0.20886 0.62306-0.96044 0.70946
   3   9  -9 10.2194 7.90679   1-0.35515 0.46350 0.19312 0.63880-0.95191 0.66726
   3   9 -10 27.2407 3.64456   1-0.40218 0.50632 0.17945 0.65246-0.94108 0.62277
   3   7  17-0.61621 6.00607   1 0.81092-0.59297 0.53798 0.10909-0.12663 0.71732
   3   7  16 18.3914 7.43365   1 0.80260-0.58887 0.53390 0.11317-0.16325 0.72027
   3   7  15 10.8546 6.73547   1 0.79264-0.58312 0.52912 0.11795-0.20112 0.72448
   3   7  14 12.1118 6.27708   1 0.78082-0.57551 0.52354 0.12354-0.24034 0.73003
   3   7  13 110.454 8.04177   1 0.76691-0.56582 0.51707 0.13000-0.28098 0.73700
   3   7  12 74.2561  5.5574   1 0.75063-0.55375 0.50960 0.13747-0.32314 0.74550
   3   7  11 0.99183 5.47758   1 0.73166-0.53900 0.50102 0.14605-0.36689 0.75557
   3   7  10  13.929 5.23958   1 0.70962-0.52117 0.49117 0.15589-0.41226 0.76728
   3   7   9 24.4344 3.06788   1 0.68407-0.49984 0.47991 0.16715-0.45925 0.78060
   3   7   8 36.4322 3.17938   1 0.65454-0.47452 0.46707 0.18000-0.50781 0.79549
   3   7   7 27.5484 2.97845   1 0.62047-0.44467 0.45245 0.19461-0.55776 0.81178
   3   7   6 49.2774 4.29712   1 0.58131-0.40972 0.43590 0.21116-0.60884 0.82919
   3   7   5 8.02168 5.77341   1 0.53648-0.36910 0.41723 0.22983-0.66058 0.84726
   3   7   4 75.0087 6.07036   1 0.48546-0.32230 0.39633 0.25073-0.71231 0.86533
   3   7   3 22.9393 3.00219   1 0.42788-0.26893 0.37314 0.27391-0.76314 0.88249
   3   7   2 26.2176 2.74309   1 0.36358-0.20884 0.34772 0.29933-0.81189 0.89757
   3   7   1 25.9904 2.85665   1 0.29277-0.14225 0.32027 0.32678-0.85719 0.90920
   3   7   0 27.4659 2.70035   1 0.21614-0.06983 0.29118 0.35587-0.89752 0.91587
   3   7  -1 95.8069 6.67982   1 0.13490 0.00719 0.26102 0.38604-0.93144 0.91612
   3   7  -2  38.247 3.12795   1 0.05079 0.08709 0.23052 0.41653-0.95773 0.90874
   3   7  -3 9.64586 5.30157   1-0.03410 0.16776 0.20052 0.44653-0.97565 0.89300
   3   7  -4 154.929 9.28617   1-0.11751 0.24696 0.17183 0.47521-0.98510 0.86878
   3   7  -5 7.39245 5.12954   1-0.19735 0.32258 0.14518 0.50187-0.98660 0.83661
   3   7  -6 76.3705 6.05544   1-0.27190 0.39292 0.12107 0.52597-0.98120 0.79755
   3   7  -7   0.851 5.24593   1-0.33997 0.45677 0.09981 0.54723-0.97032 0.75300
   3   7  -8 55.0124 4.15567   1-0.40095 0.51354 0.08148 0.56556-0.95548 0.70449
   3   7  -9-6.68549 5.82828   1-0.45471 0.56308 0.06599 0.58105-0.93813 0.65347
   3   7 -10 34.0794 3.04739   1-0.50150 0.60566 0.05314 0.59390-0.91951 0.60119
   3   7 -11 16.0889 5.75677   1-0.54180 0.64174 0.04265 0.60439-0.90065 0.54866
   3   7 -12 3.41899 6.89012   1-0.57623 0.67196 0.03424 0.61280-0.88228 0.49662
   3   7 -13 60.4248  4.3095   1-0.60544 0.69696 0.02761 0.61943-0.86494 0.44562
   3   7 -14 16.8447 2.79051   1-0.63009 0.71739 0.02251 0.62452-0.84897 0.39598
   3   7 -15-0.54203 6.06015   1-0.65074 0.73383 0.01870 0.62833-0.83456 0.34790
   3   7 -16 43.6113 3.92399   1-0.66795 0.74682 0.01599 0.63104-0.82180 0.30147
   3   7 -17 5.85021  5.1001   1-0.68216 0.75682 0.01420 0.63283-0.81071 0.25672
   3   7 -18 8.51962 6.02428   1-0.69377 0.76422 0.01320 0.63382-0.80125 0.21360
   3   5  22  41.156 3.99881   1 0.87818-0.63913 0.47701-0.01481 0.07612 0.68290
   3   5  21 75.7976  6.8325   1 0.87696-0.64213 0.47604-0.01384 0.04529 0.68006
   3   5  20 33.7923 3.73739   1 0.87479-0.64418 0.47464-0.01244 0.01357 0.67812
   3   5  19 13.7355 3.10613   1 0.87159-0.64519 0.47277-0.01057-0.01916 0.67717
   3   5  18  17.609 2.69707   1 0.86725-0.64506 0.47039-0.00819-0.05298 0.67733
   3   5  17 11.9236 5.30459   1 0.86164-0.64367 0.46744-0.00524-0.08801 0.67869
   3   5  16 26.0976 3.10747   1 0.85461-0.64085 0.46385-0.00165-0.12439 0.68140
   3   5  15 116.866   9.324   1 0.84597-0.63643 0.45954 0.00265-0.16225 0.68560
   3   5  14-1.71971  6.0801   1 0.83550-0.63018 0.45442 0.00777-0.20174 0.69142
   3   5  13 123.368 9.26499   1 0.82292-0.62181 0.44837 0.01382-0.24304 0.69905
   3   5  12 4.69271 5.24662   1 0.80790-0.61100 0.44125 0.02094-0.28630 0.70865
   3   5  11  137.83 8.55844   1 0.79001-0.59733 0.43291 0.02928-0.33171 0.72039
   3   5  10 55.5884 4.25595   1 0.76877-0.58030 0.42314 0.03905-0.37942 0.73443
   3   5   9 51.0611 3.99813   1 0.74358-0.55932 0.41171 0.05047-0.42955 0.75090
   3   5   8 16.9372  2.3903   1 0.71371-0.53366 0.39837 0.06382-0.48218 0.76986
   3   5   7 131.224 8.34795   1 0.67832-0.50249 0.38281 0.07938-0.53725 0.79127
   3   5   6 41.4982 2.67818   1 0.63646-0.46485 0.36470 0.09748-0.59456 0.81491
   3   5   5 248.663 9.55815   1 0.58709-0.41969 0.34371 0.11847-0.65362 0.84030
   3   5   4 3.45297 4.45777   1 0.52915-0.36597 0.31955 0.14263-0.71359 0.86660
   3   5   3 23.1425 2.21314   1 0.46175-0.30278 0.29201 0.17017-0.77314 0.89248
   3   5   2 84.6995 6.21405   1 0.38437-0.22961 0.26108 0.20110-0.83039 0.91606
   3   5   1 349.661 11.1031   1 0.29715-0.14661 0.22703 0.23515-0.88294 0.93495
   3   5   0 25.3968 2.11238   1 0.20124-0.05491 0.19052 0.27165-0.92807 0.94641
   3   5  -1 298.233 9.93617   1 0.09895 0.04316 0.15265 0.30952-0.96318 0.94786
   3   5  -2 3.53117 4.05628   1-0.00632 0.14422 0.11480 0.34737-0.98634 0.93735
   3   5  -3 327.041 10.6609   1-0.11060 0.24428 0.07849 0.38369-0.99681 0.91415
   3   5  -4 20.5862 2.16548   1-0.20999 0.33946 0.04505 0.41712-0.99527 0.87894
   3   5  -5 68.6781 4.81451   1-0.30137 0.42663 0.01544 0.44673-0.98361 0.83361
   3   5  -6 252.953 9.98518   1-0.38282 0.50386-0.00988 0.47204-0.96443 0.78076
   3   5  -7 174.971  8.5879   1-0.45357 0.57040-0.03089 0.49306-0.94046 0.72313
   3   5  -8 26.7511 2.71053   1-0.51385 0.62646-0.04791 0.51007-0.91413 0.66313
   3   5  -9 11.8998 2.25886   1-0.56448 0.67288-0.06139 0.52355-0.88734 0.60268
   3   5 -10 20.1798 2.61703   1-0.60658 0.71076-0.07188 0.53404-0.86147 0.54314
   3   5 -11 124.252 8.44038   1-0.64135 0.74132-0.07989 0.54205-0.83735 0.48536
   3   5 -12 10.3068 5.15339   1-0.66993 0.76568-0.08586 0.54802-0.81550 0.42984
   3   5 -13 227.473 11.5021   1-0.69331 0.78485-0.09020 0.55235-0.79613 0.37680
   3   5 -14 7.28259 4.31981   1-0.71237 0.79970-0.09320 0.55536-0.77928 0.32628
   3   5 -15 27.6916 3.28601   1-0.72782 0.81093-0.09513 0.55728-0.76489 0.27823
   3   5 -16-2.68074 5.13323   1-0.74025 0.81915-0.09618 0.55833-0.75284 0.23251
   3   5 -17 86.7407 6.47079   1-0.75014 0.82482-0.09651 0.55867-0.74295 0.18895
   3   5 -18 0.49331  5.9402   1-0.75786 0.82833-0.09625 0.55841-0.73506 0.14739
   3   5 -19 56.8006 4.70599   1-0.76375 0.83000-0.09550 0.55765-0.72898 0.10765
   3   5 -20 3.80645 5.98156   1-0.76804 0.83008-0.09432 0.55647-0.72457 0.06957
   3   5 -21 10.8443 5.44464   1-0.77094 0.82877-0.09278 0.55492-0.72165 0.03298
   3   5 -22-1.19722 6.50255   1-0.77262 0.82623-0.09092 0.55306-0.72009-0.00225
   3   5 -23 8.77812  7.0938   1-0.77321 0.82260-0.08878 0.55092-0.71975-0.03625
   3   3  24 43.3584 4.13384   1 0.91315-0.66565 0.40216-0.12483 0.17973 0.64662
   3   3  23-13.9328 6.96639   1 0.91462-0.67134 0.40244-0.12511 0.15197 0.64071
   3   3  22 38.5307 3.79586   1 0.91537-0.67631 0.40239-0.12507 0.12348 0.63553
   3   3  21 2.60713   5.968   1 0.91536-0.68051 0.40200-0.12467 0.09418 0.63117
   3   3  20 235.898 12.5433   1 0.91452-0.68388 0.40121-0.12389 0.06396 0.62771
   3   3  19 16.3288 6.34559   1 0.91277-0.68635 0.40001-0.12268 0.03273 0.62527
   3   3  18 112.274 8.86063   1 0.91002-0.68781 0.39834-0.12101 0.00036 0.62398
   3   3  17 39.7537 3.28395   1 0.90615-0.68816 0.39614-0.11882-0.03330 0.62397
   3   3  16 129.089 9.28993   1 0.90101-0.68724 0.39335-0.11603-0.06841 0.62542
   3   3  15 11.7846 4.71614   1 0.89443-0.68486 0.38989-0.11257-0.10517 0.62851
   3   3  14  81.041  6.3357   1 0.88616-0.68081 0.38564-0.10832-0.14380 0.63347
   3   3  13 66.5564 5.34129   1 0.87591-0.67477 0.38049-0.10317-0.18454 0.64055
   3   3  12 113.518 7.62278   1 0.86332-0.66640 0.37426-0.09695-0.22768 0.65002
   3   3  11-2.57552 4.46092   1 0.84791-0.65520 0.36677-0.08945-0.27354 0.66221
   3   3  10 649.295 14.1159   1 0.82907-0.64058 0.35775-0.08044-0.32246 0.67746
   3   3   9 6.79236 4.01723   1 0.80603-0.62175 0.34690-0.06959-0.37480 0.69614
   3   3   8 553.393 12.3685   1 0.77780-0.59773 0.33382-0.05652-0.43091 0.71858
   3   3   7 21.7933 2.07812   1 0.74311-0.56726 0.31804-0.04074-0.49104 0.74505
   3   3   6 53.3223 3.84063   1 0.70039-0.52876 0.29898-0.02168-0.55529 0.77563
   3   3   5  44.345 3.41367   1 0.64775-0.48033 0.27598 0.00132-0.62339 0.81006
   3   3   4 835.926 13.2772   1 0.58304-0.41984 0.24835 0.02895-0.69445 0.84745
   3   3   3 147.562 6.21862   1 0.50410-0.34511 0.21547 0.06183-0.76663 0.88596
   3   3   2 1177.95 15.0112   1 0.40927-0.25450 0.17704 0.10026-0.83678 0.92245
   3   3   1 60.6528 3.98735   1 0.29830-0.14773 0.13339 0.14391-0.90032 0.95232
   3   3   0 204.418 6.72963   1 0.17329-0.02695 0.08580 0.19150-0.95171 0.97004
   3   3  -1 70.0534 4.51578   1 0.03942 0.10272 0.03661 0.24069-0.98576 0.97043
   3   3  -2 761.037 12.0187   1-0.09573 0.23365-0.01116 0.28845-0.99950 0.95050
   3   3  -3 265.596 7.65704   1-0.22399 0.35770-0.05460 0.33189-0.99345 0.91078
   3   3  -4-0.88553 3.10316   1-0.33892 0.46842-0.09175 0.36904-0.97139 0.85506
   3   3  -5 753.929 12.5763   1-0.43714 0.56242-0.12189 0.39918-0.93880 0.78880
   3   3  -6 90.0791 5.33965   1-0.51818 0.63924-0.14534 0.42263-0.90106 0.71740
   3   3  -7-4.54151 3.17127   1-0.58349 0.70034-0.16303 0.44032-0.86236 0.64503
   3   3  -8 5.03416 3.16426   1-0.63541 0.74805-0.17604 0.45333-0.82546 0.57445
   3   3  -9 55.7037 4.10818   1-0.67639 0.78481-0.18541 0.46270-0.79187 0.50720
   3   3 -10 433.027 11.3441   1-0.70865 0.81285-0.19200 0.46929-0.76229 0.44395
   3   3 -11 13.3811  1.8706   1-0.73401 0.83400-0.19649 0.47377-0.73684 0.38484
   3   3 -12 244.269  9.5342   1-0.75395 0.84972-0.19938 0.47666-0.71538 0.32971
   3   3 -13 6.65927 4.72824   1-0.76959 0.86115-0.20106 0.47834-0.69761 0.27827
   3   3 -14 44.7421 4.13387   1-0.78180 0.86914-0.20181 0.47909-0.68317 0.23017
   3   3 -15 47.4074 3.40145   1-0.79125 0.87438-0.20184 0.47912-0.67171 0.18504
   3   3 -16 63.7081 4.99346   1-0.79845 0.87737-0.20131 0.47858-0.66287 0.14254
   3   3 -17-0.38913 4.65329   1-0.80379 0.87849-0.20031 0.47759-0.65636 0.10236
   3   3 -18 20.3841 2.67068   1-0.80757 0.87806-0.19895 0.47622-0.65190 0.06423
   3   3 -19 41.5974 3.22068   1-0.81003 0.87631-0.19727 0.47454-0.64924 0.02790
   3   3 -20 111.387 7.50276   1-0.81135 0.87341-0.19532 0.47260-0.64817-0.00683
   3   3 -21 0.49092 5.40013   1-0.81166 0.86951-0.19315 0.47042-0.64851-0.04016
   3   3 -22 4.15084 5.58825   1-0.81109 0.86472-0.19077 0.46804-0.65010-0.07224
   3   3 -23 61.3643 4.35741   1-0.80971 0.85913-0.18820 0.46547-0.65279-0.10322
   3   3 -24 61.1393 4.13023   1-0.80760 0.85281-0.18546 0.46273-0.65647-0.13320
   3   3 -25 7.91605 6.35739   1-0.80482 0.84581-0.18256 0.45982-0.66103-0.16231
   3   1  25 13.2803 6.55731   1 0.93559-0.68386 0.32283-0.23037 0.25880 0.60120
   3   1  24-1.14362 6.05148   1 0.93875-0.69123 0.32397-0.23152 0.23375 0.59259
   3   1  23 33.7579 3.40429   1 0.94134-0.69804 0.32485-0.23240 0.20812 0.58455
   3   1  22 65.7245 5.46933   1 0.94333-0.70425 0.32546-0.23301 0.18185 0.57716
   3   1  21 44.8944 3.31191   1 0.94469-0.70982 0.32577-0.23332 0.15484 0.57050
   3   1  20 19.5191  2.9813   1 0.94538-0.71472 0.32576-0.23331 0.12701 0.56466
   3   1  19 301.296 13.1855   1 0.94532-0.71888 0.32539-0.23295 0.09824 0.55976
   3   1  18 66.6919  5.6969   1 0.94447-0.72224 0.32464-0.23219 0.06840 0.55593
   3   1  17  508.54 15.2624   1 0.94271-0.72469 0.32344-0.23100 0.03733 0.55333
   3   1  16 34.1469  2.7504   1 0.93993-0.72613 0.32175-0.22931 0.00485 0.55215
   3   1  15 26.5257 2.60883   1 0.93598-0.72640 0.31948-0.22704-0.02928 0.55262
   3   1  14 117.708 7.44279   1 0.93067-0.72529 0.31654-0.22410-0.06532 0.55499
   3   1  13 154.326 7.70481   1 0.92371-0.72256 0.31281-0.22037-0.10361 0.55961
   3   1  12 0.51855 3.32036   1 0.91478-0.71784 0.30811-0.21567-0.14453 0.56686
   3   1  11 154.657 7.27837   1 0.90340-0.71067 0.30224-0.20980-0.18857 0.57723
   3   1  10 878.829 14.7339   1 0.88894-0.70043 0.29491-0.20248-0.23631 0.59130
   3   1   9-2.99995 3.07891   1 0.87053-0.68623 0.28575-0.19332-0.28845 0.60978
   3   1   8-1.63833  3.1687   1 0.84695-0.66687 0.27424-0.18181-0.34580 0.63347
   3   1   7 1506.83 16.5368   1 0.81652-0.64065 0.25969-0.16726-0.40928 0.66328
   3   1   6 52.2967 3.98958   1 0.77686-0.60520 0.24115-0.14873-0.47980 0.70013
   3   1   5 701.685 10.2989   1 0.72467-0.55723 0.21738-0.12495-0.55802 0.74468
   3   1   4 206.497 5.74197   1 0.65555-0.49232 0.18678-0.09436-0.64384 0.79684
   3   1   3  129.31 4.57384   1 0.56408-0.40507 0.14758-0.05516-0.73540 0.85473
   3   1   2 379.045 6.77195   1 0.44485-0.29005 0.09831-0.00588-0.82750 0.91316
   3   1   1 2157.97 14.7781   1 0.29521-0.14463 0.03892 0.05350-0.91017 0.96217
   3   1   0 142.375 4.37758   1 0.11981 0.02656-0.02762 0.12004-0.96961 0.98794
   3   1  -1 1157.90 10.5991   1-0.06663 0.20879-0.09488 0.18730-0.99379 0.97845
   3   1  -2 306.448 5.86969   1-0.24352 0.38146-0.15520 0.24762-0.98035 0.93135
   3   1  -3 1175.90 11.3149   1-0.39443 0.52816-0.20351 0.29592-0.93843 0.85576
   3   1  -4  27.388 2.49327   1-0.51322 0.64273-0.23887 0.33129-0.88210 0.76576
   3   1  -5 218.915 5.85983   1-0.60224 0.72754-0.26324 0.35566-0.82311 0.67310
   3   1  -6 145.328 5.20046   1-0.66743 0.78852-0.27940 0.37181-0.76837 0.58469
   3   1  -7 123.513 5.13563   1-0.71489 0.83176-0.28981 0.38223-0.72081 0.50347
   3   1  -8 249.879  7.1339   1-0.74955 0.86221-0.29633 0.38874-0.68105 0.43004
   3   1  -9 35.7113 2.73233   1-0.77505 0.88349-0.30022 0.39263-0.64864 0.36397
   3   1 -10 3.17575 3.24933   1-0.79393 0.89816-0.30232 0.39472-0.62272 0.30437
   3   1 -11  271.42 8.42309   1-0.80798 0.90799-0.30318 0.39559-0.60235 0.25034
   3   1 -12 248.636 8.67175   1-0.81843 0.91423-0.30319 0.39559-0.58667 0.20100
   3   1 -13 120.273 7.04845   1-0.82615 0.91773-0.30257 0.39497-0.57496 0.15561
   3   1 -14 98.3794 6.47029   1-0.83174 0.91911-0.30149 0.39389-0.56657 0.11356
   3   1 -15 281.144 10.5926   1-0.83565 0.91880-0.30007 0.39247-0.56099 0.07432
   3   1 -16  15.457 2.34838   1-0.83819 0.91713-0.29837 0.39077-0.55780 0.03746
   3   1 -17 0.34685 4.96609   1-0.83960 0.91433-0.29645 0.38885-0.55664 0.00263
   3   1 -18 375.196 13.3755   1-0.84006 0.91057-0.29435 0.38675-0.55722-0.03046
   3   1 -19 12.6812 5.34622   1-0.83994 0.90618-0.29161 0.38406-0.55927-0.06201
   3   1 -20 40.0868 3.16281   1-0.83883 0.90086-0.28921 0.38166-0.56264-0.09231
   3   1 -21 192.462 11.0331   1-0.83707 0.89488-0.28668 0.37913-0.56714-0.12147
   3   1 -22 127.081 9.38622   1-0.83471 0.88830-0.28402 0.37647-0.57263-0.14964
   3   1 -23 91.5514 7.36279   1-0.83179 0.88116-0.28124 0.37370-0.57898-0.17695
   3   1 -24-6.44106 5.73098   1-0.82834 0.87350-0.27834 0.37080-0.58610-0.20350
   3   1 -25 31.1656 3.45779   1-0.82439 0.86534-0.27533 0.36778-0.59390-0.22937
   3   1 -26 13.7963 5.84653   1-0.81996 0.85669-0.27219 0.36465-0.60229-0.25464
   3  -1  25  9.0502 7.16435   1 0.94961-0.69779 0.24061-0.33307 0.31821 0.54173
   3  -1  24-1.71448 6.18164   1 0.95376-0.70617 0.24235-0.33482 0.29579 0.53049
   3  -1  23 29.4311 3.33988   1 0.95745-0.71407 0.24389-0.33636 0.27294 0.51967
   3  -1  22 76.2598 6.84287   1 0.96066-0.72150 0.24521-0.33768 0.24961 0.50934
   3  -1  21 49.1256 4.02955   1 0.96338-0.72843 0.24631-0.33877 0.22574 0.49954
   3  -1  20 4.53354 6.44337   1 0.96558-0.73485 0.24715-0.33962 0.20124 0.49038
   3  -1  19 303.403 12.7269   1 0.96724-0.74073 0.24774-0.34020 0.17603 0.48193
   3  -1  18 72.1866 5.34691   1 0.96831-0.74602 0.24804-0.34050 0.14997 0.47432
   3  -1  17 485.211 14.9919   1 0.96874-0.75067 0.24802-0.34048 0.12295 0.46768
   3  -1  16 28.4181 2.88494   1 0.96847-0.75461 0.24764-0.34010 0.09478 0.46219
   3  -1  15 22.6698  2.5107   1 0.96740-0.75776 0.24684-0.33930 0.06525 0.45805
   3  -1  14 117.998 7.47415   1 0.96541-0.75999 0.24557-0.33802 0.03411 0.45553
   3  -1  13 161.055 8.03247   1 0.96232-0.76112 0.24372-0.33617 0.00100 0.45497
   3  -1  12-1.30421 3.62374   1 0.95790-0.76091 0.24116-0.33362-0.03449 0.45680
   3  -1  11 157.488 7.56905   1 0.95181-0.75904 0.23774-0.33019-0.07294 0.46158
   3  -1  10 869.838 14.5595   1 0.94357-0.75501 0.23319-0.32565-0.11508 0.47006
   3  -1   9 2.01809  3.3769   1 0.93245-0.74811 0.22718-0.31963-0.16190 0.48321
   3  -1   8-2.57091   3.138   1 0.91735-0.73723 0.21918-0.31163-0.21474 0.50239
   3  -1   7 1525.24 16.5923   1 0.89656-0.72066 0.20841-0.30086-0.27541 0.52940
   3  -1   6 57.4737 3.85224   1 0.86727-0.69558 0.19361-0.28606-0.34638 0.56670
   3  -1   5 705.995 10.2815   1 0.82478-0.65731 0.17282-0.26527-0.43082 0.61748
   3  -1   4 208.677 5.69833   1 0.76111-0.59786 0.14281-0.23526-0.53237 0.68537
   3  -1   3 145.699   4.624   1 0.66286-0.50383 0.09854-0.19099-0.65334 0.77267
   3  -1   2  386.51   6.784   1 0.51012-0.35531 0.03328-0.12573-0.78878 0.87445
   3  -1   1 2309.64 15.0516   1 0.28442-0.13382-0.05734-0.03510-0.91381 0.96582
   3  -1   0 155.783 4.45054   1-0.00122 0.14760-0.16405 0.07161-0.97883 0.99717
   3  -1  -1 1221.80 10.7773   1-0.28115 0.42332-0.26022 0.16778-0.95165 0.93632
   3  -1  -2 317.344 5.96472   1-0.49297 0.63092-0.32606 0.23362-0.86202 0.81304
   3  -1  -3 1242.06 11.5353   1-0.62948 0.76321-0.36361 0.27117-0.76011 0.67746
   3  -1  -4 29.4632 2.20077   1-0.71280 0.84231-0.38324 0.29080-0.67205 0.55573
   3  -1  -5 223.762 5.94213   1-0.76396 0.88926-0.39306 0.30063-0.60337 0.45339
   3  -1  -6 161.069 5.39239   1-0.79630 0.91738-0.39768 0.30524-0.55193 0.36829
   3  -1  -7 131.433 5.11748   1-0.81740 0.93427-0.39950 0.30706-0.51412 0.29681
   3  -1  -8 283.729 7.57659   1-0.83155 0.94419-0.39977 0.30733-0.48672 0.23575
   3  -1  -9 43.1455 3.25673   1-0.84120 0.94963-0.39914 0.30671-0.46725 0.18261
   3  -1 -10 5.42033 3.20577   1-0.84781 0.95202-0.39799 0.30555-0.45386 0.13556
   3  -1 -11 278.133 8.82191   1-0.85229 0.95228-0.39649 0.30406-0.44521 0.09325
   3  -1 -12 256.817  8.9981   1-0.85519 0.95097-0.39478 0.30235-0.44029 0.05466
   3  -1 -13 124.656 6.81251   1-0.85691 0.94846-0.39290 0.30047-0.43835 0.01906
   3  -1 -14 93.8015  6.5007   1-0.85767 0.94501-0.39091 0.29848-0.43882-0.01414
   3  -1 -15 308.282 10.8676   1-0.85766 0.94078-0.38882 0.29639-0.44126-0.04536
   3  -1 -16 21.6084  2.3605   1-0.85698 0.93589-0.38664 0.29422-0.44534-0.07494
   3  -1 -17-4.86437 5.01106   1-0.85574 0.93043-0.38438 0.29196-0.45078-0.10316
   3  -1 -18 374.924  13.382   1-0.85398 0.92445-0.38204 0.28962-0.45738-0.13023
   3  -1 -19 6.34352 4.52046   1-0.85174 0.91799-0.37962 0.28720-0.46496-0.15632
   3  -1 -20 40.3545 3.24013   1-0.84906 0.91110-0.37712 0.28470-0.47338-0.18156
   3  -1 -21 176.956  11.147   1-0.84596 0.90378-0.37453 0.28211-0.48252-0.20608
   3  -1 -22 124.006 8.46054   1-0.84245 0.89605-0.37186 0.27944-0.49229-0.22997
   3  -1 -23 81.5974 7.62949   1-0.83855 0.88793-0.36909 0.27667-0.50262-0.25331
   3  -1 -24-2.67819 6.17727   1-0.83425 0.87942-0.36622 0.27380-0.51342-0.27617
   3  -1 -25 29.3314 3.38959   1-0.82957 0.87052-0.36325 0.27084-0.52465-0.29861
   3  -1 -26 9.57362  6.1604   1-0.82449 0.86122-0.36018 0.26776-0.53626-0.32066
   4   0  25 0.61475 5.66772   1 0.95353-0.65292 0.27258-0.27261 0.24675 0.61930
   4   0  24 50.3216 4.97489   1 0.95643-0.66004 0.27356-0.27359 0.22095 0.61144
   4   0  23 -2.7543  5.9073   1 0.95871-0.66655 0.27426-0.27429 0.19452 0.60420
   4   0  22 104.074  8.1948   1 0.96036-0.67241 0.27467-0.27469 0.16739 0.59767
   4   0  21 1.47284 5.44486   1 0.96131-0.67758 0.27475-0.27478 0.13947 0.59193
   4   0  20 278.002  13.026   1 0.96153-0.68201 0.27449-0.27451 0.11065 0.58708
   4   0  19 2.61133 5.74097   1 0.96094-0.68564 0.27384-0.27386 0.08082 0.58325
   4   0  18 720.231 18.7495   1 0.95945-0.68837 0.27276-0.27278 0.04983 0.58058
   4   0  17 8.04268   4.035   1 0.95697-0.69010 0.27120-0.27122 0.01751 0.57923
   4   0  16  11.104 5.20307   1 0.95334-0.69069 0.26908-0.26911-0.01632 0.57940
   4   0  15-2.00618 4.33384   1 0.94839-0.68996 0.26633-0.26635-0.05191 0.58132
   4   0  14 14.8813 2.17009   1 0.94188-0.68767 0.26283-0.26285-0.08954 0.58529
   4   0  13 3.18282 3.60235   1 0.93352-0.68353 0.25844-0.25846-0.12954 0.59162
   4   0  12 301.436 10.1571   1 0.92291-0.67713 0.25299-0.25300-0.17231 0.60073
   4   0  11-0.98982 3.49954   1 0.90951-0.66794 0.24622-0.24624-0.21833 0.61308
   4   0  10 4414.22 32.8508   1 0.89260-0.65526 0.23785-0.23787-0.26815 0.62924
   4   0   9-5.85865 3.56318   1 0.87123-0.63810 0.22745-0.22747-0.32243 0.64985
   4   0   8 2481.84  22.622   1 0.84406-0.61515 0.21449-0.21450-0.38187 0.67563
   4   0   7 2.62087 2.55003   1 0.80930-0.58460 0.19824-0.19826-0.44719 0.70729
   4   0   6 1998.06 18.4139   1 0.76449-0.54402 0.17778-0.17780-0.51897 0.74541
   4   0   5 0.57906  2.6218   1 0.70642-0.49016 0.15193-0.15194-0.59735 0.79012
   4   0   4 3133.78 20.9893   1 0.63105-0.41900 0.11930-0.11932-0.68142 0.84053
   4   0   3 2.29757 2.33545   1 0.53394-0.32612 0.07858-0.07859-0.76834 0.89378
   4   0   2 32.2145 2.55724   1 0.41160-0.20800 0.02904-0.02905-0.85216 0.94394
   4   0   1-2.10148 2.60785   1 0.26399-0.06460-0.02846 0.02845-0.92344 0.98155
   4   0   0 1452.42 12.5594   1 0.09759 0.09759-0.09056 0.09055-0.97106 0.99551
   4   0  -1-0.29995 2.67722   1-0.07400 0.26495-0.15163 0.15162-0.98717 0.97795
   4   0  -2 767.655 9.39194   1-0.23453 0.42127-0.20582 0.20582-0.97196 0.92908
   4   0  -3-1.18312 2.58359   1-0.37203 0.55455-0.24958 0.24957-0.93359 0.85705
   4   0  -4 3725.24 21.4044   1-0.48217 0.66048-0.28236 0.28235-0.88318 0.77298
   4   0  -5 1.51651 2.64486   1-0.56676 0.74085-0.30567 0.30566-0.83004 0.68617
   4   0  -6 1251.98 13.7284   1-0.63034 0.80021-0.32168 0.32167-0.77992 0.60238
   4   0  -7 2.43569 2.43569   1-0.67778 0.84343-0.33239 0.33239-0.73556 0.52436
   4   0  -8 309.835 7.95027   1-0.71322 0.87465-0.33938 0.33938-0.69780 0.45293
   4   0  -9 1.47175 2.89714   1-0.73980 0.89702-0.34378 0.34378-0.66647 0.38794
   4   0 -10 4043.91 29.5939   1-0.75985 0.91285-0.34635 0.34635-0.64098 0.32879
   4   0 -11-1.10008 3.70126   1-0.77503 0.92381-0.34764 0.34764-0.62062 0.27476
   4   0 -12 371.105 10.1973   1-0.78651 0.93107-0.34800 0.34801-0.60467 0.22515
   4   0 -13-4.40906 3.54664   1-0.79515 0.93550-0.34769 0.34769-0.59250 0.17932
   4   0 -14 229.995 8.99507   1-0.80157 0.93770-0.34687 0.34687-0.58355 0.13671
   4   0 -15-0.90539 4.01513   1-0.80620 0.93811-0.34566 0.34566-0.57735 0.09684
   4   0 -16  467.42 13.5811   1-0.80938 0.93708-0.34414 0.34415-0.57350 0.05933
   4   0 -17 3.47532 3.86995   1-0.81136 0.93483-0.34237 0.34238-0.57168 0.02384
   4   0 -18 4.82963 5.83874   1-0.81231 0.93157-0.34039 0.34040-0.57159-0.00991
   4   0 -19  2.7752 4.57218   1-0.81237 0.92741-0.33824 0.33825-0.57302-0.04214
   4   0 -20 6.75825 6.34992   1-0.81166 0.92248-0.33592 0.33593-0.57576-0.07307
   4   0 -21-3.59482  5.4666   1-0.81025 0.91686-0.33346 0.33347-0.57965-0.10284
   4   0 -22 425.768 16.0169   1-0.80820 0.91059-0.33086 0.33088-0.58455-0.13160
   4   0 -23 1.01207 6.23882   1-0.80557 0.90374-0.32813 0.32815-0.59034-0.15948
   4   0 -24 157.003 11.3543   1-0.80238 0.89634-0.32528 0.32529-0.59692-0.18656
   4   0 -25-13.0336 6.53521   1-0.79867 0.88841-0.32230 0.32232-0.60420-0.21295
   4   0 -26-3.59084 6.55597   1-0.79446 0.87998-0.31920 0.31921-0.61210-0.23872
   4   0 -27 5.68118 6.28078   1-0.78976 0.87106-0.31597 0.31599-0.62055-0.26393
   4   2  25-6.34903 6.83811   1 0.93248-0.63188 0.35261-0.16777 0.19448 0.67157
   4   2  24 9.63965 7.02604   1 0.93427-0.63789 0.35300-0.16816 0.16667 0.66571
   4   2  23 31.3425 3.69299   1 0.93534-0.64318 0.35308-0.16824 0.13817 0.66054
   4   2  22 4.32489 5.82255   1 0.93565-0.64770 0.35280-0.16796 0.10890 0.65615
   4   2  21 103.275 7.71993   1 0.93513-0.65140 0.35215-0.16731 0.07877 0.65262
   4   2  20 124.619 9.39096   1 0.93372-0.65421 0.35109-0.16625 0.04768 0.65004
   4   2  19 17.3012 5.83062   1 0.93133-0.65604 0.34958-0.16473 0.01552 0.64854
   4   2  18 93.1752 6.35252   1 0.92785-0.65678 0.34756-0.16272-0.01784 0.64824
   4   2  17  25.449 2.93118   1 0.92316-0.65630 0.34499-0.16014-0.05255 0.64928
   4   2  16 73.2406 5.51007   1 0.91708-0.65444 0.34177-0.15692-0.08877 0.65184
   4   2  15 82.2313 5.74152   1 0.90941-0.65099 0.33782-0.15297-0.12670 0.65610
   4   2  14 490.862 13.8298   1 0.89991-0.64570 0.33303-0.14818-0.16654 0.66228
   4   2  13 35.6265 2.82186   1 0.88823-0.63825 0.32727-0.14241-0.20855 0.67063
   4   2  12 30.5616 2.99661   1 0.87400-0.62823 0.32035-0.13550-0.25299 0.68140
   4   2  11 129.753 6.95385   1 0.85669-0.61513 0.31207-0.12722-0.30015 0.69490
   4   2  10 155.943 7.26095   1 0.83566-0.59832 0.30218-0.11732-0.35033 0.71142
   4   2   9 232.471 8.35507   1 0.81011-0.57699 0.29034-0.10549-0.40383 0.73125
   4   2   8 1499.64 18.8345   1 0.77901-0.55011 0.27618-0.09133-0.46087 0.75463
   4   2   7 246.763   7.987   1 0.74111-0.51643 0.25923-0.07438-0.52159 0.78168
   4   2   6 534.659  10.833   1 0.69490-0.47443 0.23896-0.05410-0.58584 0.81227
   4   2   5  2.4769 3.07458   1 0.63862-0.42237 0.21477-0.02991-0.65311 0.84588
   4   2   4 1944.16 18.6117   1 0.57043-0.35840 0.18612-0.00126-0.72221 0.88131
   4   2   3 3.13753 2.58728   1 0.48868-0.28087 0.15260 0.03226-0.79103 0.91646
   4   2   2 2039.09 18.0761   1 0.39243-0.18883 0.11418 0.07068-0.85632 0.94809
   4   2   1 29.5008 2.42357   1 0.28220-0.08282 0.07144 0.11343-0.91380 0.97191
   4   2   0 98.7813 4.58139   1 0.16071 0.03445 0.02578 0.15908-0.95876 0.98320
   4   2  -1 345.925 7.70237   1 0.03304 0.15791-0.02058 0.20545-0.98723 0.97801
   4   2  -2 98.1373 4.77508   1-0.09411 0.28084-0.06508 0.24994-0.99739 0.95451
   4   2  -3 338.425 7.69843   1-0.21401 0.39652-0.10536 0.29023-0.99029 0.91374
   4   2  -4 30.9959  2.7293   1-0.32156 0.49985-0.13992 0.32479-0.96939 0.85918
   4   2  -5 284.041 7.50744   1-0.41413 0.58821-0.16824 0.35311-0.93936 0.79549
   4   2  -6 213.135 6.93371   1-0.49137 0.66123-0.19060 0.37547-0.90469 0.72715
   4   2  -7 1347.78 16.4948   1-0.55448 0.72012-0.20776 0.39263-0.86895 0.65775
   4   2  -8  106.85 5.63115   1-0.60537 0.76680-0.22064 0.40551-0.83455 0.58969
   4   2  -9 79.1614 5.21572   1-0.64611 0.80332-0.23011 0.41498-0.80293 0.52439
   4   2 -10 3.84247 3.31421   1-0.67861 0.83160-0.23693 0.42180-0.77476 0.46256
   4   2 -11 24.1583 2.07424   1-0.70450 0.85327-0.24170 0.42658-0.75026 0.40440
   4   2 -12 120.574 6.74475   1-0.72510 0.86965-0.24490 0.42977-0.72938 0.34986
   4   2 -13 284.751 10.1156   1-0.74145 0.88179-0.24687 0.43175-0.71189 0.29871
   4   2 -14 20.7134 2.26035   1-0.75439 0.89051-0.24791 0.43278-0.69752 0.25067
   4   2 -15 24.7053 2.30936   1-0.76453 0.89644-0.24819 0.43307-0.68596 0.20544
   4   2 -16 31.0719 2.72008   1-0.77239 0.90008-0.24788 0.43276-0.67691 0.16273
   4   2 -17-1.10479 5.06279   1-0.77835 0.90182-0.24709 0.43197-0.67010 0.12226
   4   2 -18  4.7084 5.52108   1-0.78270 0.90196-0.24591 0.43079-0.66529 0.08378
   4   2 -19 197.908 10.5792   1-0.78569 0.90072-0.24439 0.42927-0.66224 0.04706
   4   2 -20 2.21686 4.83662   1-0.78749 0.89830-0.24259 0.42747-0.66075 0.01192
   4   2 -21 58.9242 4.53657   1-0.78825 0.89485-0.24055 0.42543-0.66066-0.02184
   4   2 -22 146.405 10.3502   1-0.78809 0.89047-0.23828 0.42317-0.66181-0.05435
   4   2 -23  17.447 3.15285   1-0.78709 0.88526-0.23582 0.42071-0.66407-0.08576
   4   2 -24 34.9037 3.50954   1-0.78534 0.87929-0.23318 0.41807-0.66732-0.11618
   4   2 -25 11.1714 8.04031   1-0.78289 0.87262-0.23036 0.41525-0.67145-0.14571
   4   2 -26-6.19609 6.67339   1-0.77978 0.86529-0.22738 0.41227-0.67638-0.17444
   4   4  23 15.1314 7.87464   1 0.90279-0.61064 0.42950-0.05979 0.09178 0.70693
   4   4  22-5.40523 6.49628   1 0.90193-0.61399 0.42867-0.05896 0.06106 0.70399
   4   4  21 81.8449  6.5466   1 0.90013-0.61641 0.42743-0.05771 0.02948 0.70190
   4   4  20 5.43103 5.09476   1 0.89732-0.61782 0.42573-0.05601-0.00303 0.70075
   4   4  19 41.8395  3.5498   1 0.89341-0.61813 0.42354-0.05382-0.03656 0.70062
   4   4  18 1.46923 5.43151   1 0.88828-0.61722 0.42081-0.05109-0.07123 0.70162
   4   4  17 23.8607 2.76587   1 0.88180-0.61495 0.41748-0.04776-0.10715 0.70388
   4   4  16 45.2317 3.88951   1 0.87380-0.61117 0.41347-0.04375-0.14444 0.70750
   4   4  15 95.0276 7.15382   1 0.86408-0.60566 0.40870-0.03898-0.18323 0.71263
   4   4  14  324.14 12.8524   1 0.85239-0.59819 0.40307-0.03335-0.22368 0.71941
   4   4  13 74.3841 5.93205   1 0.83845-0.58847 0.39646-0.02674-0.26592 0.72799
   4   4  12 78.8637  5.9717   1 0.82190-0.57613 0.38873-0.01901-0.31011 0.73852
   4   4  11 162.995 9.31022   1 0.80231-0.56077 0.37972-0.00999-0.35640 0.75114
   4   4  10  2.5697 4.26138   1 0.77918-0.54186 0.36922 0.00051-0.40489 0.76597
   4   4   9  517.16  13.534   1 0.75191-0.51880 0.35701 0.01271-0.45566 0.78308
   4   4   8 0.58217 4.29779   1 0.71977-0.49088 0.34285 0.02688-0.50871 0.80246
   4   4   7  231.52 9.25568   1 0.68197-0.45730 0.32644 0.04329-0.56389 0.82398
   4   4   6 9.04796 4.20767   1 0.63761-0.41715 0.30750 0.06223-0.62088 0.84730
   4   4   5 123.907 7.08539   1 0.58577-0.36952 0.28575 0.08398-0.67908 0.87184
   4   4   4 1722.81  21.633   1 0.52557-0.31354 0.26097 0.10877-0.73752 0.89661
   4   4   3 175.291 7.57712   1 0.45637-0.24856 0.23304 0.13670-0.79480 0.92023
   4   4   2-0.23507 3.39843   1 0.37794-0.17435 0.20206 0.16767-0.84905 0.94081
   4   4   1-1.61526 3.08725   1 0.29076-0.09139 0.16842 0.20132-0.89801 0.95612
   4   4   0 109.312 6.29542   1 0.19620-0.00104 0.13281 0.23692-0.93930 0.96374
   4   4  -1 413.961 10.7466   1 0.09661 0.09433 0.09630 0.27343-0.97075 0.96152
   4   4  -2 397.606 10.5758   1-0.00483 0.19155 0.06016 0.30957-0.99092 0.94803
   4   4  -3 80.4748 5.68105   1-0.10458 0.28709 0.02571 0.34403-0.99945 0.92290
   4   4  -4 40.6831  3.7337   1-0.19932 0.37761-0.00595 0.37569-0.99717 0.88695
   4   4  -5 838.061 15.2539   1-0.28644 0.46051-0.03402 0.40376-0.98583 0.84195
   4   4  -6 146.797 7.22771   1-0.36435 0.53421-0.05815 0.42789-0.96776 0.79022
   4   4  -7 155.705 7.58497   1-0.43244 0.59808-0.07834 0.44808-0.94535 0.73414
   4   4  -8 55.6681 4.46771   1-0.49090 0.65232-0.09484 0.46459-0.92071 0.67584
   4   4  -9 507.905 13.0436   1-0.54043 0.69763-0.10808 0.47782-0.89554 0.61701
   4   4 -10 56.1176 4.62563   1-0.58199 0.73497-0.11851 0.48825-0.87108 0.55888
   4   4 -11 45.1044 3.32613   1-0.61664 0.76540-0.12658 0.49633-0.84812 0.50226
   4   4 -12 77.4817 5.76219   1-0.64538 0.78993-0.13271 0.50245-0.82716 0.44764
   4   4 -13 162.798 8.97016   1-0.66912 0.80945-0.13723 0.50698-0.80844 0.39525
   4   4 -14 7.95422 5.13868   1-0.68865 0.82476-0.14046 0.51021-0.79202 0.34517
   4   4 -15 28.9424 2.74895   1-0.70463 0.83653-0.14261 0.51236-0.77789 0.29737
   4   4 -16 40.5107 4.08626   1-0.71762 0.84530-0.14388 0.51363-0.76593 0.25175
   4   4 -17 8.09797 5.34038   1-0.72807 0.85153-0.14443 0.51418-0.75603 0.20819
   4   4 -18 43.3755 3.26923   1-0.73636 0.85561-0.14437 0.51413-0.74804 0.16653
   4   4 -19 104.326 7.58739   1-0.74279 0.85782-0.14380 0.51356-0.74179 0.12662
   4   4 -20  12.995 5.78572   1-0.74760 0.85841-0.14280 0.51256-0.73715 0.08831
   4   4 -21 81.3595 6.36836   1-0.75100 0.85760-0.14143 0.51118-0.73396 0.05146
   4   4 -22-1.10891 6.32174   1-0.75316 0.85554-0.13972 0.50948-0.73211 0.01594
   4   4 -23 15.1513 5.94282   1-0.75420 0.85236-0.13772 0.50748-0.73145-0.01838
   4   4 -24-6.73311 6.39052   1-0.75423 0.84818-0.13547 0.50522-0.73190-0.05160
   4   6  19-9.16827 8.13173   1 0.84869-0.57342 0.49632 0.05827-0.07487 0.73892
   4   6  18 2.92939 6.85753   1 0.84238-0.57132 0.49312 0.06147-0.11002 0.74040
   4   6  17 35.8203 3.76709   1 0.83465-0.56781 0.48931 0.06529-0.14625 0.74297
   4   6  16 48.2526  4.7289   1 0.82536-0.56273 0.48482 0.06977-0.18365 0.74670
   4   6  15 11.8649 5.90431   1 0.81432-0.55591 0.47959 0.07500-0.22229 0.75169
   4   6  14 18.0348 3.11037   1 0.80133-0.54714 0.47353 0.08106-0.26227 0.75800
   4   6  13 37.3745 3.46965   1 0.78614-0.53616 0.46655 0.08804-0.30366 0.76573
   4   6  12 156.179 10.5528   1 0.76846-0.52270 0.45854 0.09606-0.34653 0.77493
   4   6  11 48.3416 3.80644   1 0.74797-0.50643 0.44937 0.10523-0.39092 0.78565
   4   6  10 30.6813 3.07857   1 0.72428-0.48696 0.43891 0.11569-0.43683 0.79790
   4   6   9 0.81766 5.13889   1 0.69698-0.46387 0.42700 0.12760-0.48424 0.81165
   4   6   8    0.00 4.54398   1 0.66558-0.43669 0.41350 0.14110-0.53302 0.82677
   4   6   7 169.877 10.0656   1 0.62959-0.40492 0.39823 0.15638-0.58297 0.84306
   4   6   6 126.439  8.7867   1 0.58848-0.36803 0.38103 0.17357-0.63375 0.86017
   4   6   5 36.4156 2.85191   1 0.54177-0.32553 0.36179 0.19282-0.68483 0.87759
   4   6   4 26.2439 2.70622   1 0.48903-0.27701 0.34041 0.21420-0.73551 0.89460
   4   6   3 128.071 8.45757   1 0.43001-0.22221 0.31688 0.23772-0.78486 0.91029
   4   6   2 73.6026 5.74048   1 0.36470-0.16112 0.29132 0.26329-0.83172 0.92349
   4   6   1 326.192 12.1738   1 0.29347-0.09411 0.26397 0.29064-0.87480 0.93290
   4   6   0 8.49675 5.34148   1 0.21711-0.02196 0.23524 0.31937-0.91272 0.93716
   4   6  -1 132.065 8.43294   1 0.13686 0.05407 0.20570 0.34890-0.94422 0.93499
   4   6  -2 134.127 8.36639   1 0.05443 0.13229 0.17606 0.37855-0.96832 0.92542
   4   6  -3 68.1258 5.14043   1-0.02825 0.21074 0.14706 0.40755-0.98448 0.90792
   4   6  -4 134.826 8.90554   1-0.10913 0.28741 0.11943 0.43518-0.99273 0.88251
   4   6  -5 353.253  12.653   1-0.18638 0.36044 0.09380 0.46082-0.99364 0.84975
   4   6  -6 26.5637 2.69706   1-0.25850 0.42834 0.07059 0.48402-0.98823 0.81068
   4   6  -7 43.9458 3.31575   1-0.32448 0.49010 0.05006 0.50455-0.97778 0.76656
   4   6  -8  172.93 9.65971   1-0.38379 0.54520 0.03228 0.52234-0.96367 0.71879
   4   6  -9 108.154 7.01198   1-0.43632 0.59352 0.01715 0.53746-0.94720 0.66866
   4   6 -10 44.0115 3.14959   1-0.48230 0.63528 0.00451 0.55011-0.92951 0.61731
   4   6 -11 13.1953 5.56295   1-0.52216 0.67092-0.00590 0.56052-0.91152 0.56565
   4   6 -12 92.0397 6.54151   1-0.55644 0.70098-0.01434 0.56896-0.89393 0.51439
   4   6 -13 18.6353 6.42981   1-0.58573 0.72605-0.02105 0.57567-0.87723 0.46403
   4   6 -14 36.3069 3.08709   1-0.61061 0.74672-0.02629 0.58091-0.86175 0.41489
   4   6 -15 44.9605 3.26903   1-0.63163 0.76352-0.03027 0.58489-0.84770 0.36718
   4   6 -16  8.0153 7.01339   1-0.64927 0.77694-0.03317 0.58779-0.83519 0.32100
   4   6 -17 10.4602 5.91719   1-0.66397 0.78742-0.03515 0.58977-0.82423 0.27637
   4   6 -18 20.8793 3.26631   1-0.67610 0.79534-0.03635 0.59097-0.81481 0.23330
   4   6 -19-2.28306  6.3043   1-0.68598 0.80100-0.03687 0.59150-0.80689 0.19171
   4   6 -20 8.94193 6.92639   1-0.69389 0.80470-0.03682 0.59144-0.80040 0.15155
   4   6 -21 4.97873 5.96929   1-0.70006 0.80665-0.03625 0.59088-0.79524 0.11273
   4   8  13 21.6361 3.34149   1 0.73201-0.48205 0.53765 0.20182-0.32342 0.78548
   4   8  12 18.4211 7.15545   1 0.71418-0.46843 0.52975 0.20972-0.36440 0.79280
   4   8  11 4.04137 5.85935   1 0.69383-0.45230 0.52085 0.21862-0.40645 0.80118
   4   8  10 10.6718 6.17843   1 0.67070-0.43338 0.51085 0.22862-0.44950 0.81057
   4   8   9 61.6739 4.69477   1 0.64448-0.41138 0.49965 0.23982-0.49348 0.82088
   4   8   8-1.60334 5.92732   1 0.61488-0.38600 0.48716 0.25231-0.53824 0.83198
   4   8   7 8.36579  6.7366   1 0.58158-0.35691 0.47329 0.26619-0.58356 0.84364
   4   8   6 6.66895 5.78117   1 0.54428-0.32383 0.45795 0.28153-0.62916 0.85557
   4   8   5 15.1413  6.3038   1 0.50272-0.28649 0.44108 0.29840-0.67461 0.86736
   4   8   4 11.9451  4.5616   1 0.45670-0.24469 0.42267 0.31681-0.71942 0.87850
   4   8   3   27.11 3.08025   1 0.40614-0.19835 0.40273 0.33675-0.76294 0.88836
   4   8   2 3.89738 5.63943   1 0.35109-0.14752 0.38136 0.35812-0.80444 0.89620
   4   8   1 36.1454   3.255   1 0.29182-0.09247 0.35873 0.38075-0.84311 0.90120
   4   8   0-8.66294  5.1386   1 0.22883-0.03369 0.33510 0.40438-0.87811 0.90254
   4   8  -1  60.236 4.39901   1 0.16286 0.02806 0.31080 0.42868-0.90864 0.89941
   4   8  -2 9.63074 5.69762   1 0.09489 0.09182 0.28625 0.45324-0.93405 0.89115
   4   8  -3 14.7068 2.74318   1 0.02606 0.15643 0.26190 0.47758-0.95388 0.87732
   4   8  -4-2.42653 5.06674   1-0.04238 0.22065 0.23823 0.50125-0.96795 0.85773
   4   8  -5 17.1048  2.9617   1-0.10919 0.28325 0.21567 0.52382-0.97638 0.83249
   4   8  -6 8.45081 4.68969   1-0.17326 0.34310 0.19457 0.54491-0.97957 0.80202
   4   8  -7 36.8052 3.42933   1-0.23366 0.39928 0.17523 0.56426-0.97814 0.76692
   4   8  -8 6.67811 6.18578   1-0.28973 0.45114 0.15780 0.58169-0.97288 0.72799
   4   8  -9-3.66376 5.99051   1-0.34106 0.49825 0.14235 0.59714-0.96461 0.68607
   4   8 -10 46.0138 4.07048   1-0.38747 0.54044 0.12888 0.61061-0.95418 0.64197
   4   8 -11 65.7519 6.18703   1-0.42899 0.57774 0.11731 0.62218-0.94235 0.59648
   4   8 -12-2.24978 6.21241   1-0.46579 0.61032 0.10750 0.63199-0.92978 0.55024
   4   8 -13 15.0373 6.69497   1-0.49815 0.63846 0.09932 0.64018-0.91701 0.50381
   4   8 -14-6.54942 7.16959   1-0.52639 0.66249 0.09259 0.64690-0.90447 0.45761
   4   8 -15 12.2876 6.44365   1-0.55089 0.68277 0.08717 0.65232-0.89249 0.41196
   5   9   7   14.84 7.10415   1 0.55309-0.27964 0.49934 0.33257-0.59235 0.85854
   5   9   6 14.8784  3.3679   1 0.51852-0.24928 0.48539 0.34651-0.63344 0.86596
   5   9   5 12.5371 3.27785   1 0.48071-0.21569 0.47033 0.36158-0.67402 0.87288
   5   9   4 19.5575 6.88597   1 0.43963-0.17883 0.45417 0.37774-0.71372 0.87891
   5   9   3 19.3538  7.3952   1 0.39528-0.13870 0.43695 0.39497-0.75210 0.88363
   5   9   2 15.7028  7.1938   1 0.34779-0.09543 0.41876 0.41316-0.78868 0.88655
   5   9   1-6.36018 6.51597   1 0.29739-0.04925 0.39973 0.43218-0.82297 0.88717
   5   9   0-6.33582 6.93576   1 0.24444-0.00051 0.38004 0.45187-0.85444 0.88498
   5   9  -1 1.72505 6.53094   1 0.18942 0.05030 0.35991 0.47201-0.88264 0.87951
   5   9  -2 32.5904 3.82776   1 0.13292 0.10257 0.33958 0.49234-0.90716 0.87037
   5   9  -3  9.7984  4.6469   1 0.07565 0.15562 0.31934 0.51258-0.92770 0.85725
   5   9  -4 8.10404 6.23452   1 0.01837 0.20869 0.29948 0.53244-0.94412 0.84000
   5   9  -5 17.8974 3.20837   1-0.03817 0.26101 0.28026 0.55166-0.95640 0.81862
   5   9  -6 9.43648 7.31897   1-0.09322 0.31185 0.26195 0.56997-0.96469 0.79324
   5   9  -7 23.8792 7.96472   1-0.14614 0.36055 0.24475 0.58717-0.96927 0.76416
   5   9  -8 45.0607 4.03304   1-0.19637 0.40656 0.22883 0.60310-0.97055 0.73178
   5   7  16 12.9547 7.92411   1 0.79634-0.48492 0.50753 0.13950-0.22664 0.79581
   5   7  15 17.2446 7.68447   1 0.78370-0.47651 0.50174 0.14529-0.26505 0.80056
   5   7  14 16.6348 7.54469   1 0.76913-0.46615 0.49517 0.15186-0.30447 0.80631
   5   7  13 14.4017  6.2668   1 0.75244-0.45367 0.48773 0.15930-0.34490 0.81307
   5   7  12 40.2158  3.5971   1 0.73339-0.43885 0.47936 0.16767-0.38634 0.82085
   5   7  11 11.3999 2.79936   1 0.71176-0.42143 0.46996 0.17707-0.42875 0.82960
   5   7  10 17.2987 3.22108   1 0.68728-0.40117 0.45945 0.18758-0.47209 0.83927
   5   7   9 0.48772 5.36493   1 0.65967-0.37778 0.44774 0.19930-0.51622 0.84974
   5   7   8 27.6269 3.01953   1 0.62865-0.35097 0.43473 0.21230-0.56099 0.86085
   5   7   7  3.2389  4.9619   1 0.59393-0.32047 0.42036 0.22667-0.60615 0.87234
   5   7   6 114.395 7.61798   1 0.55524-0.28600 0.40455 0.24248-0.65138 0.88391
   5   7   5 7.10555 5.29203   1 0.51239-0.24736 0.38727 0.25976-0.69624 0.89511
   5   7   4 96.3814 6.81019   1 0.46521-0.20441 0.36852 0.27852-0.74022 0.90542
   5   7   3 7.31803 5.35933   1 0.41370-0.15711 0.34834 0.29870-0.78269 0.91422
   5   7   2 33.3755 3.04469   1 0.35798-0.10561 0.32684 0.32020-0.82292 0.92079
   5   7   1 51.9128 3.72999   1 0.29838-0.05022 0.30422 0.34282-0.86016 0.92437
   5   7   0 59.0432 4.80324   1 0.23543 0.00851 0.28074 0.36630-0.89364 0.92419
   5   7  -1  44.228 3.90906   1 0.16989 0.06983 0.25674 0.39031-0.92266 0.91954
   5   7  -2-1.25712 5.38268   1 0.10271 0.13280 0.23261 0.41444-0.94665 0.90987
   5   7  -3 26.0718 2.71319   1 0.03498 0.19630 0.20877 0.43827-0.96526 0.89481
   5   7  -4 25.5615 2.71718   1-0.03213 0.25919 0.18567 0.46138-0.97838 0.87427
   5   7  -5 16.2615 6.48992   1-0.09750 0.32035 0.16368 0.48337-0.98617 0.84839
   5   7  -6 39.2575 3.72439   1-0.16013 0.37876 0.14314 0.50391-0.98903 0.81759
   5   7  -7-7.51605 5.64462   1-0.21919 0.43361 0.12428 0.52277-0.98757 0.78247
   5   7  -8 73.0281 5.20853   1-0.27409 0.48429 0.10725 0.53980-0.98252 0.74375
   5   7  -9 11.0543 5.29182   1-0.32447 0.53045 0.09211 0.55494-0.97464 0.70220
   5   7 -10  32.944  3.4223   1-0.37016 0.57193 0.07886 0.56820-0.96470 0.65860
   5   7 -11 146.947  10.592   1-0.41120 0.60875 0.06740 0.57965-0.95340 0.61364
   5   7 -12 0.99816 6.15305   1-0.44774 0.64107 0.05764 0.58941-0.94137 0.56794
   5   7 -13 13.9007 5.70985   1-0.48002 0.66914 0.04944 0.59762-0.92910 0.52201
   5   7 -14 11.7005  6.0639   1-0.50835 0.69324 0.04265 0.60441-0.91700 0.47625
   5   7 -15 7.70951 5.61585   1-0.53304 0.71372 0.03712 0.60994-0.90539 0.43098
   5   7 -16-3.42478 6.09444   1-0.55444 0.73090 0.03272 0.61434-0.89449 0.38641
   5   7 -17 8.28966 6.54017   1-0.57285 0.74510 0.02931 0.61775-0.88445 0.34270
   5   7 -18 18.4364 6.89825   1-0.58857 0.75660 0.02679 0.62027-0.87537 0.29996
   5   5  21 13.8334 6.65451   1 0.88132-0.54881 0.45294 0.00921-0.02307 0.76056
   5   5  20 1.80221 6.66249   1 0.87679-0.54850 0.45050 0.01166-0.05694 0.76077
   5   5  19 16.5764 3.21064   1 0.87104-0.54696 0.44752 0.01463-0.09175 0.76191
   5   5  18 7.67192 5.25618   1 0.86393-0.54407 0.44397 0.01818-0.12757 0.76407
   5   5  17 4.18415 6.57424   1 0.85534-0.53970 0.43979 0.02237-0.16448 0.76732
   5   5  16-1.99654 5.64707   1 0.84510-0.53368 0.43490 0.02726-0.20256 0.77173
   5   5  15 241.592 12.5441   1 0.83303-0.52583 0.42924 0.03292-0.24187 0.77738
   5   5  14 6.82655 6.05476   1 0.81892-0.51593 0.42271 0.03944-0.28250 0.78434
   5   5  13 81.1902 6.61223   1 0.80251-0.50374 0.41524 0.04692-0.32450 0.79268
   5   5  12 7.48942 4.78038   1 0.78352-0.48896 0.40670 0.05546-0.36791 0.80243
   5   5  11 9.16324 5.33025   1 0.76161-0.47127 0.39698 0.06518-0.41275 0.81361
   5   5  10-0.76385 4.92075   1 0.73641-0.45029 0.38594 0.07622-0.45901 0.82620
   5   5   9 35.5099 3.63596   1 0.70751-0.42561 0.37344 0.08872-0.50661 0.84014
   5   5   8 4.58942 4.82765   1 0.67446-0.39678 0.35934 0.10282-0.55538 0.85525
   5   5   7 105.895 7.63662   1 0.63680-0.36333 0.34349 0.11868-0.60508 0.87127
   5   5   6 96.9455 7.17909   1 0.59406-0.32481 0.32576 0.13641-0.65529 0.88783
   5   5   5 54.0924 3.95081   1 0.54583-0.28080 0.30605 0.15612-0.70548 0.90435
   5   5   4 6.56395 4.87247   1 0.49180-0.23099 0.28432 0.17785-0.75488 0.92009
   5   5   3 439.892 12.9983   1 0.43183-0.17524 0.26061 0.20156-0.80258 0.93413
   5   5   2 38.9606 2.55785   1 0.36605-0.11367 0.23506 0.22711-0.84747 0.94535
   5   5   1  111.80 7.29422   1 0.29493-0.04676 0.20795 0.25422-0.88833 0.95254
   5   5   0 13.2332 4.80514   1 0.21932 0.02463 0.17970 0.28247-0.92394 0.95448
   5   5  -1 122.086 7.41279   1 0.14049 0.09924 0.15088 0.31129-0.95321 0.95010
   5   5  -2 203.173 9.28398   1 0.06005 0.17546 0.12214 0.34004-0.97537 0.93859
   5   5  -3 200.553 8.89532   1-0.02019 0.25149 0.09415 0.36802-0.99004 0.91960
   5   5  -4 18.4595 2.21426   1-0.09843 0.32551 0.06756 0.39461-0.99736 0.89325
   5   5  -5 162.075 8.43176   1-0.17304 0.39590 0.04291 0.41926-0.99791 0.86014
   5   5  -6 14.1941 2.17307   1-0.24273 0.46137 0.02057 0.44161-0.99264 0.82121
   5   5  -7 15.3221  5.1273   1-0.30661 0.52103 0.00075 0.46143-0.98275 0.77765
   5   5  -8 2.62695 4.57364   1-0.36424 0.57444-0.01650 0.47868-0.96945 0.73069
   5   5  -9 153.715 8.77673   1-0.41551 0.62150-0.03126 0.49344-0.95394 0.68151
   5   5 -10 0.35238  4.9709   1-0.46064 0.66241-0.04369 0.50587-0.93723 0.63114
   5   5 -11  248.30 11.0233   1-0.49998 0.69754-0.05400 0.51618-0.92018 0.58042
   5   5 -12 8.77015 5.89493   1-0.53403 0.72737-0.06243 0.52461-0.90341 0.53000
   5   5 -13 136.822 9.31079   1-0.56331 0.75243-0.06920 0.53139-0.88742 0.48034
   5   5 -14 140.022 9.55637   1-0.58835 0.77325-0.07455 0.53674-0.87252 0.43177
   5   5 -15 8.68997 5.46156   1-0.60964 0.79033-0.07867 0.54086-0.85892 0.38451
   5   5 -16-2.72875 5.45752   1-0.62765 0.80412-0.08173 0.54392-0.84672 0.33864
   5   5 -17 29.5552 2.97556   1-0.64277 0.81502-0.08389 0.54607-0.83597 0.29423
   5   5 -18 14.9959 5.74297   1-0.65536 0.82339-0.08526 0.54745-0.82668 0.25127
   5   5 -19 31.4544 3.38847   1-0.66571 0.82953-0.08596 0.54815-0.81879 0.20973
   5   5 -20    0.00 6.59567   1-0.67411 0.83371-0.08607 0.54826-0.81227 0.16954
   5   5 -21 33.0088 3.62776   1-0.68075 0.83614-0.08568 0.54787-0.80703 0.13064
   5   5 -22 0.60296 6.95375   1-0.68584 0.83701-0.08483 0.54702-0.80301 0.09295
   5   3  23 10.9825  6.1621   1 0.92396-0.58301 0.38060-0.10332 0.07834 0.72649
   5   3  22 41.5054 3.73139   1 0.92258-0.58585 0.37952-0.10224 0.04694 0.72422
   5   3  21-10.4571 5.85054   1 0.92022-0.58770 0.37801-0.10073 0.01467 0.72283
   5   3  20 39.3056 3.26917   1 0.91679-0.58849 0.37602-0.09874-0.01857 0.72241
   5   3  19 36.0304 3.43178   1 0.91219-0.58810 0.37351-0.09623-0.05287 0.72304
   5   3  18 64.0294 4.58594   1 0.90629-0.58643 0.37043-0.09315-0.08832 0.72482
   5   3  17 15.0595 2.82713   1 0.89895-0.58331 0.36671-0.08943-0.12504 0.72788
   5   3  16  67.182 5.55703   1 0.89000-0.57857 0.36229-0.08500-0.16314 0.73232
   5   3  15 121.382 8.77891   1 0.87922-0.57200 0.35706-0.07978-0.20276 0.73827
   5   3  14 55.8086 5.02573   1 0.86635-0.56335 0.35093-0.07364-0.24402 0.74587
   5   3  13 121.572 8.12009   1 0.85109-0.55231 0.34377-0.06649-0.28706 0.75525
   5   3  12  78.499 5.82486   1 0.83307-0.53851 0.33545-0.05816-0.33200 0.76652
   5   3  11 40.3502 2.77103   1 0.81187-0.52153 0.32578-0.04850-0.37895 0.77981
   5   3  10 198.677 8.73641   1 0.78697-0.50084 0.31460-0.03731-0.42798 0.79518
   5   3   9-2.24214 3.73924   1 0.75776-0.47586 0.30166-0.02437-0.47912 0.81265
   5   3   8-1.59136 3.73208   1 0.72358-0.44589 0.28675-0.00946-0.53226 0.83213
   5   3   7 10.5572 3.99023   1 0.68364-0.41017 0.26959 0.00770-0.58721 0.85341
   5   3   6 49.2398 4.02818   1 0.63715-0.36790 0.24995 0.02734-0.64351 0.87605
   5   3   5 900.605 14.9328   1 0.58332-0.31828 0.22759 0.04970-0.70049 0.89936
   5   3   4 62.4683 4.17439   1 0.52144-0.26062 0.20237 0.07492-0.75709 0.92230
   5   3   3 341.439 9.37789   1 0.45112-0.19452 0.17427 0.10302-0.81187 0.94342
   5   3   2 3.48528  3.4732   1 0.37240-0.12001 0.14347 0.13383-0.86304 0.96093
   5   3   1 0.20018 3.22156   1 0.28597-0.03780 0.11042 0.16688-0.90853 0.97275
   5   3   0 700.618 12.5213   1 0.19336 0.05059 0.07585 0.20145-0.94626 0.97682
   5   3  -1 101.871 5.47838   1 0.09689 0.14285 0.04076 0.23654-0.97449 0.97138
   5   3  -2 1546.04 18.1155   1-0.00054 0.23606 0.00630 0.27100-0.99217 0.95540
   5   3  -3 21.6249 1.92722   1-0.09579 0.32709-0.02640 0.30370-0.99921 0.92877
   5   3  -4 315.398 8.63115   1-0.18604 0.41312-0.05640 0.33370-0.99650 0.89240
   5   3  -5 29.0093 2.43827   1-0.26909 0.49196-0.08305 0.36035-0.98568 0.84791
   5   3  -6 34.4972 2.52969   1-0.34363 0.56228-0.10607 0.38337-0.96879 0.79736
   5   3  -7  70.876  5.4362   1-0.40914 0.62357-0.12547 0.40277-0.94794 0.74284
   5   3  -8 361.547 10.2746   1-0.46578 0.67599-0.14148 0.41878-0.92498 0.68622
   5   3  -9 10.8559 4.38007   1-0.51416 0.72016-0.15445 0.43175-0.90143 0.62901
   5   3 -10 16.3866 1.90685   1-0.55510 0.75688-0.16479 0.44209-0.87840 0.57232
   5   3 -11 4.21547 4.48771   1-0.58953 0.78709-0.17289 0.45020-0.85666 0.51691
   5   3 -12 370.068 11.9587   1-0.61833 0.81168-0.17913 0.45644-0.83666 0.46324
   5   3 -13 18.6244 2.31584   1-0.64232 0.83145-0.18381 0.46112-0.81866 0.41158
   5   3 -14 297.426 11.6068   1-0.66223 0.84714-0.18722 0.46453-0.80277 0.36203
   5   3 -15 65.8807 5.71126   1-0.67866 0.85935-0.18956 0.46688-0.78899 0.31458
   5   3 -16 185.621  9.6678   1-0.69214 0.86861-0.19103 0.46835-0.77724 0.26917
   5   3 -17 1.19535 4.92853   1-0.70309 0.87535-0.19177 0.46909-0.76742 0.22569
   5   3 -18 58.0298 5.19034   1-0.71189 0.87993-0.19189 0.46921-0.75942 0.18402
   5   3 -19 4.46433 5.75188   1-0.71881 0.88263-0.19150 0.46881-0.75308 0.14402
   5   3 -20 15.5223  3.0143   1-0.72410 0.88371-0.19065 0.46797-0.74830 0.10557
   5   3 -21  44.256 3.71702   1-0.72796 0.88335-0.18942 0.46674-0.74492 0.06853
   5   3 -22 109.159  8.4603   1-0.73056 0.88173-0.18786 0.46518-0.74284 0.03278
   5   3 -23  23.549 3.42791   1-0.73202 0.87897-0.18599 0.46331-0.74194-0.00178
   5   3 -24 22.7169  3.4856   1-0.73245 0.87519-0.18385 0.46117-0.74211-0.03527
   5   3 -25-0.61449 7.79696   1-0.73195 0.87047-0.18146 0.45879-0.74326-0.06779
   5   1  24-6.02065 6.31452   1 0.95230-0.60712 0.30308-0.21067 0.15442 0.68408
   5   1  23 10.2711    8.15   1 0.95298-0.61202 0.30294-0.21054 0.12521 0.67962
   5   1  22-3.24107 5.45552   1 0.95284-0.61610 0.30244-0.21004 0.09519 0.67598
   5   1  21 38.8207 3.50599   1 0.95183-0.61931 0.30154-0.20913 0.06427 0.67324
   5   1  20 70.1917 5.10192   1 0.94986-0.62155 0.30020-0.20779 0.03235 0.67149
   5   1  19 203.998 11.5029   1 0.94683-0.62274 0.29838-0.20597-0.00069 0.67087
   5   1  18 1.71074 4.87638   1 0.94263-0.62276 0.29602-0.20361-0.03498 0.67149
   5   1  17 94.1053 6.58363   1 0.93711-0.62146 0.29305-0.20064-0.07065 0.67350
   5   1  16 54.5714 4.62919   1 0.93009-0.61865 0.28940-0.19699-0.10789 0.67707
   5   1  15 106.903 8.14936   1 0.92135-0.61413 0.28497-0.19256-0.14687 0.68239
   5   1  14 33.3417 2.42216   1 0.91061-0.60760 0.27963-0.18722-0.18780 0.68966
   5   1  13 12.0696 4.11733   1 0.89752-0.59874 0.27325-0.18084-0.23092 0.69911
   5   1  12 60.8211 4.63533   1 0.88166-0.58710 0.26565-0.17324-0.27646 0.71098
   5   1  11  270.87 9.58966   1 0.86250-0.57215 0.25661-0.16419-0.32468 0.72554
   5   1  10 27.7003  2.0663   1 0.83935-0.55322 0.24586-0.15344-0.37582 0.74302
   5   1   9 685.509 13.3767   1 0.81141-0.52949 0.23309-0.14067-0.43011 0.76365
   5   1   8 23.3831 1.86764   1 0.77764-0.49994 0.21792-0.12550-0.48767 0.78754
   5   1   7 31.2232 2.44645   1 0.73683-0.46335 0.19991-0.10749-0.54845 0.81466
   5   1   6 5.22145  3.2514   1 0.68755-0.41829 0.17858-0.08616-0.61215 0.84469
   5   1   5 1280.63 15.4835   1 0.62827-0.36323 0.15344-0.06102-0.67799 0.87687
   5   1   4 67.2698 4.37812   1 0.55747-0.29664 0.12408-0.03166-0.74457 0.90978
   5   1   3 513.998 9.45145   1 0.47398-0.21737 0.09029 0.00213-0.80961 0.94117
   0   0   0    0.00    0.00   1
;
_shelx_hkl_checksum     92334
_shelx_res_file
;
    shelxl.res created by SHELXL-2014/7
TITL zid7 in C 2/c
CELL  0.71073  14.6819   7.6889  21.2801   90.000   97.197   90.000
ZERR     4.00   0.0020   0.0040   0.0030    0.000    0.010    0.000
LATT   7
SYMM  - X,   Y, 1/2 - Z
SFAC  C    H    N    O    V
UNIT  72   112  16   48   4
MERG   2
DFIX 0.85 0.01 OW1 HW1A
DFIX 0.85 0.01 OW2 HW2A
DFIX 0.85 0.01 OW2 HW2B
DANG 1.387 0.01 HW2A HW2B
EQIV $1 -x, y, -z+3/2
EQIV $2 x-1, y, z
HTAB OW1 OW2_$2
EQIV $3 x+1, y-1, z
HTAB OW2 O3_$3
EQIV $4 x+1/2, y-1/2, z
HTAB OW2 O5_$4
HTAB N2 O4
HTAB N2 O5
MPLA N1 N2 C1 C2 C3 C4 C5 C6 C7
MPLA V1 O1 O2 O4 O5 C10 C11
MPLA C11_$1  C10_$1 O5_$1 O4_$1 O2_$1 O1_$1 V1
FMAP   2
PLAN   10
ACTA
HTAB
BOND   $H
CONF
L.S. 4
WGHT    0.048200    1.255600
FVAR       0.38283
MOLE    1
V1    5    0.000000    0.842344    0.750000    10.50000    0.02948    0.03739 =
         0.03882    0.00000   -0.00180    0.00000
O1    4   -0.028765    0.797719    0.657204    11.00000    0.02989    0.06169 =
         0.04000   -0.00103   -0.00413    0.00488
OW1   4    0.000000    0.548179    0.750000    10.50000    0.06506    0.03588 =
         0.09841    0.00000   -0.03959    0.00000
O2    4    0.127365    0.802208    0.730947    11.00000    0.02865    0.07031 =
         0.04231   -0.00665   -0.00315   -0.00253
O3    4    0.000000    1.050425    0.750000    10.50000    0.06567    0.03771 =
         0.06976    0.00000    0.00182    0.00000
O4    4    0.039211    0.705282    0.575178    11.00000    0.04456    0.09790 =
         0.04147   -0.01182   -0.00036    0.00836
O5    4    0.204023    0.716780    0.652696    11.00000    0.03113    0.09278 =
         0.05715   -0.01305    0.00475    0.00376
C10   1    0.040618    0.750171    0.630171    11.00000    0.03396    0.05018 =
         0.04140    0.00108   -0.00159    0.00183
C11   1    0.133015    0.755150    0.674440    11.00000    0.03096    0.05011 =
         0.04673   -0.00083   -0.00032   -0.00233
HW1A  2   -0.038912    0.479627    0.731006    11.00000    0.07246
MOLE    2
OW2   4    0.887228    0.304155    0.686858    11.00000    0.04178    0.05680 =
         0.08667    0.00978   -0.01749   -0.00427
HW2A  2    0.913555    0.216255    0.705876    11.00000    0.05617
HW2B  2    0.829514    0.290358    0.683898    11.00000    0.08109
MOLE    3
N1    3    0.340405    0.325829    0.397587    11.00000    0.05322    0.05954 =
         0.04332   -0.00755    0.00414    0.00125
N2    3    0.214370    0.568416    0.534814    11.00000    0.06583    0.05610 =
         0.06207   -0.00011    0.02874    0.00337
AFIX  43
H2    2    0.188123    0.620674    0.563431    11.00000   -1.20000
AFIX   0
C1    1    0.437147    0.277446    0.407873    11.00000    0.05636    0.07397 =
         0.08059   -0.00592    0.02453    0.01091
AFIX 137
H1A   2    0.449613    0.215422    0.447162    11.00000   -1.50000
H1B   2    0.474302    0.380474    0.409484    11.00000   -1.50000
H1C   2    0.451224    0.204587    0.373745    11.00000   -1.50000
AFIX   0
C2    1    0.290363    0.281571    0.336101    11.00000    0.10539    0.08108 =
         0.04396   -0.01552    0.00187   -0.01017
AFIX 137
H2A   2    0.232861    0.228567    0.342046    11.00000   -1.50000
H2B   2    0.326076    0.201740    0.314579    11.00000   -1.50000
H2C   2    0.279210    0.385272    0.311201    11.00000   -1.50000
AFIX   0
C3    1    0.299251    0.404477    0.442267    11.00000    0.03649    0.03840 =
         0.03988    0.00425   -0.00008   -0.00192
C4    1    0.205257    0.449886    0.432789    11.00000    0.04162    0.05950 =
         0.05172    0.00963   -0.00679    0.00124
AFIX  43
H4    2    0.169934    0.424773    0.394480    11.00000   -1.20000
AFIX   0
C5    1    0.166913    0.529696    0.479410    11.00000    0.04063    0.06183 =
         0.08236    0.01901    0.01582    0.01310
AFIX  43
H5    2    0.104964    0.558626    0.472464    11.00000   -1.20000
AFIX   0
C6    1    0.302698    0.526079    0.545913    11.00000    0.06085    0.06247 =
         0.04403   -0.00421    0.00670   -0.00850
AFIX  43
H6    2    0.335164    0.552607    0.585109    11.00000   -1.20000
AFIX   0
C7    1    0.346499    0.446169    0.502260    11.00000    0.03528    0.05848 =
         0.04348   -0.00173   -0.00112   -0.00184
AFIX  43
H7    2    0.408329    0.418140    0.511619    11.00000   -1.20000
AFIX   0
HKLF 4
REM  zid7 in C 2/c
REM R1 =  0.0380 for    1850 Fo > 4sig(Fo)  and  0.0683 for all    2599 data
REM    174 parameters refined using      4 restraints
END
WGHT      0.0482      1.2556
REM Instructions for potential hydrogen bonds
HTAB OW1 OW2_$2
HTAB OW2 O3_$3
HTAB OW2 O5_$4
HTAB N2 O4
HTAB N2 O5
REM Highest difference peak  0.250,  deepest hole -0.257,  1-sigma level  0.046
Q1    1  -0.0056  0.8023  0.6982  11.00000  0.05    0.25
Q2    1   0.3128  0.3135  0.4308  11.00000  0.05    0.21
Q3    1   0.3420  0.3376  0.2952  11.00000  0.05    0.20
Q4    1   0.4439  0.1618  0.4079  11.00000  0.05    0.19
Q5    1   0.0590  0.7802  0.5864  11.00000  0.05    0.19
Q6    1   0.2382  0.3672  0.3217  11.00000  0.05    0.18
Q7    1   0.4790  0.3907  0.4423  11.00000  0.05    0.18
Q8    1   0.8671  0.3364  0.7239  11.00000  0.05    0.17
Q9    1   0.3266  0.4242  0.4700  11.00000  0.05    0.17
Q10   1  -0.0191  0.7461  0.6625  11.00000  0.05    0.17
;
_shelx_res_checksum     67832
