# Supplementary material for: Crystal structure of bis­[4-(di­methyl­amino)­pyridinium] aqua­bis­(oxalato)oxidovanadate(IV) dihydrate
Source: Acta Crystallogr E Crystallogr Commun. 2016 Jun 21;72(Pt 7):1002–5. doi: 10.1107/S2056989016009695 (PMC4992925; doi:10.1107/S2056989016009695)
Supplement: Supplementary file 2 [file e-72-01002-Isup2.hkl]

data_I                                                                          
_shelx_title ' zid7 in C 2/c'                                                   
_shelx_refln_list_code          4                                               
_shelx_F_calc_maximum      363.35                                               
_exptl_crystal_F_000      1132.00                                               
_reflns_d_resolution_high  0.7836                                               
                                                                                
loop_                                                                           
 _space_group_symop_operation_xyz                                               
 'x, y, z'                                                                      
 '-x, y, -z+1/2'                                                                
 'x+1/2, y+1/2, z'                                                              
 '-x+1/2, y+1/2, -z+1/2'                                                        
 '-x, -y, -z'                                                                   
 'x, -y, z-1/2'                                                                 
 '-x+1/2, -y+1/2, -z'                                                           
 'x+1/2, -y+1/2, z-1/2'                                                         
                                                                                
_cell_length_a    14.6819                                                       
_cell_length_b     7.6889                                                       
_cell_length_c    21.2801                                                       
_cell_angle_alpha  90.000                                                       
_cell_angle_beta   97.197                                                       
_cell_angle_gamma  90.000                                                       
                                                                                
_shelx_F_squared_multiplier     1.000                                           
                                                                                
loop_                                                                           
 _refln_index_h                                                                 
 _refln_index_k                                                                 
 _refln_index_l                                                                 
 _refln_F_squared_calc                                                          
 _refln_F_squared_meas                                                          
 _refln_F_squared_sigma                                                         
 _refln_observed_status                                                         
   2   0   0        689.68        947.92        14.41 o                         
   4   0   0       9719.06       9805.51       103.92 o                         
   6   0   0      37594.76      39385.93       210.14 o                         
   8   0   0        805.52        606.50        36.63 o                         
  10   0   0       3529.99       3448.30        87.20 o                         
  12   0   0       1988.63       1804.90        74.28 o                         
  14   0   0        898.47        881.46        63.38 o                         
  16   0   0        107.36        117.51        42.60 o                         
  18   0   0         47.10        -44.35        44.35 o                         
   1   1   0       4130.86       4418.74        93.19 o                         
   3   1   0        888.05       1016.14        15.72 o                         
   5   1   0        609.47        633.53        21.99 o                         
   7   1   0       4280.52       4689.07        78.03 o                         
   9   1   0         61.58         32.72        17.97 o                         
  11   1   0        296.50        350.25        18.20 o                         
  13   1   0        333.21        339.65        22.69 o                         
  15   1   0        325.82        277.70        36.16 o                         
  17   1   0         11.30         52.31        24.97 o                         
   0   2   0      38548.43      39432.13       161.80 o                         
   2   2   0      19382.17      20281.58      1278.33 o                         
   4   2   0        592.07        723.81        47.89 o                         
   6   2   0        756.37        850.66        39.47 o                         
   8   2   0       1044.08       1165.17        50.90 o                         
  10   2   0        510.05        489.34        36.69 o                         
  12   2   0       2257.94       2213.36        86.96 o                         
  14   2   0        117.26         32.27        39.25 o                         
  16   2   0         92.12         93.79        20.20 o                         
  18   2   0         18.89        -45.93        45.93 o                         
   1   3   0       8683.32       9318.74       220.11 o                         
   3   3   0       1558.44       1492.53        93.40 o                         
   5   3   0       4669.98       4999.20       215.85 o                         
   7   3   0       4339.42       4610.89        93.15 o                         
   9   3   0        599.54        629.67        43.47 o                         
  11   3   0        353.76        478.36        37.85 o                         
  13   3   0       1160.50       1109.98        66.09 o                         
  15   3   0        268.61        302.11        27.76 o                         
  17   3   0        196.03        193.99        23.93 o                         
   0   4   0       8246.13       8286.84       110.56 o                         
   2   4   0         73.11         62.11        10.18 o                         
   4   4   0        736.00        757.15        29.37 o                         
   6   4   0        176.98        157.74        15.08 o                         
   8   4   0        805.62        694.00        48.49 o                         
  10   4   0        821.41        836.42        58.70 o                         
  12   4   0       1224.25       1259.97        75.45 o                         
  14   4   0        168.23        124.19        48.06 o                         
  16   4   0        102.06        108.64        53.48 o                         
   1   5   0        253.57        310.16        16.57 o                         
   3   5   0        160.64        163.21        10.12 o                         
   5   5   0        103.70        114.09        13.78 o                         
   7   5   0        323.82        309.34        26.52 o                         
   9   5   0          4.21          5.06        32.42 o                         
  11   5   0         32.32        -26.62        40.67 o                         
  13   5   0        102.67         71.53        46.83 o                         
  15   5   0         14.17         38.93        40.08 o                         
   0   6   0         12.18         42.70        27.34 o                         
   2   6   0       1125.11       1183.01        41.88 o                         
   4   6   0         61.26         64.35        23.66 o                         
   6   6   0        842.44        891.17        55.60 o                         
   8   6   0        870.55        884.95        63.25 o                         
  10   6   0        167.50        137.52        46.15 o                         
  12   6   0        793.01        834.19        56.26 o                         
  14   6   0         11.97         32.11        48.50 o                         
   1   7   0        135.80         85.56        26.53 o                         
   3   7   0        158.66        175.97        12.49 o                         
   5   7   0        469.80        449.10        55.22 o                         
   7   7   0         10.52         52.63        33.77 o                         
   9   7   0        413.18        485.24        28.07 o                         
  11   7   0        251.75        231.31        25.65 o                         
  13   7   0         26.46         25.11        45.84 o                         
   0   8   0        607.26        539.52        43.41 o                         
   2   8   0          0.46         28.24        22.07 o                         
   4   8   0         19.00        -11.77        44.30 o                         
   6   8   0         81.84         74.67        41.31 o                         
   8   8   0         63.17          0.00        47.61 o                         
  10   8   0         66.13         44.54        47.40 o                         
   1   9   0         77.91         45.35        28.42 o                         
   3   9   0        134.79         94.45        19.07 o                         
   5   9   0         23.76         -0.39        37.48 o                         
   7   9   0        315.95        337.52        27.51 o                         
 -17   1   1          9.73         21.38        25.13 o                         
 -15   1   1       1458.75       1444.18        54.17 o                         
 -13   1   1         41.08         66.54        19.43 o                         
 -11   1   1       1677.36       1568.51        47.42 o                         
  -9   1   1       1205.08       1233.88        37.33 o                         
  -7   1   1       7088.75       7311.91        72.34 o                         
  -5   1   1       6717.64       6749.52       154.56 o                         
  -3   1   1       7790.72       8035.04       131.37 o                         
  -1   1   1      21393.14      22293.33       353.11 o                         
   1   1   1      20060.70      21146.76       243.39 o                         
   3   1   1      14959.50      15147.20       263.11 o                         
   5   1   1      12129.75      12286.90       395.63 o                         
   7   1   1       3319.79       2790.82        60.56 o                         
   9   1   1       2775.83       2767.14        52.38 o                         
  11   1   1        165.71        181.37        11.38 o                         
  13   1   1        154.73        171.60        32.86 o                         
  15   1   1        176.17        216.57        15.63 o                         
  17   1   1         22.02         12.33        29.19 o                         
 -18   2   1         16.57         24.52        42.48 o                         
 -16   2   1        363.51        345.08        26.47 o                         
 -14   2   1        138.30        175.37        18.63 o                         
 -12   2   1        264.41        277.56        21.76 o                         
 -10   2   1        902.16        916.29        49.92 o                         
  -8   2   1       9206.90       9744.79       130.86 o                         
  -6   2   1       4125.60       3912.65        75.03 o                         
  -4   2   1       2270.88       2386.26        36.74 o                         
  -2   2   1      44321.42      44995.99      1535.32 o                         
   0   2   1        574.89        496.35        17.29 o                         
   2   2   1          6.93         26.24         7.06 o                         
   4   2   1        285.61        229.57        27.97 o                         
   6   2   1        414.61        612.27        35.92 o                         
   8   2   1       3487.96       3339.27        79.53 o                         
  10   2   1        168.99        156.06        15.41 o                         
  12   2   1        176.35        147.29        19.23 o                         
  14   2   1          3.13         38.54        34.19 o                         
  16   2   1        369.31        389.56        28.91 o                         
  18   2   1        316.12        328.51        26.33 o                         
 -17   3   1        106.00         92.64        23.32 o                         
 -15   3   1          8.84        -39.05        39.05 o                         
 -13   3   1         67.62         85.42        41.85 o                         
 -11   3   1       1921.81       1785.18        77.26 o                         
  -9   3   1        275.46        269.33        17.42 o                         
  -7   3   1         10.79        -19.57        26.79 o                         
  -5   3   1        765.93        692.70        26.05 o                         
  -3   3   1        509.59        498.31        21.41 o                         
  -1   3   1        272.85        287.71        27.50 o                         
   1   3   1       3613.13       4345.79        71.03 o                         
   3   3   1        370.41        403.42        19.77 o                         
   5   3   1          5.72         12.62        14.99 o                         
   7   3   1        455.77        488.62        31.46 o                         
   9   3   1          0.17        -27.89        30.34 o                         
  11   3   1        199.04        194.20        18.11 o                         
  13   3   1       1111.01       1002.65        65.70 o                         
  15   3   1          1.38        -38.18        38.18 o                         
  17   3   1        137.03        194.89        22.62 o                         
 -16   4   1        309.37        314.09        26.17 o                         
 -14   4   1         15.43         50.03        42.06 o                         
 -12   4   1        264.81        283.00        25.04 o                         
 -10   4   1       2441.31       2402.21        86.49 o                         
  -8   4   1       6560.19       6754.14       126.33 o                         
  -6   4   1       5259.68       5540.31       105.64 o                         
  -4   4   1       2656.64       2966.01       136.27 o                         
  -2   4   1       8888.25       9101.36       343.27 o                         
   0   4   1      12201.66      11604.26        91.50 o                         
   2   4   1       3876.27       3833.08       106.57 o                         
   4   4   1         23.45         -7.91        15.28 o                         
   6   4   1        312.32        301.68        27.12 o                         
   8   4   1       4037.29       4149.08       100.88 o                         
  10   4   1        816.80        813.80        59.00 o                         
  12   4   1         34.06        113.06        39.85 o                         
  14   4   1        279.24        295.60        25.51 o                         
  16   4   1        301.06        312.24        27.68 o                         
 -15   5   1         58.82         34.87        46.97 o                         
 -13   5   1        534.54        534.30        39.60 o                         
 -11   5   1       1364.49       1323.70        76.48 o                         
  -9   5   1        760.60        696.75        45.83 o                         
  -7   5   1       1120.83       1244.65        64.26 o                         
  -5   5   1        799.30        847.21        36.76 o                         
  -3   5   1       1993.44       2004.07        47.59 o                         
  -1   5   1       1463.16       1378.86        38.37 o                         
   1   5   1          9.30          9.22        16.59 o                         
   3   5   1       2561.94       2478.01        87.58 o                         
   5   5   1        828.89        773.90        35.34 o                         
   7   5   1        161.16        179.92        17.48 o                         
   9   5   1        425.97        432.32        30.15 o                         
  11   5   1        835.25        953.88        66.80 o                         
  13   5   1        390.96        392.71        29.10 o                         
  15   5   1        261.55        222.47        25.87 o                         
 -14   6   1         36.29         15.96        48.55 o                         
 -12   6   1        262.24        256.87        24.63 o                         
 -10   6   1        196.67        124.59        48.65 o                         
  -8   6   1        508.68        530.35        43.63 o                         
  -6   6   1        190.30        192.62        18.04 o                         
  -4   6   1       1071.19        979.27        76.64 o                         
  -2   6   1        172.24        167.35        11.47 o                         
   0   6   1        230.29        234.16        25.95 o                         
   2   6   1        739.95        787.68        35.51 o                         
   4   6   1       2446.31       2348.97       117.58 o                         
   6   6   1        442.28        502.40        39.20 o                         
   8   6   1        143.66        161.80        17.82 o                         
  10   6   1        252.49        281.68        25.60 o                         
  12   6   1        102.39        121.40        45.17 o                         
  14   6   1        500.78        529.71        29.98 o                         
 -13   7   1         36.96         25.00        46.76 o                         
 -11   7   1         62.52         85.94        44.68 o                         
  -9   7   1        650.86        587.01        51.24 o                         
  -7   7   1         42.45        105.58        40.01 o                         
  -5   7   1        327.52        328.00        25.45 o                         
  -3   7   1        691.68        703.04        54.62 o                         
  -1   7   1         21.37         23.84        20.35 o                         
   1   7   1        142.42        134.71        21.38 o                         
   3   7   1        187.36        180.88        12.76 o                         
   5   7   1        395.02        365.85        18.41 o                         
   7   7   1         23.50         93.18        32.28 o                         
   9   7   1          0.31         -3.41        42.44 o                         
  11   7   1        274.84        280.66        25.60 o                         
 -10   8   1         40.34         56.55        46.76 o                         
  -8   8   1        203.58        187.44        23.82 o                         
  -6   8   1         50.70         17.96        32.73 o                         
  -4   8   1        378.91        384.62        30.23 o                         
  -2   8   1         11.17        -24.73        24.73 o                         
   0   8   1        107.74        126.57        21.31 o                         
   2   8   1        159.05        161.26        40.43 o                         
   4   8   1        231.79        228.03        18.03 o                         
   6   8   1        644.29        605.18        48.28 o                         
   8   8   1         38.86        -36.79        46.24 o                         
  10   8   1        265.97        303.85        30.91 o                         
  -7   9   1          3.62         42.16        39.55 o                         
  -5   9   1         20.26         14.10        28.10 o                         
  -3   9   1          9.28         33.90        25.80 o                         
  -1   9   1         11.31         55.07        31.72 o                         
   1   9   1        217.22        196.35        28.53 o                         
   3   9   1         12.72          6.70        26.60 o                         
   5   9   1          3.55        -11.61        27.63 o                         
   7   9   1        167.90        204.39        23.44 o                         
 -18   0   2        358.98        376.40        33.29 o                         
 -16   0   2       1165.13       1144.70        74.85 o                         
 -14   0   2       1989.66       2243.38        89.49 o                         
 -12   0   2       2299.74       2341.34        80.66 o                         
 -10   0   2       3363.63       3322.76        86.02 o                         
  -8   0   2      25448.25      26491.23       201.05 o                         
  -6   0   2       1908.80       2116.57        51.53 o                         
  -4   0   2       5205.20       5323.80        85.21 o                         
  -2   0   2      12998.99      12151.66       235.12 o                         
   2   0   2     132020.50     131430.12      1213.81 o                         
   4   0   2        271.48        237.72        17.03 o                         
   6   0   2      16619.52      17024.21       143.15 o                         
   8   0   2      32089.17      32727.21       228.48 o                         
  10   0   2       4413.98       4015.12        97.17 o                         
  12   0   2        163.50        162.72        16.28 o                         
  14   0   2          1.55        -34.46        34.46 o                         
  16   0   2       2101.19       1937.69        94.46 o                         
  18   0   2         11.91         12.17        46.09 o                         
 -17   1   2        211.02        234.60        84.29 o                         
 -15   1   2         50.35         21.48        26.97 o                         
 -13   1   2        340.62        329.55        21.42 o                         
 -11   1   2        283.89        267.41        19.19 o                         
  -9   1   2       1892.60       1895.74        47.91 o                         
  -7   1   2        832.11        817.11        27.44 o                         
  -5   1   2       8205.61       8415.00       307.45 o                         
  -3   1   2       1949.20       2143.67        32.05 o                         
  -1   1   2         14.21         28.74         3.43 o                         
   1   1   2       7649.24       8108.54       113.59 o                         
   3   1   2       2428.44       2596.06        22.91 o                         
   5   1   2        154.88        102.65         6.56 o                         
   7   1   2         60.38         67.11        17.54 o                         
   9   1   2        584.93        615.84        28.87 o                         
  11   1   2         27.37         50.44        21.91 o                         
  13   1   2         82.75        108.73        39.91 o                         
  15   1   2         25.89         44.81        28.61 o                         
  17   1   2        141.40        103.85        31.72 o                         
 -18   2   2         72.76         61.60        21.09 o                         
 -16   2   2          2.01        -36.95        36.95 o                         
 -14   2   2       1193.70       1255.56        74.33 o                         
 -12   2   2          0.31         -9.70        32.73 o                         
 -10   2   2        979.32       1101.56        57.22 o                         
  -8   2   2         32.73         62.79        25.70 o                         
  -6   2   2        897.73       1064.37        43.81 o                         
  -4   2   2        674.64        717.29        46.60 o                         
  -2   2   2      64582.88      63097.96      4136.63 o                         
   0   2   2      48577.36      48278.47       768.85 o                         
   2   2   2        120.15        154.41         7.56 o                         
   4   2   2      12897.51      14307.00       392.87 o                         
   6   2   2      10336.40      11650.94       129.51 o                         
   8   2   2        865.75        737.88        42.76 o                         
  10   2   2        538.29        558.66        38.15 o                         
  12   2   2       1347.31       1186.06        67.71 o                         
  14   2   2         78.24         33.07        39.54 o                         
  16   2   2        111.12         78.48        46.78 o                         
 -17   3   2        115.13         -3.92        49.79 o                         
 -15   3   2        726.26        713.13        50.72 o                         
 -13   3   2        431.65        456.22        41.00 o                         
 -11   3   2        797.41        747.20        55.40 o                         
  -9   3   2       1911.41       1932.74        67.21 o                         
  -7   3   2       8524.19       8580.78       124.69 o                         
  -5   3   2      10690.12      10966.17       417.54 o                         
  -3   3   2       5714.22       5404.13       209.27 o                         
  -1   3   2       2364.12       2185.46       102.02 o                         
   1   3   2      13323.85      13343.06        85.72 o                         
   3   3   2       8075.15       8289.32       247.88 o                         
   5   3   2         11.76         31.09        15.79 o                         
   7   3   2        574.98        728.73        41.15 o                         
   9   3   2        705.47        714.13        47.49 o                         
  11   3   2          7.14        -12.34        33.19 o                         
  13   3   2        171.24        243.33        20.29 o                         
  15   3   2        228.22        214.34        22.79 o                         
  17   3   2        104.74        116.92        49.21 o                         
 -16   4   2         31.24         61.69        44.96 o                         
 -14   4   2          8.50         -6.66        41.30 o                         
 -12   4   2        240.58        251.87        25.97 o                         
 -10   4   2        286.94        278.63        20.96 o                         
  -8   4   2         65.42         83.52        31.09 o                         
  -6   4   2       1328.32       1301.19        56.20 o                         
  -4   4   2       2797.83       2807.86        94.43 o                         
  -2   4   2       1886.87       1784.33       132.77 o                         
   0   4   2         91.75         80.70        15.36 o                         
   2   4   2        168.19        134.60        21.30 o                         
   4   4   2         14.59        -13.44        17.39 o                         
   6   4   2        257.82        295.87        23.46 o                         
   8   4   2          1.48          2.10        31.00 o                         
  10   4   2          2.09        -32.56        32.94 o                         
  12   4   2       1289.38       1442.82        76.70 o                         
  14   4   2        294.35        236.93        25.02 o                         
  16   4   2         27.87         47.50        47.50 o                         
 -15   5   2         57.70         46.39        46.39 o                         
 -13   5   2          8.50         43.89        41.49 o                         
 -11   5   2        184.35        108.70        49.94 o                         
  -9   5   2          0.10         25.22        35.84 o                         
  -7   5   2       2516.31       2656.64        86.04 o                         
  -5   5   2       1464.37       1506.30       116.81 o                         
  -3   5   2          0.13          9.78        19.05 o                         
  -1   5   2        400.25        345.82        17.28 o                         
   1   5   2        823.42        842.91        33.66 o                         
   3   5   2        556.11        586.97        29.54 o                         
   5   5   2        303.42        273.44        13.11 o                         
   7   5   2        113.38         66.90        16.52 o                         
   9   5   2          2.89          2.59        32.47 o                         
  11   5   2        430.35        501.62        44.00 o                         
  13   5   2          0.17        -34.74        44.48 o                         
  15   5   2          0.38        -15.87        44.89 o                         
 -14   6   2         21.56        -11.95        40.83 o                         
 -12   6   2         77.46         87.89        41.45 o                         
 -10   6   2       1174.02       1234.11        71.61 o                         
  -8   6   2        177.23        189.51        18.87 o                         
  -6   6   2        805.84        869.04        57.95 o                         
  -4   6   2        906.82        929.38        41.39 o                         
  -2   6   2       1139.53       1089.82       105.34 o                         
   0   6   2       1553.64       1536.58        46.52 o                         
   2   6   2          8.07         32.82        25.42 o                         
   4   6   2        476.55        527.01        27.50 o                         
   6   6   2          1.78         46.42        30.30 o                         
   8   6   2        459.47        503.27        37.90 o                         
  10   6   2        169.97        189.45        21.04 o                         
  12   6   2         26.82        -43.11        43.11 o                         
  14   6   2        441.28        397.01        33.80 o                         
 -13   7   2         87.50        100.03        46.79 o                         
 -11   7   2        195.43        195.10        23.73 o                         
  -9   7   2          0.57         60.84        30.98 o                         
  -7   7   2         92.75         84.44        42.99 o                         
  -5   7   2         11.28        -16.64        24.69 o                         
  -3   7   2        279.38        291.12        36.68 o                         
  -1   7   2        342.46        392.55        21.50 o                         
   1   7   2        105.62         84.54        15.54 o                         
   3   7   2        205.87        175.75        12.97 o                         
   5   7   2        237.30        228.82        14.30 o                         
   7   7   2        726.28        665.70        49.83 o                         
   9   7   2        225.94        271.30        23.30 o                         
  11   7   2        238.18        253.78        27.01 o                         
 -10   8   2        151.81         88.97        53.04 o                         
  -8   8   2         97.96         96.30        44.75 o                         
  -6   8   2         16.37          3.61        37.70 o                         
  -4   8   2         96.69         57.94        27.99 o                         
  -2   8   2        425.24        339.53        18.81 o                         
   0   8   2         12.02        -18.87        24.77 o                         
   2   8   2         52.92         69.72        26.56 o                         
   4   8   2         12.08          1.73        25.08 o                         
   6   8   2          0.40        -17.41        42.79 o                         
   8   8   2         49.87         78.19        46.05 o                         
  10   8   2          0.09        -16.47        48.73 o                         
  -7   9   2          1.10          8.50        40.78 o                         
  -5   9   2        267.97        242.33        18.28 o                         
  -3   9   2        101.23         43.92        34.01 o                         
  -1   9   2        100.83        125.01        17.02 o                         
   1   9   2        100.79        105.65        29.20 o                         
   3   9   2         91.27         70.30        30.08 o                         
   5   9   2        177.70        159.25        30.40 o                         
   7   9   2         19.10          8.24        49.80 o                         
 -17   1   3        298.60        299.09        16.57 o                         
 -15   1   3       2134.51       2240.93        65.84 o                         
 -13   1   3       4648.56       4623.64        83.14 o                         
 -11   1   3        184.49        187.18        11.53 o                         
  -9   1   3       1499.65       1454.30        38.72 o                         
  -7   1   3      17201.30      17196.04       356.30 o                         
  -5   1   3       6039.57       6325.80        69.85 o                         
  -3   1   3       8295.89       8162.51        90.06 o                         
  -1   1   3        102.09         54.23         5.21 o                         
   1   1   3      14788.41      14767.18        85.10 o                         
   3   1   3       1228.41        925.45        20.76 o                         
   5   1   3       3283.86       3480.89        37.22 o                         
   7   1   3        672.99        676.49        37.07 o                         
   9   1   3        570.30        508.87        27.59 o                         
  11   1   3       2773.34       2653.98        60.71 o                         
  13   1   3        198.26        203.96        13.52 o                         
  15   1   3        589.51        635.42        33.39 o                         
  17   1   3        650.51        670.62        51.96 o                         
 -18   2   3         83.86         77.42        43.70 o                         
 -16   2   3        233.19        190.01        23.62 o                         
 -14   2   3        412.97        421.70        29.61 o                         
 -12   2   3        131.77        126.39        17.25 o                         
 -10   2   3       2113.41       2022.94        71.99 o                         
  -8   2   3        210.83        235.67        18.04 o                         
  -6   2   3       5417.81       5580.82        89.01 o                         
  -4   2   3       2405.34       2440.99       129.01 o                         
  -2   2   3        152.92        163.73        10.20 o                         
   0   2   3      45920.27      46030.82       134.02 o                         
   2   2   3        181.02        223.87        12.12 o                         
   4   2   3          4.95         22.36        12.78 o                         
   6   2   3       1609.43       1764.68        53.51 o                         
   8   2   3        406.40        325.74        26.93 o                         
  10   2   3        312.60        334.89        22.92 o                         
  12   2   3        384.59        356.01        24.93 o                         
  14   2   3        494.89        485.52        37.40 o                         
  16   2   3        240.50        287.98        23.70 o                         
 -17   3   3          6.28        -19.62        42.08 o                         
 -15   3   3        251.70        255.58        23.47 o                         
 -13   3   3        717.45        706.87        49.38 o                         
 -11   3   3        568.64        582.80        40.91 o                         
  -9   3   3        134.69        146.04        15.76 o                         
  -7   3   3        254.29        308.26        25.40 o                         
  -5   3   3        145.21        153.09         9.05 o                         
  -3   3   3       1938.51       1906.78        91.13 o                         
  -1   3   3       4737.75       5013.12       103.93 o                         
   1   3   3        600.57        609.29        22.63 o                         
   3   3   3        979.91       1066.48        56.57 o                         
   5   3   3       2194.70       2364.20        45.00 o                         
   7   3   3        564.80        615.39        42.54 o                         
   9   3   3          2.49         -2.07        30.75 o                         
  11   3   3         35.89        -25.12        37.59 o                         
  13   3   3          3.47         -8.95        37.60 o                         
  15   3   3         10.01        -39.85        39.85 o                         
  17   3   3         17.33          4.09        43.82 o                         
 -16   4   3        263.82        282.67        24.91 o                         
 -14   4   3        267.08        241.95        23.39 o                         
 -12   4   3        981.16        937.10        67.94 o                         
 -10   4   3        124.85         90.17        41.86 o                         
  -8   4   3       3670.64       3942.17        97.16 o                         
  -6   4   3       5903.00       6366.45       114.28 o                         
  -4   4   3        455.84        547.13        27.01 o                         
  -2   4   3      28959.56      29370.00      1508.30 o                         
   0   4   3       8793.50       9308.92       300.83 o                         
   2   4   3       1252.46       1324.95        37.39 o                         
   4   4   3       1176.92       1213.07        36.92 o                         
   6   4   3        844.81        920.71        49.71 o                         
   8   4   3       2803.20       2763.85        85.59 o                         
  10   4   3         65.92         99.41        37.20 o                         
  12   4   3        241.83        240.81        22.26 o                         
  14   4   3          0.58        -40.98        40.98 o                         
  16   4   3        282.78        298.65        26.28 o                         
 -15   5   3        187.19        215.65        24.26 o                         
 -13   5   3         43.89         43.98        42.39 o                         
 -11   5   3        119.43         85.47        41.99 o                         
  -9   5   3       1785.38       1717.04        76.84 o                         
  -7   5   3        784.01        763.65        52.03 o                         
  -5   5   3       1435.58       1425.70        57.06 o                         
  -3   5   3       2338.30       2332.51        97.96 o                         
  -1   5   3       2620.86       2772.73        59.41 o                         
   1   5   3       1728.55       1653.94        43.01 o                         
   3   5   3        145.58        152.07        10.84 o                         
   5   5   3       3119.09       3136.34       132.92 o                         
   7   5   3        434.56        429.08        32.75 o                         
   9   5   3         62.36        103.09        16.25 o                         
  11   5   3        216.41        239.90        24.04 o                         
  13   5   3        400.25        386.26        27.24 o                         
  15   5   3         36.24        112.48        45.80 o                         
 -14   6   3         92.23        127.68        52.03 o                         
 -12   6   3         75.22         98.64        41.08 o                         
 -10   6   3          0.11          9.35        37.79 o                         
  -8   6   3        788.80        881.90        59.87 o                         
  -6   6   3          1.31        -28.41        32.98 o                         
  -4   6   3        453.73        439.60        23.68 o                         
  -2   6   3        409.80        344.89        22.63 o                         
   0   6   3        116.68        142.42        36.77 o                         
   2   6   3       1085.69        969.12        40.67 o                         
   4   6   3        907.02        871.75        40.47 o                         
   6   6   3       1587.50       1659.48        75.03 o                         
   8   6   3         14.56         48.41        34.05 o                         
  10   6   3        517.01        509.13        43.04 o                         
  12   6   3       1185.86       1035.59        79.05 o                         
  14   6   3          0.40         -8.26        46.01 o                         
 -13   7   3         67.66        125.18        50.07 o                         
 -11   7   3         65.18         85.88        45.58 o                         
  -9   7   3         25.91         27.24        41.97 o                         
  -7   7   3       1152.76       1037.73        70.74 o                         
  -5   7   3        147.13        189.35        13.19 o                         
  -3   7   3        102.83        101.97        21.76 o                         
  -1   7   3        640.63        638.56        44.07 o                         
   1   7   3         65.07         47.33        23.40 o                         
   3   7   3        128.78        155.08        12.89 o                         
   5   7   3         42.42         65.49        26.41 o                         
   7   7   3         57.34         76.67        42.14 o                         
   9   7   3          1.02         69.87        35.63 o                         
  11   7   3         18.19        -19.30        46.49 o                         
 -10   8   3         91.79         73.28        23.40 o                         
  -8   8   3         62.57         67.16        44.77 o                         
  -6   8   3        156.21         90.80        51.24 o                         
  -4   8   3        100.92         99.72        16.83 o                         
  -2   8   3         62.45         34.53        25.34 o                         
   0   8   3         27.29         44.34        22.83 o                         
   2   8   3        203.83        210.09        22.79 o                         
   4   8   3        179.29        181.74        14.23 o                         
   6   8   3        172.12        213.09        21.68 o                         
   8   8   3        249.88        265.90        24.64 o                         
  10   8   3         68.50         54.13        51.17 o                         
  -7   9   3          5.95        -12.83        46.26 o                         
  -5   9   3          0.28          6.67        74.05 o                         
  -3   9   3         25.77        -11.04        29.87 o                         
  -1   9   3         50.98         18.27        28.95 o                         
   1   9   3         12.47         11.15        27.73 o                         
   3   9   3         79.48         95.95        13.99 o                         
   5   9   3        111.45        168.08        20.75 o                         
 -18   0   4        334.02        293.92        26.13 o                         
 -16   0   4        162.48        193.58        21.07 o                         
 -14   0   4       2846.46       2807.16        99.56 o                         
 -12   0   4       4931.04       4982.25       117.47 o                         
 -10   0   4       5240.35       5392.97       110.30 o                         
  -8   0   4      23671.80      24837.80       196.34 o                         
  -6   0   4      18128.69      18527.59       148.19 o                         
  -4   0   4      25963.39      25627.98       210.01 o                         
  -2   0   4       3063.96       3351.16        68.67 o                         
   0   0   4       3735.56       3622.26        53.52 o                         
   2   0   4        851.68        978.33        20.93 o                         
   4   0   4      19651.82      21421.23       101.06 o                         
   6   0   4       2933.97       3080.22        65.78 o                         
   8   0   4       5753.42       5434.10        98.24 o                         
  10   0   4       2178.80       2149.72        73.96 o                         
  12   0   4       1858.36       1845.90        78.23 o                         
  14   0   4        687.47        719.76        47.71 o                         
  16   0   4       2484.21       2659.47       104.59 o                         
  18   0   4        701.52        723.74        49.22 o                         
 -17   1   4         21.98        -22.93        45.85 o                         
 -15   1   4        740.33        670.19        37.06 o                         
 -13   1   4        176.30        198.29        14.14 o                         
 -11   1   4        107.82         79.62        23.25 o                         
  -9   1   4        466.46        457.70        25.23 o                         
  -7   1   4       4171.12       4153.64       128.93 o                         
  -5   1   4         14.35          3.66        13.09 o                         
  -3   1   4        288.42        196.16         8.90 o                         
  -1   1   4       1238.57       1460.35        16.77 o                         
   1   1   4       1346.56       1353.62        16.85 o                         
   3   1   4       1264.73       1422.61        19.48 o                         
   5   1   4        432.44        457.84        17.52 o                         
   7   1   4         47.94         14.35        14.85 o                         
   9   1   4       1488.97       1362.52        41.07 o                         
  11   1   4        206.64        197.81        12.55 o                         
  13   1   4        100.40         97.49        16.03 o                         
  15   1   4        159.08        116.93        31.32 o                         
  17   1   4          8.63         27.11        27.44 o                         
 -18   2   4          0.11        -20.39        40.17 o                         
 -16   2   4         74.10         76.34        41.35 o                         
 -14   2   4        324.49        313.03        24.01 o                         
 -12   2   4        981.73       1000.15        61.43 o                         
 -10   2   4         47.86         10.08        28.71 o                         
  -8   2   4       8128.56       8831.18       125.72 o                         
  -6   2   4         24.56         35.31        21.61 o                         
  -4   2   4        226.50        193.38        14.41 o                         
  -2   2   4       2835.06       2636.62       115.26 o                         
   0   2   4      47087.94      47429.66       274.90 o                         
   2   2   4       2560.91       2782.87       220.14 o                         
   4   2   4      12715.34      13340.81        90.12 o                         
   6   2   4       4869.10       5507.62        94.14 o                         
   8   2   4        255.46        314.24        24.66 o                         
  10   2   4        606.17        632.08        50.33 o                         
  12   2   4         22.39         49.76        34.05 o                         
  14   2   4          3.23         15.55        35.59 o                         
  16   2   4       1198.15       1129.12        79.65 o                         
 -17   3   4        461.82        434.88        34.61 o                         
 -15   3   4       1054.45        981.83        75.15 o                         
 -13   3   4        205.52        233.44        21.49 o                         
 -11   3   4        353.71        394.51        32.23 o                         
  -9   3   4       1314.56       1265.39        58.25 o                         
  -7   3   4       4785.48       4937.16        97.69 o                         
  -5   3   4       2135.89       2249.06        99.37 o                         
  -3   3   4         41.12         18.17        22.85 o                         
  -1   3   4       1953.59       1720.05        58.65 o                         
   1   3   4       3576.13       3477.30        47.74 o                         
   3   3   4       5666.71       5703.90        64.09 o                         
   5   3   4        449.29        437.68        22.42 o                         
   7   3   4         18.43        -18.01        25.84 o                         
   9   3   4       3881.93       3988.61        98.43 o                         
  11   3   4       1087.37       1024.89        65.84 o                         
  13   3   4        108.58         89.76        19.36 o                         
  15   3   4        244.92        276.23        24.93 o                         
  17   3   4        220.62        209.19        25.82 o                         
 -16   4   4        337.32        322.44        26.96 o                         
 -14   4   4          0.42         -3.34        36.42 o                         
 -12   4   4         18.70        -22.90        34.82 o                         
 -10   4   4        502.77        512.63        42.57 o                         
  -8   4   4         12.02        -20.72        31.43 o                         
  -6   4   4        125.26        134.74        14.53 o                         
  -4   4   4        246.27        268.18        16.80 o                         
  -2   4   4       5228.85       5339.58       382.18 o                         
   0   4   4       2629.68       2554.40        47.07 o                         
   2   4   4         76.83         58.59         9.58 o                         
   4   4   4      12025.62      11855.61       104.73 o                         
   6   4   4          4.85        -27.16        27.16 o                         
   8   4   4        336.80        367.30        30.08 o                         
  10   4   4        125.24        113.47        19.01 o                         
  12   4   4         33.84         15.17        37.02 o                         
  14   4   4        310.69        345.08        27.52 o                         
  16   4   4         14.21         24.42        46.75 o                         
 -15   5   4        469.80        483.20        41.38 o                         
 -13   5   4          5.36         16.97        39.73 o                         
 -11   5   4        216.07        212.20        20.47 o                         
  -9   5   4        717.21        659.95        45.00 o                         
  -7   5   4        193.36        206.11        18.63 o                         
  -5   5   4        104.26        129.52        10.90 o                         
  -3   5   4        192.74        155.17        13.51 o                         
  -1   5   4        292.81        386.10        30.19 o                         
   1   5   4        371.19        373.28        20.43 o                         
   3   5   4         54.96         44.88        20.39 o                         
   5   5   4         69.49         44.85        23.39 o                         
   7   5   4        153.43        153.54        16.51 o                         
   9   5   4        262.57        326.82        20.96 o                         
  11   5   4        309.26        270.80        25.78 o                         
  13   5   4         92.66         78.62        41.67 o                         
  15   5   4          5.31         48.88        43.50 o                         
 -14   6   4         98.09         39.99        53.35 o                         
 -12   6   4         19.27         21.18        42.35 o                         
 -10   6   4        425.02        428.88        38.19 o                         
  -8   6   4        749.59        740.13        50.79 o                         
  -6   6   4          6.84        -31.44        35.16 o                         
  -4   6   4        946.51        979.99        57.89 o                         
  -2   6   4       1422.43       1408.70        63.08 o                         
   0   6   4        839.61        824.93        36.93 o                         
   2   6   4        677.77        650.48        35.29 o                         
   4   6   4        202.74        196.28        16.32 o                         
   6   6   4        991.59        984.86        64.55 o                         
   8   6   4         36.91         28.96        33.77 o                         
  10   6   4         43.79         29.64        38.27 o                         
  12   6   4         30.48          3.70        46.41 o                         
  14   6   4         43.33         79.57        51.46 o                         
 -13   7   4         48.46         87.72        48.53 o                         
 -11   7   4         82.46         56.37        51.66 o                         
  -9   7   4        384.27        357.99        34.34 o                         
  -7   7   4         28.77         47.03        38.02 o                         
  -5   7   4        191.64        174.42        13.51 o                         
  -3   7   4       1044.41       1002.22        55.98 o                         
  -1   7   4        364.27        366.15        31.12 o                         
   1   7   4        181.80        183.90        14.06 o                         
   3   7   4        496.01        489.37        28.20 o                         
   5   7   4        656.64        663.39        33.62 o                         
   7   7   4        274.00        245.14        24.46 o                         
   9   7   4         43.81         49.66        41.97 o                         
  11   7   4        177.19        230.81        24.25 o                         
 -10   8   4         50.83         77.81        45.05 o                         
  -8   8   4        100.03         75.30        42.60 o                         
  -6   8   4          1.52         40.20        38.85 o                         
  -4   8   4         19.50        -25.84        25.84 o                         
  -2   8   4        225.57        209.71        16.95 o                         
   0   8   4        256.43        196.67        42.71 o                         
   2   8   4         11.76         52.91        23.95 o                         
   4   8   4          1.43         49.94        32.36 o                         
   6   8   4         64.04         73.36        39.51 o                         
   8   8   4          2.94          7.66        37.90 o                         
  10   8   4         18.69         63.32        44.48 o                         
  -7   9   4         82.76         60.28        50.95 o                         
  -5   9   4         29.19         68.39        30.63 o                         
  -3   9   4        189.90        155.19        15.90 o                         
  -1   9   4        136.37        137.13        30.70 o                         
   1   9   4        148.70        147.44        14.41 o                         
   3   9   4        140.21        155.42        14.75 o                         
   5   9   4        113.00        112.76        32.55 o                         
 -17   1   5        347.97        328.94        28.00 o                         
 -15   1   5        283.49        279.23        23.20 o                         
 -13   1   5       1955.89       1992.70        59.19 o                         
 -11   1   5        731.91        697.92        34.97 o                         
  -9   1   5       3176.53       3150.70        56.65 o                         
  -7   1   5      11651.48      11683.05        93.95 o                         
  -5   1   5       5187.69       5092.78       134.09 o                         
  -3   1   5       1437.81       1465.36        27.10 o                         
  -1   1   5       4322.91       4125.81        34.56 o                         
   1   1   5      15065.73      14966.01        57.89 o                         
   3   1   5       4787.97       4763.16        34.77 o                         
   5   1   5       7600.99       8809.14        61.35 o                         
   7   1   5         85.39         39.28        16.67 o                         
   9   1   5       1646.66       1634.88        45.34 o                         
  11   1   5        743.25        712.41        69.04 o                         
  13   1   5        324.48        354.74        27.33 o                         
  15   1   5        117.16        120.08        30.33 o                         
  17   1   5       1380.57       1500.54        64.09 o                         
 -18   2   5        150.98        156.42        24.47 o                         
 -16   2   5        435.94        388.92        30.74 o                         
 -14   2   5        567.04        575.07        44.69 o                         
 -12   2   5       1666.77       1502.65        71.89 o                         
 -10   2   5        286.05        207.75        17.75 o                         
  -8   2   5        637.06        608.89        41.08 o                         
  -6   2   5        593.66        531.77        35.84 o                         
  -4   2   5       1773.30       2017.99        79.14 o                         
  -2   2   5       2248.76       2149.63        87.25 o                         
   0   2   5       1168.97       1206.48        37.55 o                         
   2   2   5        579.18        460.51        20.08 o                         
   4   2   5         12.76         20.64        14.04 o                         
   6   2   5        795.51        808.60        42.88 o                         
   8   2   5       4342.98       4090.32        92.81 o                         
  10   2   5         62.29         84.99        31.63 o                         
  12   2   5        735.13        799.72        57.93 o                         
  14   2   5        272.02        281.88        25.49 o                         
  16   2   5        425.17        417.32        27.34 o                         
 -17   3   5          0.03         55.15        41.31 o                         
 -15   3   5         11.83         53.82        35.60 o                         
 -13   3   5          9.80        -37.36        43.30 o                         
 -11   3   5        827.12        791.65        54.95 o                         
  -9   3   5        403.84        459.34        35.58 o                         
  -7   3   5       2193.00       2302.55        70.19 o                         
  -5   3   5        148.77        204.31        11.84 o                         
  -3   3   5       5140.55       5203.00        61.65 o                         
  -1   3   5       1298.56       1288.44        31.54 o                         
   1   3   5        375.50        405.63        30.10 o                         
   3   3   5        322.47        302.01        15.45 o                         
   5   3   5       5981.02       6252.75       109.08 o                         
   7   3   5       1000.92       1036.34        52.79 o                         
   9   3   5          9.76         54.59        28.88 o                         
  11   3   5         19.54         13.16        35.81 o                         
  13   3   5         74.84         46.52        38.36 o                         
  15   3   5          0.03         65.07        37.57 o                         
 -16   4   5        341.98        354.31        26.45 o                         
 -14   4   5       1046.02       1147.80        76.68 o                         
 -12   4   5        315.89        301.97        23.54 o                         
 -10   4   5       4343.84       4330.43       113.59 o                         
  -8   4   5         72.70         46.46        33.39 o                         
  -6   4   5        911.37        844.41        51.88 o                         
  -4   4   5       5716.18       5849.52       132.66 o                         
  -2   4   5       6315.07       6376.89       288.53 o                         
   0   4   5       8339.96       8737.76       157.88 o                         
   2   4   5        210.97        193.29        15.73 o                         
   4   4   5        894.23        918.35        68.45 o                         
   6   4   5       2427.46       2488.04        79.12 o                         
   8   4   5       2645.38       2525.95        85.75 o                         
  10   4   5       2219.85       2447.85        89.79 o                         
  12   4   5        118.97         49.57        41.33 o                         
  14   4   5       1713.56       1714.96        90.88 o                         
  16   4   5        494.78        582.00        42.22 o                         
 -15   5   5        142.35        203.00        23.77 o                         
 -13   5   5         30.59         40.95        42.63 o                         
 -11   5   5        496.35        495.35        36.12 o                         
  -9   5   5          4.81         10.36        34.56 o                         
  -7   5   5       1015.64        898.59        57.99 o                         
  -5   5   5       1229.37       1186.06        80.81 o                         
  -3   5   5        604.47        487.42        25.49 o                         
  -1   5   5       3200.87       3190.82        58.76 o                         
   1   5   5       2444.16       2347.32        51.35 o                         
   3   5   5       1617.62       1693.12        47.11 o                         
   5   5   5        365.63        392.42        25.64 o                         
   7   5   5       1699.76       1756.15        78.00 o                         
   9   5   5        625.62        642.34        46.48 o                         
  11   5   5         52.15        100.54        17.91 o                         
  13   5   5        179.58        120.13        48.43 o                         
  15   5   5        147.76        124.13        55.51 o                         
 -14   6   5         11.24         92.36        37.89 o                         
 -12   6   5          1.26        -17.74        38.05 o                         
 -10   6   5         93.25         73.15        41.10 o                         
  -8   6   5        220.47        235.40        19.96 o                         
  -6   6   5        241.42        244.06        23.28 o                         
  -4   6   5       2622.37       2528.73       119.73 o                         
  -2   6   5        708.79        737.96        71.17 o                         
   0   6   5       1124.73       1108.61        41.04 o                         
   2   6   5       2441.16       2222.92       143.54 o                         
   4   6   5        275.42        269.44        19.97 o                         
   6   6   5        240.48        235.68        20.54 o                         
   8   6   5         91.95        103.39        36.06 o                         
  10   6   5        116.49        172.82        20.94 o                         
  12   6   5         83.47        143.28        51.70 o                         
 -13   7   5          3.94         29.37        43.80 o                         
 -11   7   5          3.40          7.59        38.71 o                         
  -9   7   5        213.26        273.04        21.41 o                         
  -7   7   5         30.15         15.91        36.42 o                         
  -5   7   5        180.96        213.75        60.40 o                         
  -3   7   5         13.19         15.93        33.78 o                         
  -1   7   5        181.66        159.73        18.50 o                         
   1   7   5        968.84        974.85        98.51 o                         
   3   7   5         73.65         72.29        26.43 o                         
   5   7   5         52.23         55.38        26.67 o                         
   7   7   5        124.07         49.58        44.71 o                         
   9   7   5        184.96        193.07        24.29 o                         
  11   7   5          8.60        -48.45        48.45 o                         
 -10   8   5         15.64        -37.11        44.60 o                         
  -8   8   5        138.77        165.05        22.09 o                         
  -6   8   5        203.32        239.90        23.20 o                         
  -4   8   5        147.67        144.24        23.92 o                         
  -2   8   5        436.47        441.14        33.30 o                         
   0   8   5        275.24        285.61        15.58 o                         
   2   8   5        190.95        171.79        14.49 o                         
   4   8   5        128.60         99.55        29.62 o                         
   6   8   5        107.47        112.49        44.05 o                         
   8   8   5         41.88        104.94        43.10 o                         
  -5   9   5        101.52        128.37        14.88 o                         
  -3   9   5        138.28        181.77        26.85 o                         
  -1   9   5         13.23          9.72        27.25 o                         
   1   9   5          0.25         11.15        24.41 o                         
   3   9   5         67.46         46.52        32.63 o                         
   5   9   5         81.60         83.57        20.23 o                         
 -18   0   6         86.62         75.60        43.77 o                         
 -16   0   6        600.69        592.06        43.24 o                         
 -14   0   6        980.78        980.92        65.26 o                         
 -12   0   6       1812.01       1743.91        75.78 o                         
 -10   0   6         33.28         77.09        28.59 o                         
  -8   0   6       1974.08       1858.93        60.07 o                         
  -6   0   6       5256.66       5291.06        85.86 o                         
  -4   0   6       9683.84       8507.14        66.14 o                         
  -2   0   6      54934.68      52116.29       497.50 o                         
   0   0   6       3154.94       3047.93        56.99 o                         
   2   0   6      11685.59      11444.14        72.37 o                         
   4   0   6      13749.82      13465.94       166.72 o                         
   6   0   6       2827.28       2676.81        66.25 o                         
   8   0   6       1401.30       1389.01        56.21 o                         
  10   0   6       3399.48       3448.60        93.34 o                         
  12   0   6        861.26        808.23        58.55 o                         
  14   0   6        813.66        783.68        49.76 o                         
  16   0   6       1785.85       1893.99        95.38 o                         
 -17   1   6        225.11        240.76        28.43 o                         
 -15   1   6        365.96        350.17        18.83 o                         
 -13   1   6         65.15         18.13        64.41 o                         
 -11   1   6        599.38        651.36        35.60 o                         
  -9   1   6        453.34        455.16        24.27 o                         
  -7   1   6       1068.20        977.77        31.54 o                         
  -5   1   6       1802.73       1871.37        35.37 o                         
  -3   1   6        914.40       1036.14        29.73 o                         
  -1   1   6       1447.62       1118.93        17.50 o                         
   1   1   6       1008.89       1019.49        23.67 o                         
   3   1   6        439.88        374.86        13.27 o                         
   5   1   6         33.36         43.98         8.21 o                         
   7   1   6        319.95        326.64        19.43 o                         
   9   1   6        729.04        762.08        62.64 o                         
  11   1   6       1085.99       1050.49        43.71 o                         
  13   1   6         54.35         82.78        23.65 o                         
  15   1   6        105.70        108.07        13.82 o                         
  17   1   6        309.23        404.96        25.37 o                         
 -18   2   6         63.95         69.82        47.01 o                         
 -16   2   6          2.48        -21.01        42.02 o                         
 -14   2   6          7.34         11.84        32.15 o                         
 -12   2   6        982.35       1031.92        58.01 o                         
 -10   2   6       1862.22       1863.82        69.83 o                         
  -8   2   6        567.74        580.49        42.62 o                         
  -6   2   6        796.93        898.68        43.51 o                         
  -4   2   6       1208.47       1506.30        51.33 o                         
  -2   2   6       2105.12       2073.00        89.72 o                         
   0   2   6       2121.23       2196.40        35.91 o                         
   2   2   6       1762.51       1787.87        57.52 o                         
   4   2   6       3132.05       3597.89        51.66 o                         
   6   2   6        172.57        172.01        13.78 o                         
   8   2   6        239.66        207.67        21.18 o                         
  10   2   6       1661.11       1569.52        70.69 o                         
  12   2   6       1005.59        920.86        63.95 o                         
  14   2   6         11.10         42.19        36.57 o                         
  16   2   6         85.92         34.34        44.34 o                         
 -17   3   6         55.55         83.10        47.98 o                         
 -15   3   6       1284.05       1392.02        80.65 o                         
 -13   3   6       1084.29       1123.39        67.64 o                         
 -11   3   6         16.45         17.22        31.97 o                         
  -9   3   6       2038.93       1973.32        72.65 o                         
  -7   3   6       4018.27       4173.27        92.90 o                         
  -5   3   6        237.26        226.37        11.68 o                         
  -3   3   6        550.80        670.05        53.57 o                         
  -1   3   6       1272.93       1066.41        65.04 o                         
   1   3   6       6918.57       6862.93       184.02 o                         
   3   3   6        239.66        351.62        17.65 o                         
   5   3   6        358.51        338.57        19.62 o                         
   7   3   6        705.22        703.32        47.10 o                         
   9   3   6       1967.28       1954.94        75.17 o                         
  11   3   6       3001.19       2834.39       100.18 o                         
  13   3   6        279.40        274.64        23.55 o                         
  15   3   6        592.50        558.64        44.13 o                         
 -16   4   6          9.81         58.36        42.08 o                         
 -14   4   6        285.39        304.44        24.81 o                         
 -12   4   6          0.70        -37.17        37.17 o                         
 -10   4   6        510.37        516.39        44.48 o                         
  -8   4   6        988.58       1103.00        57.89 o                         
  -6   4   6         23.71         42.59        25.83 o                         
  -4   4   6       1214.65       1107.51       103.24 o                         
  -2   4   6        860.15        831.85        31.68 o                         
   0   4   6       4132.03       4161.02        61.23 o                         
   2   4   6        420.99        404.55        20.39 o                         
   4   4   6         26.08         45.61        12.01 o                         
   6   4   6       5149.34       5295.39       113.08 o                         
   8   4   6        140.95        160.28        17.21 o                         
  10   4   6        252.70        270.33        23.72 o                         
  12   4   6        138.79        159.24        20.32 o                         
  14   4   6         22.65        -47.42        47.42 o                         
 -15   5   6         86.43        144.73        49.01 o                         
 -13   5   6         84.53         75.68        42.69 o                         
 -11   5   6          3.77        -12.07        38.64 o                         
  -9   5   6         38.98         70.99        35.57 o                         
  -7   5   6        849.45        921.02        60.20 o                         
  -5   5   6        126.28        112.71        14.56 o                         
  -3   5   6       1946.13       1853.51       123.93 o                         
  -1   5   6          0.67        -18.61        18.61 o                         
   1   5   6        294.69        288.24        24.16 o                         
   3   5   6        311.60        289.49        14.92 o                         
   5   5   6        634.93        675.71        34.71 o                         
   7   5   6          0.28         12.67        32.74 o                         
   9   5   6        459.93        473.86        36.64 o                         
  11   5   6        217.50        182.21        21.98 o                         
  13   5   6         73.43         44.56        45.48 o                         
 -14   6   6        159.68         68.72        57.59 o                         
 -12   6   6         91.60         93.24        41.51 o                         
 -10   6   6         21.95          3.22        41.10 o                         
  -8   6   6        334.76        403.82        33.73 o                         
  -6   6   6        773.34        882.35        61.50 o                         
  -4   6   6        178.35        170.40        13.14 o                         
  -2   6   6        911.07        867.81        52.59 o                         
   0   6   6       1190.70       1272.50        44.22 o                         
   2   6   6         21.82         19.18        24.11 o                         
   4   6   6       1045.95        924.42        61.55 o                         
   6   6   6        726.76        927.56        64.59 o                         
   8   6   6        869.81        869.94        63.22 o                         
  10   6   6         79.04         13.67        44.04 o                         
  12   6   6        108.83        149.80        50.23 o                         
 -11   7   6        173.64        208.81        25.55 o                         
  -9   7   6         25.23         -7.02        50.62 o                         
  -7   7   6        340.54        332.97        24.67 o                         
  -5   7   6        285.32        275.25        16.83 o                         
  -3   7   6        557.59        547.86        30.17 o                         
  -1   7   6        599.20        522.39        29.34 o                         
   1   7   6        230.34        227.80        30.62 o                         
   3   7   6        348.65        328.69        20.07 o                         
   5   7   6        785.80        820.06        46.19 o                         
   7   7   6        316.30        308.81        28.91 o                         
   9   7   6         54.36         62.46        43.01 o                         
  11   7   6          0.41        -41.68        41.68 o                         
 -10   8   6          9.69        -47.73        47.73 o                         
  -8   8   6         17.23         57.92        43.86 o                         
  -6   8   6          6.41        -40.95        40.95 o                         
  -4   8   6          0.21         34.04        25.34 o                         
  -2   8   6         12.44        -21.70        27.71 o                         
   0   8   6         55.27         86.48        25.02 o                         
   2   8   6         24.34         -1.82        25.66 o                         
   4   8   6         28.42         36.59        27.28 o                         
   6   8   6        205.20        227.33        28.03 o                         
   8   8   6         75.31         23.74        47.49 o                         
  -5   9   6         54.52         52.57        33.60 o                         
  -3   9   6        118.31        109.20        31.52 o                         
  -1   9   6        203.15        145.86        44.61 o                         
   1   9   6         26.55          6.09        61.53 o                         
   3   9   6        220.54        227.40        19.09 o                         
   5   9   6         96.26         86.96        29.69 o                         
 -17   1   7        378.12        392.28        35.71 o                         
 -15   1   7        192.27        166.37        30.78 o                         
 -13   1   7        170.35        140.83        12.76 o                         
 -11   1   7        469.51        469.41        40.11 o                         
  -9   1   7          2.40         -5.19        17.19 o                         
  -7   1   7       2118.09       2214.00        44.44 o                         
  -5   1   7         97.18         86.04        27.75 o                         
  -3   1   7        686.02        860.52        17.18 o                         
  -1   1   7       2483.49       2314.93        25.03 o                         
   1   1   7       2249.03       1948.87        26.96 o                         
   3   1   7      10235.81      10312.38        95.94 o                         
   5   1   7        218.13        216.73        10.04 o                         
   7   1   7        684.65        586.32        28.05 o                         
   9   1   7      11206.44      10563.63       110.02 o                         
  11   1   7       1374.27       1281.07        47.78 o                         
  13   1   7        196.41        140.01        18.48 o                         
  15   1   7        108.32         85.95        36.22 o                         
  17   1   7        472.56        454.78        24.00 o                         
 -18   2   7         30.47         20.66        43.93 o                         
 -16   2   7        135.94        127.11        51.89 o                         
 -14   2   7        679.85        676.89        49.28 o                         
 -12   2   7          2.90         63.50        32.43 o                         
 -10   2   7       1733.20       1482.13        67.28 o                         
  -8   2   7        302.84        250.78        16.77 o                         
  -6   2   7        449.69        332.36        25.24 o                         
  -4   2   7       9603.05       9446.75       251.36 o                         
  -2   2   7       2543.67       2728.56       112.59 o                         
   0   2   7        576.18        616.13        23.23 o                         
   2   2   7         15.24         -1.61        14.75 o                         
   4   2   7       1575.15       1710.80        38.87 o                         
   6   2   7         57.09         28.27        27.58 o                         
   8   2   7        369.87        360.40        28.58 o                         
  10   2   7       2245.72       1946.96        82.30 o                         
  12   2   7          4.00         22.72        33.60 o                         
  14   2   7        927.21        734.39        56.78 o                         
  16   2   7        540.79        584.75        50.33 o                         
 -17   3   7          5.49         51.80        43.83 o                         
 -15   3   7         45.75         54.74        41.62 o                         
 -13   3   7         52.37         95.48        17.43 o                         
 -11   3   7        841.14        808.62        56.48 o                         
  -9   3   7        152.86         96.81        32.87 o                         
  -7   3   7        218.14        221.18        19.60 o                         
  -5   3   7        478.13        514.09        29.42 o                         
  -3   3   7          0.78        -12.69        17.66 o                         
  -1   3   7        677.32        734.60        27.07 o                         
   1   3   7         10.38         44.37        16.47 o                         
   3   3   7        116.58        151.45         9.42 o                         
   5   3   7         42.10         34.46        36.02 o                         
   7   3   7         84.58        113.59        14.18 o                         
   9   3   7         42.35         56.48        15.40 o                         
  11   3   7        126.32        116.92        42.58 o                         
  13   3   7         25.87          9.77        40.29 o                         
  15   3   7        201.53        177.61        24.57 o                         
 -16   4   7         84.20         86.33        48.70 o                         
 -14   4   7        464.06        480.79        41.24 o                         
 -12   4   7        311.40        314.18        31.34 o                         
 -10   4   7         29.64         28.24        33.77 o                         
  -8   4   7       2623.17       2471.59        86.04 o                         
  -6   4   7       1213.66       1189.47        57.56 o                         
  -4   4   7       1147.87       1096.10        37.49 o                         
  -2   4   7       3935.43       4121.26        99.12 o                         
   0   4   7          1.43          9.05        16.92 o                         
   2   4   7       1183.04       1216.60        89.58 o                         
   4   4   7       1610.92       1642.88        62.16 o                         
   6   4   7       1576.24       1605.21        68.87 o                         
   8   4   7        707.11        673.33        53.23 o                         
  10   4   7       1225.68       1200.88        68.95 o                         
  12   4   7       1196.57       1069.18        73.75 o                         
  14   4   7        222.94        255.17        25.18 o                         
 -15   5   7        578.86        581.49        45.03 o                         
 -13   5   7        456.85        509.71        42.36 o                         
 -11   5   7          2.07          3.07        38.44 o                         
  -9   5   7       1876.48       1961.53        84.24 o                         
  -7   5   7        313.32        329.28        26.47 o                         
  -5   5   7         83.98         96.31        24.81 o                         
  -3   5   7       1215.13       1179.45        42.63 o                         
  -1   5   7        556.56        486.05        24.50 o                         
   1   5   7       1827.48       1807.70        67.49 o                         
   3   5   7       1039.10        943.67        47.65 o                         
   5   5   7        778.41        776.95        52.87 o                         
   7   5   7        775.77        794.90        57.53 o                         
   9   5   7        683.93        699.29        48.01 o                         
  11   5   7        413.33        428.00        28.38 o                         
  13   5   7         93.08        106.26        40.16 o                         
 -14   6   7          6.92        -28.56        45.61 o                         
 -12   6   7        333.07        316.79        28.31 o                         
 -10   6   7         35.01          6.53        43.31 o                         
  -8   6   7        153.63        172.63        19.55 o                         
  -6   6   7        752.13        867.61        57.80 o                         
  -4   6   7        322.21        325.24        24.87 o                         
  -2   6   7       3471.14       3113.91       152.33 o                         
   0   6   7        722.37        691.61        33.96 o                         
   2   6   7        320.59        318.58        18.77 o                         
   4   6   7       1281.47       1255.16        93.28 o                         
   6   6   7         66.50         37.65        38.97 o                         
   8   6   7        285.13        272.60        24.08 o                         
  10   6   7          0.11        -44.51        44.51 o                         
  12   6   7        109.67        121.87        22.70 o                         
 -11   7   7          0.72        -27.15        46.37 o                         
  -9   7   7         50.86        -28.54        45.12 o                         
  -7   7   7        101.90         97.34        20.61 o                         
  -5   7   7         15.94        -26.18        26.18 o                         
  -3   7   7         25.87         32.58        25.29 o                         
  -1   7   7         49.02         51.32        37.70 o                         
   1   7   7        570.18        535.01        30.24 o                         
   3   7   7        206.28        181.45        14.36 o                         
   5   7   7         17.07         -1.15        24.83 o                         
   7   7   7        382.05        361.47        25.76 o                         
   9   7   7        497.60        504.99        48.86 o                         
  11   7   7        164.47        209.01        25.70 o                         
 -10   8   7        154.82        139.52        49.12 o                         
  -8   8   7        120.07        176.03        22.46 o                         
  -6   8   7          3.38         11.31        35.15 o                         
  -4   8   7        284.04        264.70        16.48 o                         
  -2   8   7        209.21        217.70        14.82 o                         
   0   8   7         75.86         43.25        28.29 o                         
   2   8   7        584.93        545.82        28.37 o                         
   4   8   7         36.29         59.41        27.89 o                         
   6   8   7         87.88         65.00        21.60 o                         
   8   8   7         97.18          8.08        51.75 o                         
  -5   9   7        213.78        204.73        24.39 o                         
  -3   9   7        250.45        223.50        20.16 o                         
  -1   9   7         39.55        -27.98        33.12 o                         
   1   9   7         20.32         37.20        31.85 o                         
   3   9   7          5.69         41.96        27.74 o                         
   5   9   7        108.49        104.74        31.94 o                         
 -18   0   8        122.50        109.20        45.94 o                         
 -16   0   8        600.15        566.87        48.74 o                         
 -14   0   8         76.21         82.65        17.28 o                         
 -12   0   8       3637.33       3633.23       107.55 o                         
 -10   0   8         45.48         56.92        27.57 o                         
  -8   0   8        460.38        561.18        40.68 o                         
  -6   0   8      16602.28      16605.34       158.29 o                         
  -4   0   8       1438.58       2120.57        38.27 o                         
  -2   0   8       5506.73       5021.31       152.05 o                         
   0   0   8        404.64        377.41        23.61 o                         
   2   0   8      35180.69      35763.46       340.61 o                         
   4   0   8      17339.53      16759.82       173.24 o                         
   6   0   8       4928.39       4956.36        94.33 o                         
   8   0   8      20355.97      19411.59       202.22 o                         
  10   0   8          6.88         -7.00        29.44 o                         
  12   0   8       4779.11       4412.36       123.15 o                         
  14   0   8       1551.37       1550.33        84.25 o                         
  16   0   8          1.58        -40.30        40.30 o                         
 -17   1   8          6.16          7.26        27.88 o                         
 -15   1   8          3.38         33.71        22.79 o                         
 -13   1   8       1173.90       1154.18        47.82 o                         
 -11   1   8        250.13        248.01        40.08 o                         
  -9   1   8        906.85        826.54        44.28 o                         
  -7   1   8       1566.70       1565.65        38.94 o                         
  -5   1   8         15.53         14.74        14.40 o                         
  -3   1   8       1750.34       1822.92        33.93 o                         
  -1   1   8         52.76         49.33         5.66 o                         
   1   1   8      11920.76      12209.92        59.96 o                         
   3   1   8         20.80         -7.74        10.47 o                         
   5   1   8        207.51        162.02         7.62 o                         
   7   1   8       1971.55       1748.12        45.52 o                         
   9   1   8        328.16        337.89        18.19 o                         
  11   1   8        253.07        242.16        16.20 o                         
  13   1   8         52.62         64.47        25.81 o                         
  15   1   8         77.43          9.84        30.67 o                         
 -18   2   8         24.62         87.58        46.26 o                         
 -16   2   8        126.46        138.16        20.86 o                         
 -14   2   8         22.75        -24.35        39.92 o                         
 -12   2   8         11.23         38.87        30.77 o                         
 -10   2   8         66.46         66.00        16.20 o                         
  -8   2   8       2255.14       2410.03        73.86 o                         
  -6   2   8         10.33         23.43        26.09 o                         
  -4   2   8        697.16        727.80        27.50 o                         
  -2   2   8       1996.37       2193.10       108.00 o                         
   0   2   8        416.39        428.70        21.83 o                         
   2   2   8        426.13        501.28        23.25 o                         
   4   2   8       9904.12      10250.69        91.26 o                         
   6   2   8          0.41         -3.52        25.04 o                         
   8   2   8         71.09         61.69        32.65 o                         
  10   2   8       1198.67       1187.22        62.75 o                         
  12   2   8         75.17          8.79        37.63 o                         
  14   2   8        163.92         99.19        42.58 o                         
  16   2   8          1.11         19.95        40.10 o                         
 -17   3   8        285.41        302.36        25.21 o                         
 -15   3   8         61.23         48.56        42.76 o                         
 -13   3   8         29.62         44.87        37.72 o                         
 -11   3   8        669.45        670.43        52.32 o                         
  -9   3   8         86.65         69.28        36.10 o                         
  -7   3   8       1349.47       1539.44        61.05 o                         
  -5   3   8       2248.81       2486.11        50.26 o                         
  -3   3   8         21.04         40.61        15.77 o                         
  -1   3   8       2939.78       2762.20        48.56 o                         
   1   3   8      12924.84      13112.06       102.68 o                         
   3   3   8       3646.99       3807.44        59.71 o                         
   5   3   8          2.94          1.98        17.82 o                         
   7   3   8       3901.98       3712.42        96.97 o                         
   9   3   8       2553.38       2548.50        88.63 o                         
  11   3   8        450.23        433.14        33.75 o                         
  13   3   8        153.17         66.99        49.46 o                         
  15   3   8        183.33        218.90        23.46 o                         
 -16   4   8         53.61         42.34        20.84 o                         
 -14   4   8        244.51        248.96        24.31 o                         
 -12   4   8        179.88        184.89        20.56 o                         
 -10   4   8         56.75         13.13        37.97 o                         
  -8   4   8       1021.91       1116.30        62.63 o                         
  -6   4   8        444.78        409.19        34.75 o                         
  -4   4   8        414.22        349.06        30.38 o                         
  -2   4   8        582.39        555.35        43.55 o                         
   0   4   8        500.49        463.79        31.92 o                         
   2   4   8        252.45        240.91        18.87 o                         
   4   4   8         21.11         21.82        20.97 o                         
   6   4   8         93.08        104.48        17.11 o                         
   8   4   8        267.15        269.33        25.74 o                         
  10   4   8        401.50        427.03        31.18 o                         
  12   4   8         87.24         13.35        43.78 o                         
  14   4   8         86.46        117.91        22.05 o                         
 -15   5   8         30.51         19.98        44.67 o                         
 -13   5   8          7.97         14.11        42.91 o                         
 -11   5   8         66.90         81.22        34.50 o                         
  -9   5   8         49.27         -5.47        39.44 o                         
  -7   5   8          1.12         30.33        35.56 o                         
  -5   5   8          1.30         13.57        21.82 o                         
  -3   5   8        197.50        193.25        12.62 o                         
  -1   5   8        200.12        223.81        13.76 o                         
   1   5   8       1699.23       1744.01        57.38 o                         
   3   5   8         98.99        140.74        22.07 o                         
   5   5   8         15.89          9.73        23.52 o                         
   7   5   8        301.51        253.09        21.40 o                         
   9   5   8        320.60        327.46        25.02 o                         
  11   5   8         95.53         92.28        45.47 o                         
  13   5   8         86.82        -19.41        49.57 o                         
 -14   6   8        290.67        251.16        28.81 o                         
 -12   6   8        117.49        118.06        48.10 o                         
 -10   6   8         92.39         96.30        45.17 o                         
  -8   6   8        170.58        211.14        20.30 o                         
  -6   6   8        179.69        215.06        20.88 o                         
  -4   6   8       1282.83       1203.04        47.18 o                         
  -2   6   8        195.90        201.19        15.26 o                         
   0   6   8        582.46        603.14        29.68 o                         
   2   6   8        870.71        825.30        40.82 o                         
   4   6   8          4.76         -2.63        23.04 o                         
   6   6   8        715.82        842.77        65.88 o                         
   8   6   8        414.58        444.78        32.32 o                         
  10   6   8        592.05        626.08        51.25 o                         
  12   6   8        112.43         84.08        50.48 o                         
 -11   7   8        221.59        273.50        25.16 o                         
  -9   7   8        132.96        101.75        48.48 o                         
  -7   7   8        156.54        184.93        21.94 o                         
  -5   7   8        484.33        498.95        25.80 o                         
  -3   7   8        353.56        370.78        18.08 o                         
  -1   7   8        248.09        225.32        15.33 o                         
   1   7   8          1.16        -18.26        23.37 o                         
   3   7   8        278.04        262.06        14.97 o                         
   5   7   8        219.70        181.52        28.80 o                         
   7   7   8         31.36         10.69        44.08 o                         
   9   7   8         51.06         53.77        44.46 o                         
  11   7   8         87.46         42.19        50.27 o                         
  -8   8   8         11.32         11.95        40.81 o                         
  -6   8   8        210.78        245.57        24.73 o                         
  -4   8   8         61.16         51.83        29.12 o                         
  -2   8   8         17.51         21.03        24.99 o                         
   0   8   8         17.49         11.80        24.50 o                         
   2   8   8         55.58         50.14        29.06 o                         
   4   8   8          4.81         30.59        40.57 o                         
   6   8   8         44.28        107.48        41.94 o                         
   8   8   8        225.31        207.72        26.80 o                         
  -5   9   8        303.63        333.71        25.22 o                         
  -3   9   8         31.97         41.67        59.16 o                         
  -1   9   8         66.95         28.24        30.71 o                         
   1   9   8        288.79        273.89        18.55 o                         
   3   9   8          0.34         26.79        30.34 o                         
 -17   1   9         34.48         36.18        31.77 o                         
 -15   1   9        465.16        422.00        48.90 o                         
 -13   1   9         18.44         -0.95        26.04 o                         
 -11   1   9         23.60          2.54        22.52 o                         
  -9   1   9        836.27        685.73        66.33 o                         
  -7   1   9        383.87        315.24        18.93 o                         
  -5   1   9         99.75         38.18        16.44 o                         
  -3   1   9        265.02        257.51        10.33 o                         
  -1   1   9      15621.33      15135.65        94.67 o                         
   1   1   9       8717.36       8896.79        54.30 o                         
   3   1   9         20.24         -2.83        10.53 o                         
   5   1   9       4505.85       4626.68        52.89 o                         
   7   1   9       1205.04       1092.18        38.02 o                         
   9   1   9       2741.14       2762.16        59.96 o                         
  11   1   9       1464.83       1676.23        65.90 o                         
  13   1   9        114.23         95.13        29.61 o                         
  15   1   9        136.76        100.26        31.03 o                         
 -16   2   9         24.60         79.79        37.34 o                         
 -14   2   9        478.67        521.06        45.86 o                         
 -12   2   9         56.74         63.64        36.17 o                         
 -10   2   9        663.05        662.64        46.85 o                         
  -8   2   9       1496.70       1373.96        59.44 o                         
  -6   2   9        525.35        568.44        38.89 o                         
  -4   2   9        793.50        561.77        26.19 o                         
  -2   2   9       2648.47       2498.53        44.47 o                         
   0   2   9       3810.26       3539.53        52.18 o                         
   2   2   9       5279.03       4578.03       123.21 o                         
   4   2   9       1688.59       1602.69        40.94 o                         
   6   2   9       4008.73       4119.57        95.00 o                         
   8   2   9          2.40         10.80        29.84 o                         
  10   2   9        791.38        819.88        56.13 o                         
  12   2   9        959.84        969.02        64.81 o                         
  14   2   9          1.04        -37.76        37.76 o                         
  16   2   9        128.88        135.03        49.61 o                         
 -17   3   9         22.23         36.70        46.31 o                         
 -15   3   9         22.52          0.00        39.56 o                         
 -13   3   9        441.93        431.74        33.93 o                         
 -11   3   9         53.08         86.62        37.21 o                         
  -9   3   9        991.78       1009.21        57.97 o                         
  -7   3   9        106.91        155.53        15.74 o                         
  -5   3   9        104.51         71.73        12.59 o                         
  -3   3   9        351.55        400.93        20.48 o                         
  -1   3   9        960.78       1123.06        34.88 o                         
   1   3   9        253.98        233.83        17.38 o                         
   3   3   9         58.27         66.83        12.76 o                         
   5   3   9          0.81        -18.64        18.64 o                         
   7   3   9         72.35         88.66        32.42 o                         
   9   3   9        198.00        184.28        19.49 o                         
  11   3   9        146.07        114.15        19.25 o                         
  13   3   9         28.69         34.48        32.34 o                         
  15   3   9          1.91         15.86        19.89 o                         
 -16   4   9         11.83        -32.19        41.42 o                         
 -14   4   9        305.57        308.51        25.64 o                         
 -12   4   9          0.79         -6.13        36.54 o                         
 -10   4   9        143.45         67.26        39.08 o                         
  -8   4   9        324.03        345.77        30.27 o                         
  -6   4   9        749.54        791.56        52.88 o                         
  -4   4   9       3860.86       3641.03       177.04 o                         
  -2   4   9        755.64        755.72        32.66 o                         
   0   4   9       3777.72       3822.22        64.21 o                         
   2   4   9       9822.20       9390.05       354.42 o                         
   4   4   9       3503.99       3529.45        65.80 o                         
   6   4   9       2024.00       1960.92        77.89 o                         
   8   4   9       1012.76       1085.95        64.06 o                         
  10   4   9        792.26        819.11        62.15 o                         
  12   4   9        466.59        501.46        43.26 o                         
  14   4   9        121.66        108.70        21.22 o                         
 -15   5   9         86.59        117.38        46.33 o                         
 -13   5   9        499.15        512.83        45.79 o                         
 -11   5   9        622.28        559.52        38.89 o                         
  -9   5   9        250.42        304.24        28.07 o                         
  -7   5   9       2204.10       2334.92        89.90 o                         
  -5   5   9       1143.22       1083.45        44.28 o                         
  -3   5   9         69.17         82.23        13.93 o                         
  -1   5   9        520.41        486.40        25.64 o                         
   1   5   9        931.54        961.84        41.41 o                         
   3   5   9        367.67        373.09        23.51 o                         
   5   5   9        230.73        248.42        15.44 o                         
   7   5   9        442.16        514.25        43.66 o                         
   9   5   9        728.71        657.89        48.02 o                         
  11   5   9        336.36        357.69        26.79 o                         
  13   5   9         90.58         15.92        51.27 o                         
 -14   6   9         50.83         45.97        49.97 o                         
 -12   6   9         76.01         37.51        46.55 o                         
 -10   6   9       1334.53       1308.64        78.93 o                         
  -8   6   9        183.44        176.82        21.75 o                         
  -6   6   9         47.35         70.09        39.83 o                         
  -4   6   9        833.87        812.60        84.91 o                         
  -2   6   9         11.85         23.61        23.18 o                         
   0   6   9         80.13         83.69        14.60 o                         
   2   6   9         16.07          9.35        27.52 o                         
   4   6   9          0.56         17.02        24.94 o                         
   6   6   9         75.53         46.32        41.78 o                         
   8   6   9        250.61        242.32        22.85 o                         
  10   6   9         68.20         95.80        41.68 o                         
  12   6   9          5.03          0.00        43.77 o                         
 -11   7   9         18.16         75.97        42.88 o                         
  -9   7   9         44.84        114.97        40.80 o                         
  -7   7   9        658.80        618.36        46.75 o                         
  -5   7   9          0.45         30.67        44.27 o                         
  -3   7   9          0.59         -8.52        33.70 o                         
  -1   7   9        241.29        270.60        17.10 o                         
   1   7   9         18.10         -1.86        27.26 o                         
   3   7   9        157.28        157.97        27.62 o                         
   5   7   9          2.38          6.67        27.00 o                         
   7   7   9        109.58         11.00        48.77 o                         
   9   7   9        453.84        373.52        38.70 o                         
  -8   8   9         86.05        124.23        22.38 o                         
  -6   8   9        500.97        491.75        43.68 o                         
  -4   8   9         16.49        -29.82        29.82 o                         
  -2   8   9        305.38        292.01        16.62 o                         
   0   8   9        131.52        134.15        14.56 o                         
   2   8   9         66.91         63.98        28.57 o                         
   4   8   9        381.02        388.33        32.40 o                         
   6   8   9          3.11        -49.17        49.17 o                         
   8   8   9        106.84         93.26        44.86 o                         
  -3   9   9        171.25        160.96        54.06 o                         
  -1   9   9         40.05        -34.11        34.36 o                         
   1   9   9          3.55        -34.58        34.58 o                         
   3   9   9        188.82        156.17        17.69 o                         
 -18   0  10         15.26        -12.44        43.70 o                         
 -16   0  10        260.66        236.95        23.46 o                         
 -14   0  10        780.29        660.48        48.10 o                         
 -12   0  10        912.41        842.09        58.45 o                         
 -10   0  10       3748.81       3703.20        99.55 o                         
  -8   0  10       1983.78       1711.37        64.56 o                         
  -6   0  10       6630.31       6507.18       106.69 o                         
  -4   0  10      26945.49      27064.24       528.99 o                         
  -2   0  10        909.66        927.07        28.38 o                         
   0   0  10      20737.68      20464.89       345.79 o                         
   2   0  10       1897.41       1544.89        88.68 o                         
   4   0  10      28652.79      29837.11       281.86 o                         
   6   0  10       1514.47       1504.30        60.29 o                         
   8   0  10        119.45         86.90        37.74 o                         
  10   0  10      10510.36      10210.46       172.75 o                         
  12   0  10          5.47         -9.00        34.86 o                         
  14   0  10        442.63        450.91        40.84 o                         
  16   0  10        238.35        142.45        54.45 o                         
 -17   1  10        129.95        166.25        20.02 o                         
 -15   1  10        354.97        324.19        20.28 o                         
 -13   1  10        403.15        349.31        16.79 o                         
 -11   1  10       1873.39       1881.51        55.05 o                         
  -9   1  10         14.88          2.08        19.26 o                         
  -7   1  10         48.04          8.89        18.59 o                         
  -5   1  10       2582.78       2761.64        66.53 o                         
  -3   1  10         27.57         28.97        11.00 o                         
  -1   1  10       2843.71       2940.43        58.75 o                         
   1   1  10         40.60         12.94        12.56 o                         
   3   1  10       5319.07       5934.25        49.83 o                         
   5   1  10        200.62        175.66         8.49 o                         
   7   1  10        316.26        330.87        32.56 o                         
   9   1  10       2195.64       2118.90        80.96 o                         
  11   1  10         23.49         30.87        24.65 o                         
  13   1  10         10.47         20.89        25.13 o                         
  15   1  10         48.46         37.06        27.12 o                         
 -16   2  10         28.29         33.20        38.87 o                         
 -14   2  10         41.77        -44.45        44.45 o                         
 -12   2  10        209.31        183.71        19.11 o                         
 -10   2  10          0.27         67.63        28.47 o                         
  -8   2  10         24.14         59.17        26.46 o                         
  -6   2  10       3068.25       3123.41        81.46 o                         
  -4   2  10         40.32         30.93        16.40 o                         
  -2   2  10          0.71         -4.44        15.09 o                         
   0   2  10        231.85        248.50        14.17 o                         
   2   2  10        824.17        796.55        31.19 o                         
   4   2  10        991.35        984.89        86.28 o                         
   6   2  10        113.86         95.34        32.27 o                         
   8   2  10        617.62        687.58        52.29 o                         
  10   2  10         51.56         59.17        31.37 o                         
  12   2  10         43.98          3.14        39.30 o                         
  14   2  10         29.26         76.24        37.20 o                         
 -17   3  10         24.64         49.65        41.79 o                         
 -15   3  10         57.33        -49.32        49.32 o                         
 -13   3  10        380.58        353.85        29.07 o                         
 -11   3  10         13.41         -8.10        33.38 o                         
  -9   3  10        877.56        938.53        57.93 o                         
  -7   3  10       1060.42       1012.31        55.27 o                         
  -5   3  10        103.41        113.69         9.57 o                         
  -3   3  10       2947.08       2988.48        55.38 o                         
  -1   3  10       2116.82       2059.61        46.25 o                         
   1   3  10       4217.17       4273.98        65.17 o                         
   3   3  10       3994.64       4407.97        68.14 o                         
   5   3  10       1205.27       1264.42        97.51 o                         
   7   3  10       3127.69       3050.02        93.94 o                         
   9   3  10       2882.34       2947.44        97.85 o                         
  11   3  10        599.23        626.15        47.13 o                         
  13   3  10         16.45         31.99        37.45 o                         
  15   3  10        146.25        149.36        23.93 o                         
 -16   4  10         80.32        130.71        46.21 o                         
 -14   4  10         95.72        129.04        43.90 o                         
 -12   4  10        870.93        981.98        72.16 o                         
 -10   4  10        187.76        186.26        20.34 o                         
  -8   4  10        185.33        207.75        18.89 o                         
  -6   4  10        265.55        289.33        22.23 o                         
  -4   4  10        325.54        343.88        41.56 o                         
  -2   4  10        268.37        281.74        48.46 o                         
   0   4  10         28.01         62.67        20.36 o                         
   2   4  10       1179.38       1244.14        41.58 o                         
   4   4  10          4.54          5.71        20.99 o                         
   6   4  10          1.98         44.12        31.20 o                         
   8   4  10        390.94        387.26        33.35 o                         
  10   4  10         35.04         49.77        37.84 o                         
  12   4  10        124.55        127.51        19.76 o                         
  14   4  10        141.67        152.16        23.46 o                         
 -15   5  10         39.48        119.04        44.78 o                         
 -13   5  10          2.33         25.58        41.19 o                         
 -11   5  10         46.70         52.14        40.44 o                         
  -9   5  10         20.84        -34.64        37.42 o                         
  -7   5  10          4.30          0.00        37.31 o                         
  -5   5  10         15.54         43.33        38.59 o                         
  -3   5  10        188.72        162.29        21.58 o                         
  -1   5  10         13.70         11.36        22.60 o                         
   1   5  10        850.53        798.86        47.94 o                         
   3   5  10        398.57        393.51        21.56 o                         
   5   5  10          0.29        -14.58        23.72 o                         
   7   5  10        893.41        859.33        65.85 o                         
   9   5  10        458.92        441.40        33.24 o                         
  11   5  10          6.23        -10.88        40.22 o                         
  13   5  10         23.91         53.11        40.23 o                         
 -12   6  10        336.13        362.61        26.89 o                         
 -10   6  10         73.55         52.05        46.94 o                         
  -8   6  10        335.04        331.28        29.65 o                         
  -6   6  10        987.07        933.24        68.49 o                         
  -4   6  10        281.09        313.76        18.80 o                         
  -2   6  10        497.42        462.31        26.67 o                         
   0   6  10         18.92         45.72        42.57 o                         
   2   6  10       1249.33       1269.63        48.66 o                         
   4   6  10        214.60        220.60        14.69 o                         
   6   6  10          2.65        -37.54        37.54 o                         
   8   6  10        226.52        201.95        21.89 o                         
  10   6  10        144.87        181.20        21.73 o                         
  12   6  10        227.32        210.45        26.67 o                         
 -11   7  10         54.28         57.06        43.89 o                         
  -9   7  10        193.01        211.50        25.35 o                         
  -7   7  10         50.67         28.03        46.49 o                         
  -5   7  10        244.79        228.58        16.97 o                         
  -3   7  10        242.34        242.93        15.52 o                         
  -1   7  10          1.70          2.38        23.61 o                         
   1   7  10        442.31        476.46        28.67 o                         
   3   7  10         13.97         86.62        24.31 o                         
   5   7  10        139.24        143.48        21.46 o                         
   7   7  10         30.73         75.49        43.69 o                         
   9   7  10          2.82         16.20        36.67 o                         
  -8   8  10         65.40         49.53        44.07 o                         
  -6   8  10         22.08         75.19        41.32 o                         
  -4   8  10        330.31        310.41        19.20 o                         
  -2   8  10          4.62         -9.39        27.47 o                         
   0   8  10          0.11         17.57        27.15 o                         
   2   8  10        248.09        194.52        16.68 o                         
   4   8  10         35.78         71.31        28.26 o                         
   6   8  10         35.02         58.33        47.13 o                         
  -3   9  10        181.01        196.89        18.05 o                         
  -1   9  10         45.79         50.91        31.65 o                         
   1   9  10         35.24         30.98        30.92 o                         
 -17   1  11         23.45         15.60        27.87 o                         
 -15   1  11         58.28         52.27        28.18 o                         
 -13   1  11        239.30        277.33        27.35 o                         
 -11   1  11        274.70        325.61        17.33 o                         
  -9   1  11        460.14        420.36        22.36 o                         
  -7   1  11        853.75        855.23        36.51 o                         
  -5   1  11       1981.13       1904.21        44.05 o                         
  -3   1  11       1954.51       1850.19        28.97 o                         
  -1   1  11       5600.23       5416.31        75.68 o                         
   1   1  11      20321.03      20754.34       128.86 o                         
   3   1  11       1139.16       1108.05        26.30 o                         
   5   1  11       2041.33       1918.20        44.90 o                         
   7   1  11       3804.72       3635.42        68.37 o                         
   9   1  11        543.85        491.29        27.83 o                         
  11   1  11          2.28         23.07        35.05 o                         
  13   1  11         20.06         -5.30        24.93 o                         
  15   1  11        160.66        177.09        20.63 o                         
 -16   2  11        154.06        155.39        22.32 o                         
 -14   2  11        160.56        167.62        20.08 o                         
 -12   2  11        939.98        906.06        63.52 o                         
 -10   2  11         17.46         55.63        29.53 o                         
  -8   2  11        310.02        288.33        26.37 o                         
  -6   2  11       3203.98       3507.85        88.20 o                         
  -4   2  11        186.66        188.93        22.06 o                         
  -2   2  11         49.10         48.54        10.31 o                         
   0   2  11        149.12        154.89        28.97 o                         
   2   2  11       8038.88       7530.43        83.79 o                         
   4   2  11        888.17        836.83        54.78 o                         
   6   2  11          9.16         16.88        26.02 o                         
   8   2  11       2564.93       2526.74        84.23 o                         
  10   2  11         70.42         87.10        39.03 o                         
  12   2  11        462.30        507.88        42.86 o                         
  14   2  11         96.23         90.01        44.06 o                         
 -15   3  11        114.20        146.19        22.33 o                         
 -13   3  11         57.10         85.99        39.40 o                         
 -11   3  11        175.73        126.09        19.33 o                         
  -9   3  11        222.56        220.24        20.75 o                         
  -7   3  11        393.67        442.47        37.58 o                         
  -5   3  11         80.36         50.07        22.21 o                         
  -3   3  11         71.74        113.72        23.06 o                         
  -1   3  11       1037.41       1117.07        37.97 o                         
   1   3  11        318.84        326.69        41.32 o                         
   3   3  11         49.59         -6.84        21.54 o                         
   5   3  11        271.64        270.68        13.98 o                         
   7   3  11         73.02         75.90        35.06 o                         
   9   3  11         98.43         35.69        40.45 o                         
  11   3  11        110.18         83.18        18.63 o                         
  13   3  11        211.48        210.34        23.72 o                         
  15   3  11         28.29        -29.36        44.58 o                         
 -16   4  11        100.50        103.73        48.92 o                         
 -14   4  11        283.19        305.28        25.37 o                         
 -12   4  11        607.43        634.76        50.75 o                         
 -10   4  11          0.62         51.34        32.77 o                         
  -8   4  11       1012.05       1100.10        67.04 o                         
  -6   4  11       2286.86       2543.50        84.75 o                         
  -4   4  11        290.78        306.12        16.18 o                         
  -2   4  11        152.76        145.51        26.82 o                         
   0   4  11       2614.70       2611.81        57.35 o                         
   2   4  11       4933.10       4761.31       159.45 o                         
   4   4  11       1191.49       1146.47        43.93 o                         
   6   4  11       1608.24       1670.66        73.51 o                         
   8   4  11        316.86        255.21        21.88 o                         
  10   4  11        970.76        952.45        67.65 o                         
  12   4  11        512.94        523.60        42.23 o                         
  14   4  11         16.10         29.19        42.32 o                         
 -15   5  11         98.04        170.52        23.22 o                         
 -13   5  11        151.09        145.55        52.12 o                         
 -11   5  11        315.13        352.06        24.81 o                         
  -9   5  11        202.57        215.77        20.66 o                         
  -7   5  11       1151.65       1325.22        73.55 o                         
  -5   5  11       1671.35       1721.22        53.57 o                         
  -3   5  11        791.35        828.60        39.90 o                         
  -1   5  11       1387.85       1259.19        47.22 o                         
   1   5  11        271.02        241.20        15.02 o                         
   3   5  11        881.38        947.82        41.05 o                         
   5   5  11         61.35         67.12        26.46 o                         
   7   5  11        129.92        127.27        43.28 o                         
   9   5  11        288.97        307.62        23.46 o                         
  11   5  11        157.98        127.33        48.25 o                         
  13   5  11        209.99        195.23        24.94 o                         
 -12   6  11         20.31        -47.64        47.64 o                         
 -10   6  11         98.18        117.50        48.16 o                         
  -8   6  11         46.97        100.53        33.86 o                         
  -6   6  11         77.50         58.67        40.14 o                         
  -4   6  11         94.48         92.72        27.47 o                         
  -2   6  11        663.32        618.87        32.67 o                         
   0   6  11        497.00        493.83        26.89 o                         
   2   6  11        385.15        353.75        20.31 o                         
   4   6  11        318.20        338.65        19.56 o                         
   6   6  11        307.99        382.38        32.76 o                         
   8   6  11          4.33         -3.51        42.79 o                         
  10   6  11        105.06        113.39        39.29 o                         
 -11   7  11         53.13         37.48        49.45 o                         
  -9   7  11         17.52          3.88        41.61 o                         
  -7   7  11         32.61         39.45        42.89 o                         
  -5   7  11       1099.34       1009.71        53.10 o                         
  -3   7  11         66.75         76.35        35.16 o                         
  -1   7  11         83.97         90.87        26.54 o                         
   1   7  11       1019.96       1001.63        50.09 o                         
   3   7  11          1.07         -8.02        27.20 o                         
   5   7  11         45.20         78.34        17.27 o                         
   7   7  11         32.62          0.00        38.12 o                         
   9   7  11         46.69        -16.67        50.35 o                         
  -8   8  11         43.50         54.72        45.14 o                         
  -6   8  11         15.01        -53.54        53.54 o                         
  -4   8  11        482.09        455.17        30.37 o                         
  -2   8  11          9.34         20.96        59.33 o                         
   0   8  11        122.02        117.39        33.23 o                         
   2   8  11         72.19         58.14        32.52 o                         
   4   8  11          2.47         54.28        27.66 o                         
   6   8  11        173.93        192.45        24.88 o                         
 -16   0  12        280.10        339.47        30.21 o                         
 -14   0  12       1336.11       1252.37        79.03 o                         
 -12   0  12         79.63         74.44        17.71 o                         
 -10   0  12          1.55          7.08        28.63 o                         
  -8   0  12       3600.52       3544.67        93.09 o                         
  -6   0  12       7184.54       6688.96       116.08 o                         
  -4   0  12       2852.81       2546.06        49.53 o                         
  -2   0  12       2246.40       2270.95        45.80 o                         
   0   0  12      18556.52      19227.82       167.71 o                         
   2   0  12      16067.52      15873.48       119.70 o                         
   4   0  12       2219.57       2088.19        49.24 o                         
   6   0  12       2753.53       2625.95        82.75 o                         
   8   0  12       1403.43       1210.73        68.71 o                         
  10   0  12        979.97       1014.41        63.29 o                         
  12   0  12        844.61        824.83        64.78 o                         
  14   0  12         65.17         94.08        20.98 o                         
 -17   1  12          1.17        -11.88        32.16 o                         
 -15   1  12          0.26         11.83        30.76 o                         
 -13   1  12       1726.56       1626.50        58.49 o                         
 -11   1  12        142.11        162.37        11.98 o                         
  -9   1  12        800.96        846.10        39.26 o                         
  -7   1  12       2288.34       2282.12        83.01 o                         
  -5   1  12         35.99         22.44        22.62 o                         
  -3   1  12       1748.96       1729.59        30.00 o                         
  -1   1  12       1046.43        836.79        23.20 o                         
   1   1  12       1448.03       1386.41        39.14 o                         
   3   1  12          1.01          7.15        11.52 o                         
   5   1  12        341.27        393.11        22.39 o                         
   7   1  12        608.94        677.50        34.56 o                         
   9   1  12          5.15         18.42        22.46 o                         
  11   1  12        242.78        286.02        31.28 o                         
  13   1  12         35.57         45.95        28.49 o                         
  15   1  12          9.56        -14.86        42.62 o                         
 -16   2  12         15.72        -30.69        44.73 o                         
 -14   2  12        854.38        798.01        56.05 o                         
 -12   2  12        580.10        557.84        44.28 o                         
 -10   2  12         37.47         45.29        34.32 o                         
  -8   2  12        724.51        777.03        53.61 o                         
  -6   2  12         97.61         87.06        37.02 o                         
  -4   2  12        860.11        786.36        37.25 o                         
  -2   2  12        875.57        916.85        48.19 o                         
   0   2  12       4772.09       5140.10        71.17 o                         
   2   2  12         78.98         58.20        22.44 o                         
   4   2  12        181.04        208.50        12.59 o                         
   6   2  12        185.13        149.96        17.14 o                         
   8   2  12        799.17        752.12        59.69 o                         
  10   2  12       1097.95        948.99        67.06 o                         
  12   2  12         43.63        -13.53        42.53 o                         
  14   2  12        183.71        175.81        22.44 o                         
 -15   3  12        348.32        303.10        26.95 o                         
 -13   3  12        159.22         88.31        49.06 o                         
 -11   3  12        736.72        734.46        47.86 o                         
  -9   3  12        747.85        764.34        59.32 o                         
  -7   3  12       1556.02       1593.44        68.85 o                         
  -5   3  12       2769.06       2614.29        86.70 o                         
  -3   3  12       1733.01       1654.33        45.77 o                         
  -1   3  12       3295.00       3117.06        60.04 o                         
   1   3  12        517.72        452.67        24.34 o                         
   3   3  12        825.05        788.80        35.01 o                         
   5   3  12        596.93        557.36        27.91 o                         
   7   3  12        154.44        166.62        18.69 o                         
   9   3  12        783.33        715.98        47.67 o                         
  11   3  12        190.05        175.96        22.45 o                         
  13   3  12         84.17         95.05        42.85 o                         
 -14   4  12         33.27        -41.08        47.68 o                         
 -12   4  12        154.13        196.35        22.89 o                         
 -10   4  12        176.96        185.99        20.63 o                         
  -8   4  12        236.21        261.47        20.50 o                         
  -6   4  12        245.13        256.43        20.90 o                         
  -4   4  12        472.83        540.34        27.61 o                         
  -2   4  12        825.09        807.06        36.06 o                         
   0   4  12          1.87        -20.17        20.17 o                         
   2   4  12        265.04        245.37        25.63 o                         
   4   4  12        508.10        534.41        29.14 o                         
   6   4  12        239.39        261.94        20.86 o                         
   8   4  12          0.63         35.27        32.20 o                         
  10   4  12        136.33        147.66        20.42 o                         
  12   4  12        202.74        219.81        24.01 o                         
 -13   5  12         25.67         42.05        49.40 o                         
 -11   5  12         80.61         99.60        45.17 o                         
  -9   5  12         19.07         -3.08        39.78 o                         
  -7   5  12        838.18        770.05        60.98 o                         
  -5   5  12        114.20        111.20        31.09 o                         
  -3   5  12         74.79         78.53        24.86 o                         
  -1   5  12       1209.03       1169.00        46.30 o                         
   1   5  12        186.61        198.31        19.24 o                         
   3   5  12         44.61         21.73        26.12 o                         
   5   5  12          0.11          7.04        45.77 o                         
   7   5  12         55.69         75.75        38.66 o                         
   9   5  12         86.67         54.72        44.06 o                         
  11   5  12         43.15         46.47        40.25 o                         
 -12   6  12         82.77        115.77        49.70 o                         
 -10   6  12         79.90         98.82        48.69 o                         
  -8   6  12        186.63        172.80        21.63 o                         
  -6   6  12        634.32        668.61        53.40 o                         
  -4   6  12        552.58        597.09        33.68 o                         
  -2   6  12        554.86        542.56        50.95 o                         
   0   6  12        253.03        283.85        16.93 o                         
   2   6  12        452.69        381.02        19.21 o                         
   4   6  12       1225.43       1230.16       155.75 o                         
   6   6  12          3.40         61.69        35.62 o                         
   8   6  12         46.02         94.36        37.01 o                         
  10   6  12        237.85        230.52        24.45 o                         
 -11   7  12        113.68        161.95        61.17 o                         
  -9   7  12         37.17         83.44        44.07 o                         
  -7   7  12         68.95         58.83        47.37 o                         
  -5   7  12          1.43          1.65        29.77 o                         
  -3   7  12         56.08         37.02        33.34 o                         
  -1   7  12        135.79        140.78        56.50 o                         
   1   7  12          3.74        -21.09        27.35 o                         
   3   7  12        449.75        488.56        28.60 o                         
   5   7  12        246.43        262.31        17.44 o                         
   7   7  12         80.48         72.21        41.69 o                         
   9   7  12        149.53        201.29        24.64 o                         
  -6   8  12        322.40        255.36        29.46 o                         
  -4   8  12          7.68        -19.32        31.27 o                         
  -2   8  12         40.66          1.40        30.33 o                         
   0   8  12        113.09         97.91        30.12 o                         
   2   8  12        106.10         86.18        33.88 o                         
   4   8  12         95.89         91.10        34.12 o                         
 -17   1  13          3.27         16.74        30.26 o                         
 -15   1  13        595.37        620.92        32.91 o                         
 -13   1  13        518.55        512.19        28.04 o                         
 -11   1  13        376.51        371.97        19.19 o                         
  -9   1  13       1661.26       1589.79        93.55 o                         
  -7   1  13       1248.02       1262.63        42.72 o                         
  -5   1  13       1645.34       1737.75        46.99 o                         
  -3   1  13        970.11        860.41        23.68 o                         
  -1   1  13         34.27         -3.28        24.18 o                         
   1   1  13        365.97        359.57        14.05 o                         
   3   1  13        955.49       1036.09        26.58 o                         
   5   1  13         72.48        106.12        17.27 o                         
   7   1  13       1412.78       1411.96        47.30 o                         
   9   1  13       1040.13        963.46        44.30 o                         
  11   1  13        194.50        201.72        54.28 o                         
  13   1  13         20.16         56.70        27.54 o                         
  15   1  13        338.41        376.38        26.71 o                         
 -16   2  13        163.18         94.08        49.89 o                         
 -14   2  13        206.35        188.30        23.17 o                         
 -12   2  13        210.73        223.54        21.44 o                         
 -10   2  13        745.51        739.34        58.51 o                         
  -8   2  13       1401.35       1270.45        66.62 o                         
  -6   2  13       2628.84       2512.06        84.16 o                         
  -4   2  13       1868.25       1924.64        49.19 o                         
  -2   2  13        158.32        133.25        21.96 o                         
   0   2  13       1257.81       1247.17        39.18 o                         
   2   2  13        800.24        818.19        40.16 o                         
   4   2  13        231.52        241.01        14.41 o                         
   6   2  13         37.96         29.10        15.07 o                         
   8   2  13         11.11        -29.16        33.84 o                         
  10   2  13        958.95        901.25        68.16 o                         
  12   2  13         11.35        -10.56        39.04 o                         
  14   2  13         12.12          0.00        45.06 o                         
 -15   3  13         77.94         87.75        43.66 o                         
 -13   3  13        353.62        365.23        25.09 o                         
 -11   3  13         68.92         50.63        41.16 o                         
  -9   3  13         92.24         91.23        34.29 o                         
  -7   3  13        415.47        437.48        28.17 o                         
  -5   3  13        113.99        123.47        11.35 o                         
  -3   3  13        116.63         64.84        23.12 o                         
  -1   3  13       2311.91       2496.39        55.99 o                         
   1   3  13        103.14         93.04        10.69 o                         
   3   3  13        433.98        461.46        25.26 o                         
   5   3  13        820.12        817.68        39.85 o                         
   7   3  13        326.37        259.88        22.05 o                         
   9   3  13         58.58         18.03        38.96 o                         
  11   3  13          7.38        -39.81        39.81 o                         
  13   3  13         80.40         76.14        21.70 o                         
 -14   4  13         37.72        102.73        41.16 o                         
 -12   4  13        308.56        283.35        25.20 o                         
 -10   4  13        714.24        710.22        49.89 o                         
  -8   4  13        844.33        810.38        58.21 o                         
  -6   4  13       4259.88       4333.72       115.59 o                         
  -4   4  13       1173.77       1131.22        44.93 o                         
  -2   4  13       1399.57       1332.22        83.52 o                         
   0   4  13         34.00         43.33        22.81 o                         
   2   4  13       4035.50       4110.54        77.07 o                         
   4   4  13        450.46        514.35        27.42 o                         
   6   4  13       1027.38       1101.71        66.12 o                         
   8   4  13       1471.51       1370.35        76.88 o                         
  10   4  13        115.00        125.71        48.38 o                         
  12   4  13         60.77         89.88        20.74 o                         
 -13   5  13        160.39        117.64        55.18 o                         
 -11   5  13        261.51        249.16        23.96 o                         
  -9   5  13        124.80        111.18        20.39 o                         
  -7   5  13          1.35         20.95        36.77 o                         
  -5   5  13        926.72        949.80        45.93 o                         
  -3   5  13       1569.58       1605.54        54.87 o                         
  -1   5  13         53.73         66.79        25.57 o                         
   1   5  13       2299.89       2306.92        62.99 o                         
   3   5  13        855.66        904.71        57.63 o                         
   5   5  13        554.02        547.33        31.60 o                         
   7   5  13        176.34        195.99        20.86 o                         
   9   5  13        133.88        109.74        22.65 o                         
  11   5  13        181.36        100.22        55.69 o                         
 -12   6  13         11.45         20.46        46.83 o                         
 -10   6  13         43.92         64.06        41.10 o                         
  -8   6  13         36.47         17.20        46.03 o                         
  -6   6  13        128.19        105.23        42.11 o                         
  -4   6  13        161.93        151.05        18.72 o                         
  -2   6  13         93.49         95.94        18.82 o                         
   0   6  13         57.89         76.50        15.07 o                         
   2   6  13        172.25        190.12        16.84 o                         
   4   6  13        277.81        258.20        16.67 o                         
   6   6  13        608.33        687.29        53.94 o                         
   8   6  13        305.26        274.97        26.12 o                         
  10   6  13         31.57         25.03        45.69 o                         
  -9   7  13          3.88         28.53        37.57 o                         
  -7   7  13          9.51          0.00        42.38 o                         
  -5   7  13         22.28         91.16        28.76 o                         
  -3   7  13        443.92        421.72        22.48 o                         
  -1   7  13         88.36         76.60        27.19 o                         
   1   7  13         13.09         22.97        26.85 o                         
   3   7  13        755.16        720.11        35.65 o                         
   5   7  13         46.41         77.31        29.04 o                         
   7   7  13         19.34          8.28        45.72 o                         
  -6   8  13          9.37          0.00        45.48 o                         
  -4   8  13         72.18         98.51        20.45 o                         
  -2   8  13         72.63         94.86        31.61 o                         
   0   8  13         63.47         59.50        47.15 o                         
   2   8  13         74.60        115.73        30.02 o                         
   4   8  13        133.89        147.63        20.70 o                         
 -16   0  14        113.20        138.03        20.34 o                         
 -14   0  14       1952.06       1901.31        91.58 o                         
 -12   0  14       1835.21       1821.91        84.44 o                         
 -10   0  14        620.87        563.32        45.74 o                         
  -8   0  14       6722.60       6890.99       133.47 o                         
  -6   0  14       3002.96       2748.12        83.31 o                         
  -4   0  14       1527.00       1510.67        58.90 o                         
  -2   0  14        239.68        269.11        13.46 o                         
   0   0  14       2145.52       2164.57        92.95 o                         
   2   0  14       3763.44       3545.63        64.49 o                         
   4   0  14        130.32        104.63        10.46 o                         
   6   0  14        169.63        175.61        17.45 o                         
   8   0  14        657.86        664.27        45.32 o                         
  10   0  14       1706.96       1545.70        83.87 o                         
  12   0  14        782.64        797.73        56.92 o                         
  14   0  14         13.66         44.32        35.35 o                         
 -17   1  14         65.88         96.44        19.51 o                         
 -15   1  14        218.29        208.86        23.88 o                         
 -13   1  14          2.53         -5.71        27.92 o                         
 -11   1  14        856.74        896.22        59.57 o                         
  -9   1  14         91.43         89.76        14.90 o                         
  -7   1  14        145.22        175.79        13.19 o                         
  -5   1  14       1721.21       1765.01        47.77 o                         
  -3   1  14        671.16        663.23        22.14 o                         
  -1   1  14        294.43        301.90        11.62 o                         
   1   1  14        425.31        350.90        15.60 o                         
   3   1  14        795.46        807.36        24.98 o                         
   5   1  14        220.21        217.27        11.91 o                         
   7   1  14          0.51         21.64        22.53 o                         
   9   1  14        222.62        246.47        19.89 o                         
  11   1  14          2.30         32.41        23.46 o                         
  13   1  14          9.25         22.29        36.27 o                         
 -16   2  14         32.15         24.07        45.03 o                         
 -14   2  14        323.76        301.83        24.97 o                         
 -12   2  14        835.84        769.58        53.52 o                         
 -10   2  14          6.55         10.94        34.60 o                         
  -8   2  14       1214.89       1266.69        67.17 o                         
  -6   2  14       1022.36       1075.37        61.43 o                         
  -4   2  14        134.05        140.04        10.99 o                         
  -2   2  14       2230.00       2278.57        52.50 o                         
   0   2  14          0.65        -23.74        23.74 o                         
   2   2  14        591.52        616.30        31.79 o                         
   4   2  14       3260.79       3276.88        73.24 o                         
   6   2  14        247.34        264.80        21.22 o                         
   8   2  14         43.11         44.70        33.29 o                         
  10   2  14          2.77         38.67        34.40 o                         
  12   2  14          2.36         14.67        34.40 o                         
  14   2  14         14.18         41.59        42.82 o                         
 -15   3  14         54.71         70.39        46.92 o                         
 -13   3  14        887.27        954.59        60.24 o                         
 -11   3  14        440.55        401.52        33.72 o                         
  -9   3  14          2.21         29.98        33.93 o                         
  -7   3  14       2213.29       2369.25        86.69 o                         
  -5   3  14       2104.19       2030.05        55.60 o                         
  -3   3  14        322.65        309.43        17.32 o                         
  -1   3  14       1857.84       1905.60       105.61 o                         
   1   3  14       1220.66       1177.15        44.11 o                         
   3   3  14        597.94        590.29        33.26 o                         
   5   3  14        456.47        372.89        21.50 o                         
   7   3  14        246.96        267.40        21.06 o                         
   9   3  14         67.01         62.96        34.77 o                         
  11   3  14         17.16        -28.89        40.21 o                         
  13   3  14        214.23        205.15        24.12 o                         
 -14   4  14         28.16          3.91        41.92 o                         
 -12   4  14         43.08        109.02        41.46 o                         
 -10   4  14         34.93         68.31        18.51 o                         
  -8   4  14        213.11        233.38        21.49 o                         
  -6   4  14        311.47        276.91        23.68 o                         
  -4   4  14         68.93         79.39        26.63 o                         
  -2   4  14       1042.18       1071.91        49.05 o                         
   0   4  14        314.40        340.50        17.14 o                         
   2   4  14         86.94         76.57        25.78 o                         
   4   4  14       2127.96       2132.86        80.61 o                         
   6   4  14        103.80         68.36        44.78 o                         
   8   4  14        457.56        510.39        34.52 o                         
  10   4  14         31.57         98.18        44.09 o                         
  12   4  14         59.92         36.66        49.38 o                         
 -13   5  14         74.12        100.67        53.27 o                         
 -11   5  14         17.55         29.20        44.10 o                         
  -9   5  14         66.85         98.29        18.18 o                         
  -7   5  14         14.89        -15.55        38.97 o                         
  -5   5  14        999.12       1004.43        49.26 o                         
  -3   5  14          2.47         28.63        23.45 o                         
  -1   5  14         22.67         41.29        25.71 o                         
   1   5  14        646.07        675.98        99.50 o                         
   3   5  14         45.16         10.52        29.00 o                         
   5   5  14         23.52         19.65        30.33 o                         
   7   5  14         26.86        -27.46        40.90 o                         
   9   5  14         40.20         -7.39        43.08 o                         
  11   5  14         12.71          8.31        45.87 o                         
 -12   6  14         75.18         29.42        47.36 o                         
 -10   6  14         36.71         27.17        47.70 o                         
  -8   6  14          9.90         46.18        38.09 o                         
  -6   6  14        212.03        129.25        48.82 o                         
  -4   6  14        266.03        263.52        16.28 o                         
  -2   6  14         18.16         29.18        25.93 o                         
   0   6  14        527.32        498.18        33.94 o                         
   2   6  14        379.24        429.45        24.38 o                         
   4   6  14        148.57        136.22        14.94 o                         
   6   6  14        547.25        525.55        39.67 o                         
   8   6  14         18.93        -27.31        47.62 o                         
  -9   7  14        122.94        162.75        24.23 o                         
  -7   7  14         18.70          0.00        46.59 o                         
  -5   7  14         51.66         91.92        30.01 o                         
  -3   7  14         83.29         88.40        80.90 o                         
  -1   7  14         83.04         87.05        54.34 o                         
   1   7  14        201.03        169.66        16.73 o                         
   3   7  14         39.10         50.83        33.83 o                         
   5   7  14        113.08        133.76        20.90 o                         
   7   7  14        330.66        302.05        27.72 o                         
  -6   8  14          0.09        -13.09        50.70 o                         
  -4   8  14         32.92        -17.66        33.89 o                         
  -2   8  14          2.29         10.61        82.39 o                         
   0   8  14          5.61          2.96        36.24 o                         
   2   8  14         45.56         31.05        31.22 o                         
 -15   1  15        101.26        102.87        30.89 o                         
 -13   1  15       1628.67       1598.76        63.75 o                         
 -11   1  15         51.27         16.89        25.49 o                         
  -9   1  15        317.01        316.11        15.25 o                         
  -7   1  15       3961.32       3834.92        74.30 o                         
  -5   1  15       1589.92       1635.23       144.07 o                         
  -3   1  15       2211.55       2056.46        39.29 o                         
  -1   1  15         23.91         34.99        14.46 o                         
   1   1  15          6.33         -5.52        13.05 o                         
   3   1  15        198.54        179.21         8.66 o                         
   5   1  15        789.53        772.24        32.16 o                         
   7   1  15         12.06         13.91        21.94 o                         
   9   1  15          6.45         27.49        23.84 o                         
  11   1  15        397.93        366.49        18.64 o                         
  13   1  15        179.77        178.33        16.52 o                         
 -16   2  15        110.69         78.16        48.50 o                         
 -14   2  15        261.18        245.44        25.84 o                         
 -12   2  15         73.75        122.11        41.90 o                         
 -10   2  15        166.49        122.99        41.55 o                         
  -8   2  15        207.65        203.12        19.79 o                         
  -6   2  15        964.80        930.44        61.51 o                         
  -4   2  15        160.95        163.45        11.43 o                         
  -2   2  15        855.45        844.22        43.98 o                         
   0   2  15        231.70        198.35        11.62 o                         
   2   2  15       1206.18       1164.58        43.54 o                         
   4   2  15        569.48        520.86        38.72 o                         
   6   2  15         70.95         60.20        16.12 o                         
   8   2  15        491.36        468.89        32.44 o                         
  10   2  15        303.96        309.50        30.05 o                         
  12   2  15        102.68         38.23        49.25 o                         
 -15   3  15        148.15        184.76        22.56 o                         
 -13   3  15          8.12         21.55        41.26 o                         
 -11   3  15         18.81         41.72        40.98 o                         
  -9   3  15        102.15         99.82        39.41 o                         
  -7   3  15        562.68        552.49        42.50 o                         
  -5   3  15        429.77        508.52        56.22 o                         
  -3   3  15        332.14        314.43        16.31 o                         
  -1   3  15        492.35        454.32        43.53 o                         
   1   3  15       1498.78       1550.97        49.65 o                         
   3   3  15         45.20         42.61        38.95 o                         
   5   3  15        836.24        854.30        43.56 o                         
   7   3  15       1130.83       1071.91        67.73 o                         
   9   3  15          0.07        -39.31        39.31 o                         
  11   3  15        141.61        153.98        21.76 o                         
  13   3  15          0.16         50.88        44.06 o                         
 -14   4  15        324.85        329.79        28.42 o                         
 -12   4  15         20.40         21.81        43.62 o                         
 -10   4  15         52.26         75.77        37.71 o                         
  -8   4  15        391.23        428.70        35.35 o                         
  -6   4  15        622.98        502.01        40.83 o                         
  -4   4  15        198.70        206.27        13.36 o                         
  -2   4  15        231.73        252.76        14.30 o                         
   0   4  15       2320.28       2237.13        60.14 o                         
   2   4  15        111.32        126.03        16.16 o                         
   4   4  15        718.71        689.03        38.69 o                         
   6   4  15        151.47        171.27        20.74 o                         
   8   4  15          0.61        100.91        36.85 o                         
  10   4  15       1070.67       1057.21        77.38 o                         
  12   4  15        100.96         88.78        50.20 o                         
 -13   5  15         17.06          0.00        48.66 o                         
 -11   5  15        266.21        257.35        26.94 o                         
  -9   5  15        354.45        374.92        33.63 o                         
  -7   5  15         68.81          6.46        46.38 o                         
  -5   5  15         49.27         55.60        27.82 o                         
  -3   5  15        194.94        210.08        17.66 o                         
  -1   5  15       1051.49       1163.72        62.46 o                         
   1   5  15         18.09          9.38        23.69 o                         
   3   5  15        760.81        784.39        40.32 o                         
   5   5  15       1591.52       1625.84        60.96 o                         
   7   5  15        103.61        180.01        24.20 o                         
   9   5  15        271.60        244.32        25.43 o                         
 -10   6  15         20.94        116.02        38.99 o                         
  -8   6  15        223.05        173.69        24.91 o                         
  -6   6  15          8.99          3.52        37.78 o                         
  -4   6  15        268.85        278.92        32.40 o                         
  -2   6  15        113.51        130.43        13.81 o                         
   0   6  15         73.50         90.30        25.69 o                         
   2   6  15         93.73         85.29        28.16 o                         
   4   6  15         52.16         80.49        17.47 o                         
   6   6  15        946.06        943.21        63.08 o                         
   8   6  15          1.38        -47.21        47.21 o                         
  -9   7  15         23.89        -21.51        54.93 o                         
  -7   7  15          1.21        -23.98        42.68 o                         
  -5   7  15         25.41         45.97        28.58 o                         
  -3   7  15         33.59          9.10        29.75 o                         
  -1   7  15          0.56          6.96        29.32 o                         
   1   7  15          3.18         21.60        29.95 o                         
   3   7  15         47.91         86.94        28.22 o                         
   5   7  15        204.29        132.88        37.42 o                         
  -4   8  15         67.17         76.57        32.96 o                         
  -2   8  15        158.62        175.78        42.06 o                         
   0   8  15         14.01         80.70        43.40 o                         
 -16   0  16         79.00         69.65        51.01 o                         
 -14   0  16         31.46         35.95        40.98 o                         
 -12   0  16        936.61        886.49        67.79 o                         
 -10   0  16        219.30        256.99        19.92 o                         
  -8   0  16       1424.71       1318.52        66.19 o                         
  -6   0  16       4734.83       4413.67       110.95 o                         
  -4   0  16       2898.20       3031.93       156.10 o                         
  -2   0  16        284.26        288.26        14.32 o                         
   0   0  16        653.94        666.32        34.07 o                         
   2   0  16       5450.02       5251.21        83.00 o                         
   4   0  16        106.08        106.79        18.30 o                         
   6   0  16         17.46         72.71        27.60 o                         
   8   0  16        754.25        782.12        47.89 o                         
  10   0  16        844.09        917.25        60.90 o                         
  12   0  16         38.44         53.87        33.10 o                         
 -15   1  16         69.80         89.25        19.37 o                         
 -13   1  16        227.86        223.26        16.19 o                         
 -11   1  16        155.05        193.23        54.15 o                         
  -9   1  16          6.36        -14.61        25.27 o                         
  -7   1  16        199.39        235.61        13.92 o                         
  -5   1  16        903.09        922.07        40.33 o                         
  -3   1  16        152.91        126.80         9.86 o                         
  -1   1  16        389.78        396.15        14.95 o                         
   1   1  16        145.76        149.29         9.07 o                         
   3   1  16        218.96        209.66        10.48 o                         
   5   1  16        330.83        359.11        15.83 o                         
   7   1  16         81.97         67.72        29.06 o                         
   9   1  16        194.30        196.59        17.89 o                         
  11   1  16         50.63         77.33        32.48 o                         
  13   1  16        135.52        134.55        16.36 o                         
 -14   2  16          1.16         29.85        43.19 o                         
 -12   2  16         69.40         50.11        44.44 o                         
 -10   2  16         20.17         44.91        34.01 o                         
  -8   2  16        433.68        522.96        40.97 o                         
  -6   2  16        533.05        524.02        42.45 o                         
  -4   2  16        201.77        220.69        13.14 o                         
  -2   2  16         70.49         85.77        13.78 o                         
   0   2  16        407.78        404.54        25.12 o                         
   2   2  16        860.71        812.59        75.76 o                         
   4   2  16        398.99        469.31        28.30 o                         
   6   2  16       1117.74       1042.85        64.98 o                         
   8   2  16         35.32         27.94        37.64 o                         
  10   2  16          4.26          0.00        30.03 o                         
  12   2  16          0.29         35.88        42.00 o                         
 -15   3  16        338.95        336.51        29.28 o                         
 -13   3  16        132.77        111.47        49.85 o                         
 -11   3  16        245.84        228.64        24.28 o                         
  -9   3  16        484.02        458.46        38.04 o                         
  -7   3  16         45.35        -19.56        38.01 o                         
  -5   3  16       1207.47       1218.60        51.89 o                         
  -3   3  16        496.30        456.57        25.81 o                         
  -1   3  16        905.20        778.18        69.25 o                         
   1   3  16        849.44        866.87        41.24 o                         
   3   3  16        835.13        882.72        43.45 o                         
   5   3  16        492.32        511.81        53.90 o                         
   7   3  16        156.46        130.00        49.02 o                         
   9   3  16        613.35        587.91        45.55 o                         
  11   3  16        676.61        724.91        49.89 o                         
 -14   4  16        154.14         45.57        56.35 o                         
 -12   4  16         15.82         30.10        45.47 o                         
 -10   4  16        386.92        398.84        33.49 o                         
  -8   4  16         19.23          3.11        38.95 o                         
  -6   4  16         44.87         32.42        39.43 o                         
  -4   4  16        247.42        285.71        17.23 o                         
  -2   4  16          3.58        -16.23        41.92 o                         
   0   4  16        346.14        360.67        24.66 o                         
   2   4  16          9.42        -26.37        27.56 o                         
   4   4  16        307.44        315.34        16.81 o                         
   6   4  16        837.57        825.62        55.34 o                         
   8   4  16         10.43        -42.26        43.13 o                         
  10   4  16        189.10        219.50        24.30 o                         
 -13   5  16         86.41         89.63        51.75 o                         
 -11   5  16         33.91         70.26        44.85 o                         
  -9   5  16         58.15         78.08        47.35 o                         
  -7   5  16         72.07         90.76        43.18 o                         
  -5   5  16          0.89         -5.74        25.45 o                         
  -3   5  16          1.12          7.97        25.88 o                         
  -1   5  16        420.33        415.39        19.71 o                         
   1   5  16         50.24         28.73        27.37 o                         
   3   5  16        180.95        176.07        14.80 o                         
   5   5  16          0.29        -31.00        31.00 o                         
   7   5  16          0.36        -43.56        43.56 o                         
   9   5  16         46.48         60.03        44.38 o                         
 -10   6  16        301.61        309.12        29.14 o                         
  -8   6  16         46.94         45.52        46.45 o                         
  -6   6  16         21.76         65.70        46.45 o                         
  -4   6  16        103.20         82.37        34.20 o                         
  -2   6  16        130.80        135.79        19.70 o                         
   0   6  16          7.53        -29.49        29.49 o                         
   2   6  16         90.62         92.34        30.40 o                         
   4   6  16        337.38        320.74        19.99 o                         
   6   6  16          5.30         43.80        42.33 o                         
   8   6  16        266.55        231.46        26.10 o                         
  -7   7  16        102.90         90.62        54.02 o                         
  -5   7  16         11.38         15.29        37.54 o                         
  -3   7  16        296.66        311.37        18.57 o                         
  -1   7  16        383.20        370.84        21.26 o                         
   1   7  16         90.22        125.17        35.37 o                         
   3   7  16        150.02        126.98        37.32 o                         
   5   7  16         74.60         77.40        21.22 o                         
 -15   1  17        102.96        116.08        34.10 o                         
 -13   1  17        195.54        207.96        15.94 o                         
 -11   1  17        161.81        138.97        23.32 o                         
  -9   1  17        783.68        708.65        32.83 o                         
  -7   1  17        383.23        428.05        46.59 o                         
  -5   1  17       1400.91       1478.90       133.10 o                         
  -3   1  17         56.05         27.53        24.62 o                         
  -1   1  17       1065.94       1018.06        38.03 o                         
   1   1  17        774.66        759.44        27.94 o                         
   3   1  17       3252.45       3412.86        51.74 o                         
   5   1  17        636.44        568.93        36.48 o                         
   7   1  17          8.79         17.86        21.77 o                         
   9   1  17        401.57        455.64        26.81 o                         
  11   1  17        121.64         76.61        40.09 o                         
 -14   2  17        285.73        271.95        26.81 o                         
 -12   2  17        333.24        360.82        29.17 o                         
 -10   2  17         58.39         94.09        39.17 o                         
  -8   2  17        112.69        150.42        17.97 o                         
  -6   2  17        290.73        336.58        27.32 o                         
  -4   2  17          6.38         -1.03        23.47 o                         
  -2   2  17         36.93         30.24        44.35 o                         
   0   2  17        839.28        797.26        43.53 o                         
   2   2  17          4.66          1.68        23.47 o                         
   4   2  17        211.94        187.11        13.99 o                         
   6   2  17        385.85        380.07        28.35 o                         
   8   2  17        169.99        189.09        19.38 o                         
  10   2  17        496.91        559.04        46.41 o                         
  12   2  17        300.87        381.17        29.37 o                         
 -13   3  17         96.23         46.22        50.81 o                         
 -11   3  17         96.75         90.47        43.74 o                         
  -9   3  17        339.05        393.85        32.05 o                         
  -7   3  17        115.21         95.42        18.90 o                         
  -5   3  17         60.25         53.84        47.91 o                         
  -3   3  17          7.41         -0.13        23.42 o                         
  -1   3  17        694.91        665.95        31.90 o                         
   1   3  17        724.77        682.89        32.95 o                         
   3   3  17        252.10        271.60        15.21 o                         
   5   3  17        130.03        115.94        13.66 o                         
   7   3  17         19.67         46.72        38.63 o                         
   9   3  17         33.55        -40.70        40.70 o                         
  11   3  17          4.25        -28.70        50.05 o                         
 -12   4  17        239.82        300.83        30.51 o                         
 -10   4  17        168.24        142.66        49.16 o                         
  -8   4  17          0.43        -41.22        41.22 o                         
  -6   4  17        267.53        327.53        28.27 o                         
  -4   4  17         55.68         80.87        16.58 o                         
  -2   4  17         53.95         57.88        22.94 o                         
   0   4  17        214.15        215.86        21.98 o                         
   2   4  17        361.34        415.84        21.62 o                         
   4   4  17        135.63        149.78        14.96 o                         
   6   4  17        117.96         48.17        50.09 o                         
   8   4  17        602.72        572.47        49.93 o                         
  10   4  17        600.20        672.53        46.56 o                         
 -11   5  17        128.80        141.80        23.30 o                         
  -9   5  17        292.60        311.39        27.67 o                         
  -7   5  17        373.97        405.18        28.31 o                         
  -5   5  17        229.40        215.82        14.83 o                         
  -3   5  17        586.81        569.69        30.04 o                         
  -1   5  17         22.50         11.46        28.15 o                         
   1   5  17        334.02        322.88        17.66 o                         
   3   5  17         20.31         47.08        35.63 o                         
   5   5  17         60.97          2.73        30.74 o                         
   7   5  17        612.58        678.32        54.58 o                         
   9   5  17         10.09        -25.00        45.65 o                         
 -10   6  17         18.30         38.36        46.11 o                         
  -8   6  17         53.28         19.62        46.93 o                         
  -6   6  17        189.18        190.93        24.28 o                         
  -4   6  17         62.35         49.30        29.80 o                         
  -2   6  17        773.29        697.69        37.82 o                         
   0   6  17         18.90         -9.13        28.33 o                         
   2   6  17        180.53        174.48        25.41 o                         
   4   6  17        255.35        270.67        23.02 o                         
   6   6  17          0.59          0.00        44.17 o                         
  -7   7  17         26.64         63.70        44.74 o                         
  -5   7  17         36.13         51.04        32.38 o                         
  -3   7  17         14.64         27.08        26.51 o                         
  -1   7  17         19.88         36.94        31.43 o                         
   1   7  17          1.45         29.21        27.95 o                         
   3   7  17          0.49        -37.49        37.49 o                         
 -14   0  18        150.42        155.08        23.29 o                         
 -12   0  18         75.85         20.82        44.97 o                         
 -10   0  18         32.61         -6.27        39.65 o                         
  -8   0  18         63.82        109.92        36.85 o                         
  -6   0  18        142.37        166.58        17.17 o                         
  -4   0  18         58.36         77.13        27.30 o                         
  -2   0  18       2939.57       3027.86        67.39 o                         
   0   0  18         70.33         67.29        25.00 o                         
   2   0  18       3349.21       3203.70       123.61 o                         
   4   0  18       5054.76       4899.53        90.90 o                         
   6   0  18        166.17        136.73        46.78 o                         
   8   0  18       2027.98       1894.98        93.25 o                         
  10   0  18       1249.16       1424.86        87.30 o                         
  12   0  18        591.42        576.30        45.30 o                         
 -15   1  18         19.66         20.21        35.07 o                         
 -13   1  18        160.32        166.41        16.02 o                         
 -11   1  18          5.67         13.33        43.33 o                         
  -9   1  18        478.00        437.86        26.07 o                         
  -7   1  18         70.42         81.62        15.70 o                         
  -5   1  18          4.76        -24.43        24.43 o                         
  -3   1  18       2510.62       2504.06        44.52 o                         
  -1   1  18        551.75        515.36        19.58 o                         
   1   1  18        347.89        377.81        19.04 o                         
   3   1  18        531.87        494.97        19.33 o                         
   5   1  18         10.96         -0.88        19.71 o                         
   7   1  18        126.74        110.14        14.06 o                         
   9   1  18          4.91        -30.21        30.21 o                         
  11   1  18        489.33        547.86        56.33 o                         
 -14   2  18          0.08        -45.79        45.79 o                         
 -12   2  18         14.50         32.63        42.12 o                         
 -10   2  18        281.66        241.81        22.65 o                         
  -8   2  18        676.97        659.61        48.40 o                         
  -6   2  18          1.49          5.64        32.62 o                         
  -4   2  18         85.81          8.63        25.70 o                         
  -2   2  18          7.01         18.67        25.91 o                         
   0   2  18         18.18         14.54        38.98 o                         
   2   2  18        488.60        447.37        25.59 o                         
   4   2  18        651.93        642.16        31.70 o                         
   6   2  18         23.64         73.22        31.99 o                         
   8   2  18        183.45        178.50        21.95 o                         
  10   2  18        344.92        346.65        27.43 o                         
 -13   3  18        253.43        246.02        25.48 o                         
 -11   3  18         62.82         72.56        40.07 o                         
  -9   3  18         13.17          6.55        39.55 o                         
  -7   3  18        577.15        604.11        47.87 o                         
  -5   3  18        367.86        387.95        24.70 o                         
  -3   3  18        121.28        130.55        26.50 o                         
  -1   3  18        171.77        213.66        47.83 o                         
   1   3  18         22.78         22.71        23.98 o                         
   3   3  18        723.90        776.97        42.62 o                         
   5   3  18        367.06        439.21        22.37 o                         
   7   3  18         35.90         49.15        37.81 o                         
   9   3  18        279.78        251.75        25.32 o                         
  11   3  18        708.78        783.15        52.41 o                         
 -12   4  18         27.20         48.54        45.40 o                         
 -10   4  18        301.39        319.27        31.21 o                         
  -8   4  18        751.24        852.08        67.47 o                         
  -6   4  18         68.05         84.25        44.43 o                         
  -4   4  18        298.87        296.97        17.29 o                         
  -2   4  18        208.00        188.82        44.68 o                         
   0   4  18         94.32         79.63        17.06 o                         
   2   4  18          3.35          4.41        25.74 o                         
   4   4  18          0.56         25.86        24.41 o                         
   6   4  18         93.09         61.40        47.50 o                         
   8   4  18          7.44          7.71        39.32 o                         
  10   4  18          3.54        -25.79        45.90 o                         
 -11   5  18         12.14        -33.45        53.87 o                         
  -9   5  18          8.15         45.94        39.79 o                         
  -7   5  18          7.95        -32.82        43.30 o                         
  -5   5  18        104.93        105.98        29.52 o                         
  -3   5  18          0.08         34.30        28.31 o                         
  -1   5  18        103.01        103.32        83.77 o                         
   1   5  18          0.04        -19.35        27.73 o                         
   3   5  18         52.10        107.55        37.19 o                         
   5   5  18         10.96         15.13        39.32 o                         
   7   5  18         49.10        130.23        50.17 o                         
  -8   6  18        345.49        426.18        32.20 o                         
  -6   6  18         50.38         51.07        46.31 o                         
  -4   6  18        132.24        135.82        16.00 o                         
  -2   6  18        132.25        117.59        19.67 o                         
   0   6  18        149.55        154.08        21.80 o                         
   2   6  18         35.21         50.86        28.80 o                         
   4   6  18         14.86         17.89        31.79 o                         
   6   6  18        224.07        249.40        26.84 o                         
  -5   7  18         94.70        116.43        34.64 o                         
  -3   7  18         11.82         18.15        41.49 o                         
  -1   7  18        295.46        279.28        19.81 o                         
   1   7  18         45.85          1.87        43.89 o                         
 -13   1  19         85.10         51.21        47.99 o                         
 -11   1  19        179.45        177.97        14.87 o                         
  -9   1  19         13.55         18.77        25.17 o                         
  -7   1  19        252.39        236.09        14.53 o                         
  -5   1  19        875.08        872.81        51.37 o                         
  -3   1  19         53.88         50.85        12.57 o                         
  -1   1  19        624.58        512.80        19.37 o                         
   1   1  19        807.46        796.29        41.81 o                         
   3   1  19       1987.02       2063.56        43.79 o                         
   5   1  19       1294.70       1338.63        44.28 o                         
   7   1  19        271.55        276.09        19.64 o                         
   9   1  19       1503.29       1629.15        63.97 o                         
  11   1  19        955.99       1079.81        59.13 o                         
 -14   2  19         30.93         33.20        42.32 o                         
 -12   2  19         93.24         87.35        21.90 o                         
 -10   2  19        232.07        198.17        23.94 o                         
  -8   2  19         22.78         25.04        38.59 o                         
  -6   2  19        180.20        196.74        19.91 o                         
  -4   2  19       1259.05       1273.85        81.34 o                         
  -2   2  19         16.34         53.15        21.55 o                         
   0   2  19        156.43        172.08        30.07 o                         
   2   2  19        837.53        836.04        60.12 o                         
   4   2  19         93.68        105.64        28.90 o                         
   6   2  19        221.40        256.56        21.85 o                         
   8   2  19        172.35        175.76        21.84 o                         
  10   2  19        323.79        406.62        33.06 o                         
 -13   3  19          9.60         78.83        43.32 o                         
 -11   3  19          3.74         -7.56        37.81 o                         
  -9   3  19        178.19        149.32        21.33 o                         
  -7   3  19         69.13         81.28        36.64 o                         
  -5   3  19         45.17          2.23        28.96 o                         
  -3   3  19        327.63        265.42        22.08 o                         
  -1   3  19        152.68        129.78        45.16 o                         
   1   3  19        135.19        126.24        16.87 o                         
   3   3  19        157.85        140.85        18.44 o                         
   5   3  19        244.90        246.67        16.60 o                         
   7   3  19         44.06         40.62        38.20 o                         
   9   3  19        160.64        154.87        22.86 o                         
 -12   4  19         70.49         88.09        47.64 o                         
 -10   4  19         40.90        104.40        42.88 o                         
  -8   4  19        109.82         53.19        47.97 o                         
  -6   4  19         87.71         84.98        41.77 o                         
  -4   4  19        743.18        743.05        36.77 o                         
  -2   4  19         84.07        133.00        24.03 o                         
   0   4  19        251.68        253.65        19.33 o                         
   2   4  19        426.56        398.14        20.56 o                         
   4   4  19        244.13        286.26        17.14 o                         
   6   4  19        294.90        342.99        28.52 o                         
   8   4  19        205.90        161.37        54.72 o                         
  -9   5  19        177.90        225.20        26.45 o                         
  -7   5  19        283.91        293.09        26.24 o                         
  -5   5  19        196.66        203.66        16.45 o                         
  -3   5  19        328.90        372.59        20.65 o                         
  -1   5  19        608.44        584.47        35.57 o                         
   1   5  19        195.39        216.93        25.70 o                         
   3   5  19         83.33        100.19        14.13 o                         
   5   5  19        134.02        111.65        20.03 o                         
   7   5  19         49.87         38.22        49.34 o                         
  -8   6  19         40.88         71.60        44.77 o                         
  -6   6  19         35.92         81.59        48.27 o                         
  -4   6  19          0.37         10.68        29.24 o                         
  -2   6  19         42.82        -19.14        46.15 o                         
   0   6  19        155.87        180.71        21.07 o                         
   2   6  19          0.74        -38.10        64.86 o                         
   4   6  19          9.19        -33.96        33.96 o                         
  -1   7  19         22.04         35.77        31.26 o                         
 -14   0  20        179.15        231.76        23.38 o                         
 -12   0  20        762.19        682.01        53.58 o                         
 -10   0  20        244.22        251.64        22.50 o                         
  -8   0  20         36.98         56.62        35.31 o                         
  -6   0  20        686.18        776.95        56.66 o                         
  -4   0  20        125.24         63.20        30.28 o                         
  -2   0  20          5.60         12.55        41.72 o                         
   0   0  20        683.50        693.89        37.40 o                         
   2   0  20        161.44        174.23        13.68 o                         
   4   0  20       1839.55       1902.98        62.96 o                         
   6   0  20       1199.12       1140.14        78.73 o                         
   8   0  20        528.70        582.85        39.49 o                         
  10   0  20        985.29       1036.44        66.73 o                         
 -13   1  20          5.23        -28.42        28.42 o                         
 -11   1  20        203.32        193.00        15.88 o                         
  -9   1  20         75.57         45.81        27.11 o                         
  -7   1  20        222.58        257.30        15.43 o                         
  -5   1  20        848.97        846.13        41.09 o                         
  -3   1  20        305.03        274.53        10.83 o                         
  -1   1  20       1601.86       1579.86        39.50 o                         
   1   1  20        115.09         99.26        14.40 o                         
   3   1  20        143.43        125.56        19.90 o                         
   5   1  20        506.34        476.84        21.06 o                         
   7   1  20          1.22         61.25        25.60 o                         
   9   1  20        142.84        107.38        36.75 o                         
 -12   2  20        116.40         98.57        47.48 o                         
 -10   2  20         95.11         86.56        43.28 o                         
  -8   2  20        212.92        208.06        22.00 o                         
  -6   2  20         10.50         37.81        34.52 o                         
  -4   2  20         26.07         -6.51        25.52 o                         
  -2   2  20          9.63          3.26        23.71 o                         
   0   2  20         67.82         10.37        78.03 o                         
   2   2  20          9.51        -23.39        23.39 o                         
   4   2  20        728.54        861.27        45.72 o                         
   6   2  20         15.50         21.33        35.91 o                         
   8   2  20         70.69         34.35        52.47 o                         
  10   2  20        223.45        266.77        25.88 o                         
 -11   3  20          1.29        -50.93        50.93 o                         
  -9   3  20         15.27        -17.96        39.51 o                         
  -7   3  20        223.39        248.34        23.86 o                         
  -5   3  20        134.15         96.55        20.78 o                         
  -3   3  20        796.86        723.03        38.07 o                         
  -1   3  20        155.75        185.28        43.79 o                         
   1   3  20        782.36        784.81        43.40 o                         
   3   3  20       1392.82       1519.49        91.15 o                         
   5   3  20        265.23        271.79        16.40 o                         
   7   3  20        258.03        239.03        25.29 o                         
   9   3  20         78.95        137.61        47.36 o                         
 -10   4  20          2.06        -12.09        40.09 o                         
  -8   4  20        253.41        266.83        26.85 o                         
  -6   4  20        201.04        183.71        24.81 o                         
  -4   4  20         41.23         63.95        28.88 o                         
  -2   4  20        394.23        360.42        19.51 o                         
   0   4  20        282.08        268.38        16.66 o                         
   2   4  20        100.03        170.92        62.31 o                         
   4   4  20          3.48          7.88        31.33 o                         
   6   4  20         39.65         99.26        44.74 o                         
   8   4  20         44.26         67.52        45.84 o                         
  -9   5  20         65.41        117.46        47.83 o                         
  -7   5  20         18.14        -19.81        49.65 o                         
  -5   5  20          5.01         30.14        31.75 o                         
  -3   5  20         38.48         73.43        47.28 o                         
  -1   5  20          4.75        -10.73        30.17 o                         
   1   5  20        224.13        247.76        17.74 o                         
   3   5  20        234.04        230.58        17.55 o                         
   5   5  20         28.40          8.13        31.62 o                         
  -6   6  20        121.54        193.06        24.97 o                         
  -4   6  20         80.01         70.53        34.93 o                         
  -2   6  20        199.92        218.44        28.14 o                         
   0   6  20        203.45        227.01        45.25 o                         
   2   6  20        100.52        111.14        34.91 o                         
 -13   1  21         74.62         71.08        27.79 o                         
 -11   1  21         64.90         82.33        32.53 o                         
  -9   1  21        314.70        391.18        78.44 o                         
  -7   1  21        199.33        205.95        16.58 o                         
  -5   1  21        399.62        361.76        19.91 o                         
  -3   1  21       1242.85       1221.83        48.58 o                         
  -1   1  21          7.01         15.46        18.81 o                         
   1   1  21         97.09        109.95        10.19 o                         
   3   1  21        327.04        316.75        12.84 o                         
   5   1  21        269.97        267.58        13.75 o                         
   7   1  21          4.00         34.49        72.26 o                         
   9   1  21         92.08         91.44        30.68 o                         
 -12   2  21         33.65         -4.11        47.04 o                         
 -10   2  21          3.02         34.00        44.86 o                         
  -8   2  21        158.50        177.26        20.96 o                         
  -6   2  21         25.33         66.58        41.85 o                         
  -4   2  21        350.97        412.06        20.98 o                         
  -2   2  21        749.03        676.68        32.91 o                         
   0   2  21         72.71         81.29        16.81 o                         
   2   2  21        465.96        396.65        24.05 o                         
   4   2  21        700.89        715.54        37.30 o                         
   6   2  21        205.83        259.98        22.82 o                         
   8   2  21        147.16        161.40        22.93 o                         
 -11   3  21          9.81         16.44        39.84 o                         
  -9   3  21         13.88         41.36        37.79 o                         
  -7   3  21        117.63         86.20        48.19 o                         
  -5   3  21        308.15        273.60        30.39 o                         
  -3   3  21          0.03         -1.51        26.56 o                         
  -1   3  21         85.69         47.12        37.25 o                         
   1   3  21          3.61          0.10        27.44 o                         
   3   3  21         26.39         29.38        17.85 o                         
   5   3  21          0.19        -30.05        30.05 o                         
   7   3  21        161.59        106.05        52.23 o                         
 -10   4  21          0.69         25.18        41.12 o                         
  -8   4  21         17.82        -46.48        47.44 o                         
  -6   4  21         26.39          0.00        44.83 o                         
  -4   4  21        518.70        533.32        28.77 o                         
  -2   4  21        424.46        420.24        20.93 o                         
   0   4  21         51.14         -7.02        40.68 o                         
   2   4  21        716.19        698.44        39.20 o                         
   4   4  21        545.06        623.07        67.79 o                         
   6   4  21        267.29        232.09        27.26 o                         
  -7   5  21         88.13         78.47        48.69 o                         
  -5   5  21        221.46        249.19        24.41 o                         
  -3   5  21         51.75         95.55        28.95 o                         
  -1   5  21        242.53        241.84        18.35 o                         
   1   5  21        162.93        130.56        36.72 o                         
   3   5  21        430.22        497.80        29.19 o                         
   5   5  21         54.05         59.33        36.47 o                         
  -4   6  21          0.05         -6.30        46.49 o                         
  -2   6  21          4.20        -10.38        34.31 o                         
   0   6  21          9.85         -6.51        31.51 o                         
 -12   0  22         70.92         95.24        46.30 o                         
 -10   0  22        877.97        854.77        62.62 o                         
  -8   0  22        146.76        185.30        20.33 o                         
  -6   0  22        719.68        819.63        55.06 o                         
  -4   0  22       2729.66       2955.86        77.37 o                         
  -2   0  22        492.29        517.85        28.92 o                         
   0   0  22        353.65        296.61        17.50 o                         
   2   0  22        302.73        331.13        17.96 o                         
   4   0  22        698.98        757.97        44.52 o                         
   6   0  22        172.41        159.46        23.72 o                         
   8   0  22          4.63          0.00        41.21 o                         
 -11   1  22          2.05          2.10        30.96 o                         
  -9   1  22        176.63        190.52        16.08 o                         
  -7   1  22         27.12         35.17        26.46 o                         
  -5   1  22          1.75         20.55        56.26 o                         
  -3   1  22        822.41        798.48        30.87 o                         
  -1   1  22         39.38         42.43        22.50 o                         
   1   1  22        161.90        172.91        16.07 o                         
   3   1  22        474.21        459.30        19.61 o                         
   5   1  22          1.97         10.42        22.13 o                         
   7   1  22        119.58        157.64        38.92 o                         
 -12   2  22         14.78        -48.28        48.28 o                         
 -10   2  22        153.77        170.63        23.04 o                         
  -8   2  22         24.69         40.10        38.76 o                         
  -6   2  22        153.18        221.43        27.00 o                         
  -4   2  22        852.03       1009.47        49.90 o                         
  -2   2  22          3.54          1.56        26.41 o                         
   0   2  22         66.07         70.08        28.19 o                         
   2   2  22          0.74        -26.82        26.82 o                         
   4   2  22         21.75         49.36        16.31 o                         
   6   2  22          7.98        -39.51        42.56 o                         
   8   2  22         65.85         37.94        50.06 o                         
 -11   3  22        245.03        197.14        27.25 o                         
  -9   3  22          8.64        -31.47        48.82 o                         
  -7   3  22         58.33         15.09        47.73 o                         
  -5   3  22        679.17        698.88        41.02 o                         
  -3   3  22          3.43        -11.61        41.92 o                         
  -1   3  22        185.91        211.52        44.28 o                         
   1   3  22        442.88        476.35        72.93 o                         
   3   3  22        305.87        264.53        17.91 o                         
   5   3  22        285.98        295.62        17.90 o                         
   7   3  22        134.85        155.00        25.32 o                         
  -8   4  22          3.50        -32.39        45.08 o                         
  -6   4  22         11.78          3.92        48.11 o                         
  -4   4  22         11.20         28.63        35.72 o                         
  -2   4  22          3.47        -23.95        27.41 o                         
   0   4  22        117.51         74.46        31.57 o                         
   2   4  22        219.92        248.72        18.22 o                         
   4   4  22          3.34        -32.73        32.73 o                         
  -7   5  22         21.94         77.49        47.16 o                         
  -5   5  22         20.38         -2.40        31.56 o                         
  -3   5  22          0.39        -49.94        49.94 o                         
  -1   5  22         21.37         61.43        47.54 o                         
   1   5  22          3.35         40.36        30.93 o                         
   3   5  22        278.79        253.44        32.00 o                         
 -11   1  23         70.43         79.36        33.00 o                         
  -9   1  23        105.49        109.81        32.36 o                         
  -7   1  23        144.96        139.87        30.19 o                         
  -5   1  23        437.86        391.17        23.17 o                         
  -3   1  23        555.67        548.00        22.83 o                         
  -1   1  23        618.87        679.53        25.26 o                         
   1   1  23        408.29        388.86        14.89 o                         
   3   1  23        205.64        201.68        11.40 o                         
   5   1  23        199.08        168.73        27.13 o                         
   7   1  23          0.55        -44.32        44.32 o                         
 -10   2  23         49.43         78.75        47.80 o                         
  -8   2  23         49.89         34.48        44.51 o                         
  -6   2  23        293.90        357.94        28.81 o                         
  -4   2  23        106.01        107.19        31.15 o                         
  -2   2  23        192.35        204.80        20.94 o                         
   0   2  23         48.90         39.19        52.69 o                         
   2   2  23         81.08          4.11        43.60 o                         
   4   2  23        197.40        209.90        16.76 o                         
   6   2  23         89.21         79.03        44.61 o                         
  -9   3  23          8.22         65.85        44.70 o                         
  -7   3  23         58.61        103.03        41.56 o                         
  -5   3  23        149.70        153.88        20.72 o                         
  -3   3  23        440.33        425.61        22.42 o                         
  -1   3  23          5.48         43.82        25.88 o                         
   1   3  23         21.30         80.68        29.14 o                         
   3   3  23          0.19        -41.06        51.42 o                         
   5   3  23         36.39         66.66        30.24 o                         
  -8   4  23         81.46         76.15        48.61 o                         
  -6   4  23        175.88        196.00        24.95 o                         
  -4   4  23         77.82         68.88        37.88 o                         
  -2   4  23        197.41        216.08        35.91 o                         
   0   4  23         47.55         93.40        37.18 o                         
   2   4  23         33.13         74.46        30.33 o                         
   4   4  23        176.49        184.10        47.50 o                         
  -3   5  23         95.63         75.93        34.37 o                         
  -1   5  23         62.13         65.54        20.33 o                         
 -10   0  24         36.07         33.60        50.75 o                         
  -8   0  24        275.79        284.98        26.50 o                         
  -6   0  24         50.89         11.32        46.67 o                         
  -4   0  24       1024.52       1093.80        54.41 o                         
  -2   0  24        496.28        431.36        24.15 o                         
   0   0  24        205.72        206.75        18.70 o                         
   2   0  24        392.62        441.04        29.02 o                         
   4   0  24        348.53        339.08        20.45 o                         
   6   0  24        147.50        135.78        24.33 o                         
  -9   1  24          9.59        -12.51        33.07 o                         
  -7   1  24         92.16        109.05        27.48 o                         
  -5   1  24        227.80        238.92        19.54 o                         
  -3   1  24          9.04         -6.64        19.65 o                         
  -1   1  24        108.66         83.43        34.01 o                         
   1   1  24         73.28         94.95        16.25 o                         
   3   1  24          4.19         -7.90        20.62 o                         
   5   1  24         35.53         -3.77        25.06 o                         
  -8   2  24         26.50         28.16        42.00 o                         
  -6   2  24          0.25        -43.83        43.83 o                         
  -4   2  24        246.32        224.82        17.51 o                         
  -2   2  24        160.34        152.55        20.61 o                         
   0   2  24          3.54        -23.04        29.31 o                         
   2   2  24         18.55         65.06        26.43 o                         
   4   2  24         74.72         63.42        34.37 o                         
  -7   3  24        158.78         74.82        53.88 o                         
  -5   3  24        123.38        149.25        21.52 o                         
  -3   3  24        476.14        457.41        69.23 o                         
  -1   3  24        112.43        141.38        20.41 o                         
   1   3  24          4.46        -12.48        28.26 o                         
   3   3  24        315.27        323.77        24.61 o                         
  -6   4  24         51.46         94.52        44.23 o                         
  -4   4  24          0.69          9.31        51.96 o                         
  -2   4  24         42.96        -35.55        35.55 o                         
   0   4  24          0.28        -11.33        30.99 o                         
   2   4  24         54.21          2.52        35.13 o                         
  -9   1  25         54.89         51.24        38.10 o                         
  -7   1  25        150.25        168.98        16.44 o                         
  -5   1  25          6.31         -0.52        41.06 o                         
  -3   1  25        187.51        193.32        11.71 o                         
  -1   1  25          8.41         49.47        18.96 o                         
   1   1  25         54.93         69.25        17.04 o                         
   3   1  25         99.22         85.50        23.11 o                         
  -8   2  25         42.22         63.34        43.27 o                         
  -6   2  25        159.67        168.93        25.58 o                         
  -4   2  25        248.04        226.18        85.71 o                         
  -2   2  25         42.25         69.96        30.08 o                         
   0   2  25         74.79        108.25        31.21 o                         
   2   2  25         66.37        103.53        14.14 o                         
   4   2  25         30.55          1.51        40.93 o                         
  -5   3  25         31.85         56.14        54.11 o                         
  -3   3  25         67.98         74.97        31.78 o                         
  -1   3  25         18.98        -15.26        31.22 o                         
   1   3  25         50.78         76.94        33.31 o                         
  -6   0  26         74.58         96.49        50.17 o                         
  -4   0  26         18.80          0.99        30.16 o                         
  -2   0  26        145.80        101.61        34.52 o                         
   0   0  26         12.52         88.15        29.60 o                         
   2   0  26         29.26         40.60        37.69 o                         
  -7   1  26          2.68        -19.06        34.75 o                         
  -5   1  26         43.62         66.54        31.60 o                         
  -3   1  26         38.53         53.59        33.07 o                         
  -1   1  26        136.69        145.86        15.87 o                         
   1   1  26          1.72          2.19        19.37 o                         
  -6   2  26          0.24        -21.60        50.94 o                         
  -4   2  26          0.45        -34.76        34.76 o                         
  -2   2  26          1.21        -24.78        73.59 o                         
   0   2  26          0.16         -3.23        31.04 o                         
                                                                                
